# Supplementary material for: Controlling piezoresistance in single molecules through the isomerisation of bullvalenes
Source: Nat Commun. 2023 Oct 3;14:6089. doi: 10.1038/s41467-023-41674-z (PMC10547723; doi:10.1038/s41467-023-41674-z)
Supplement: Supplementary file 4 — Source Data [file 41467_2023_41674_MOESM4_ESM.zip]

Archive with 191 entries (191 files):
- Fig. 5, 6 4-tip Amm at d = 15.2.txt
- Fig. 6 4-tip Amm - Dmm TS at d = 14.0.txt
- Fig. 6 4-tip Amm - Dmm TS at d = 15.2.txt
- Fig. 6 4-tip Amm - Dmm TS at d = 17.6.txt
- Fig. 6 4-tip Amm - Dmm TS at d = 18.8.txt
- Fig. 6 4-tip Amm at d = 10.4.txt
- Fig. 6 4-tip Amm at d = 11.6.txt
- Fig. 6 4-tip Amm at d = 12.8.txt
- Fig. 6 4-tip Amm at d = 14.0.txt
- Fig. 6 4-tip Amm at d = 17.6.txt
- Fig. 6 4-tip Amm at d = 18.2.txt
- Fig. 6 4-tip Amp at d =  9.2.txt
- Fig. 6 4-tip Amp at d = 10.4.txt
- Fig. 6 4-tip Amp at d = 11.6.txt
- Fig. 6 4-tip Amp at d = 12.8.txt
- Fig. 6 4-tip Amp at d = 14.0.txt
- Fig. 6 4-tip Amp at d = 15.2.txt
- Fig. 6 4-tip Amp at d = 16.4.txt
- Fig. 6 4-tip Amp at d = 17.6.txt
- Fig. 6 4-tip Amp at d = 18.2.txt
- Fig. 6 4-tip Apm at d = 12.8.txt
- Fig. 6 4-tip Apm at d = 14.0.txt
- Fig. 6 4-tip Apm at d = 15.2.txt
- Fig. 6 4-tip Apm at d = 16.4.txt
- Fig. 6 4-tip Apm at d = 17.6.txt
- Fig. 6 4-tip Apm at d = 18.2.txt
- Fig. 6 4-tip Au only at d =  9.2.txt
- Fig. 6 4-tip Au only at d = 10.4.txt
- Fig. 6 4-tip Au only at d = 11.6.txt
- Fig. 6 4-tip Au only at d = 12.8.txt
- Fig. 6 4-tip Au only at d = 14.0.txt
- Fig. 6 4-tip Au only at d = 15.2.txt
- Fig. 6 4-tip Au only at d = 16.4.txt
- Fig. 6 4-tip Au only at d = 17.6.txt
- Fig. 6 4-tip Au only at d = 18.8.txt
- Fig. 6 4-tip Bmm - Cmm TS at d = 15.2.txt
- Fig. 6 4-tip Bmm - Cmm TS at d = 16.4.txt
- Fig. 6 4-tip Bmm - Cmm TS at d = 17.8.txt
- Fig. 6 4-tip Bmm - Cmm TS at d = 18.8.txt
- Fig. 6 4-tip Bmm - Cmm TS at d = 20.0.txt
- Fig. 6 4-tip Bmm - Dmm TS at d = 14.0.txt
- Fig. 6 4-tip Bmm - Dmm TS at d = 15.2.txt
- Fig. 6 4-tip Bmm - Dmm TS at d = 16.4.txt
- Fig. 6 4-tip Bmm - Dmm TS at d = 17.6.txt
- Fig. 6 4-tip Bmm - Dmm TS at d = 18.8.txt
- Fig. 6 4-tip Bmm - E TS at d = 16.4.txt
- Fig. 6 4-tip Bmm - E TS at d = 17.6.txt
- Fig. 6 4-tip Bmm - E TS at d = 18.4.txt
- Fig. 6 4-tip Bmm - E TS at d = 20.0.txt
- Fig. 6 4-tip Bmm at d = 10.4.txt
- Fig. 6 4-tip Bmm at d = 11.6.txt
- Fig. 6 4-tip Bmm at d = 12.8.txt
- Fig. 6 4-tip Bmm at d = 14.0.txt
- Fig. 6 4-tip Bmm at d = 15.2.txt
- Fig. 6 4-tip Bmm at d = 16.4.txt
- Fig. 6 4-tip Bmm at d = 17.6.txt
- Fig. 6 4-tip Bmm at d = 18.8.txt
- Fig. 6 4-tip Bmm at d = 20.0.txt
- Fig. 6 4-tip Bmp at d = 10.4.txt
- Fig. 6 4-tip Bmp at d = 11.6.txt
- Fig. 6 4-tip Bmp at d = 12.8.txt
- Fig. 6 4-tip Bmp at d = 14.0.txt
- Fig. 6 4-tip Bmp at d = 15.2.txt
- Fig. 6 4-tip Bmp at d = 16.4.txt
- Fig. 6 4-tip Bmp at d = 17.6.txt
- Fig. 6 4-tip Bmp at d = 18.8.txt
- Fig. 6 4-tip Bmp at d = 20.0.txt
- Fig. 6 4-tip Bpm at d = 10.4.txt
- Fig. 6 4-tip Bpm at d = 11.6.txt
- Fig. 6 4-tip Bpm at d = 12.8.txt
- Fig. 6 4-tip Bpm at d = 14.0.txt
- Fig. 6 4-tip Bpm at d = 15.2.txt
- Fig. 6 4-tip Bpm at d = 16.4.txt
- Fig. 6 4-tip Bpm at d = 17.6.txt
- Fig. 6 4-tip Bpm at d = 18.8.txt
- Fig. 6 4-tip Bpm at d = 20.0.txt
- Fig. 6 4-tip Bpp at d = 10.4.txt
- Fig. 6 4-tip Bpp at d = 11.6.txt
- Fig. 6 4-tip Bpp at d = 12.8.txt
- Fig. 6 4-tip Bpp at d = 14.0.txt
- Fig. 6 4-tip Bpp at d = 15.2.txt
- Fig. 6 4-tip Bpp at d = 16.4.txt
- Fig. 6 4-tip Bpp at d = 17.6.txt
- Fig. 6 4-tip Bpp at d = 18.8.txt
- Fig. 6 4-tip Bpp at d = 20.0.txt
- Fig. 6 4-tip Cmm at d = 10.4.txt
- Fig. 6 4-tip Cmm at d = 11.6.txt
- Fig. 6 4-tip Cmm at d = 12.8.txt
- Fig. 6 4-tip Cmm at d = 14.0.txt
- Fig. 6 4-tip Cmm at d = 15.2.txt
- Fig. 6 4-tip Cmm at d = 16.4.txt
- Fig. 6 4-tip Cmm at d = 17.6.txt
- Fig. 6 4-tip Cmm at d = 18.8.txt
- Fig. 6 4-tip Cmm at d = 20.0.txt
- Fig. 6 4-tip Cmp at d = 10.4.txt
- Fig. 6 4-tip Cmp at d = 11.6.txt
- Fig. 6 4-tip Cmp at d = 12.8.txt
- Fig. 6 4-tip Cmp at d = 14.0.txt
- Fig. 6 4-tip Cmp at d = 15.2.txt
- Fig. 6 4-tip Cmp at d = 16.4.txt
- Fig. 6 4-tip Cmp at d = 17.6.txt
- Fig. 6 4-tip Cmp at d = 18.8.txt
- Fig. 6 4-tip Cmp at d = 20.0.txt
- Fig. 6 4-tip D - G TS at d = 15.2.txt
- Fig. 6 4-tip D - G TS at d = 16.4.txt
- Fig. 6 4-tip D - G TS at d = 17.6.txt
- Fig. 6 4-tip Dmm at d = 12.8.txt
- Fig. 6 4-tip Dmm at d = 14.0.txt
- Fig. 6 4-tip Dmm at d = 15.2.txt
- Fig. 6 4-tip Dmm at d = 17.6.txt
- Fig. 6 4-tip Dmm at d = 18.2.txt
- Fig. 6 4-tip E at d = 15.2.txt
- Fig. 6 4-tip E at d = 16.4.txt
- Fig. 6 4-tip E at d = 17.6.txt
- Fig. 6 4-tip E at d = 18.8.txt
- Fig. 6 4-tip F at d = 12.8.txt
- Fig. 6 4-tip G - K TS at d = 15.2.txt
- Fig. 6 4-tip G - K TS at d = 16.4.txt
- Fig. 6 4-tip G - K TS at d = 17.6.txt
- Fig. 6 4-tip G at d = 12.8.txt
- Fig. 6 4-tip G at d = 14.0.txt
- Fig. 6 4-tip G at d = 15.2.txt
- Fig. 6 4-tip G at d = 16.4.txt
- Fig. 6 4-tip G at d = 17.6.txt
- Fig. 6 4-tip H at d = 15.2.txt
- Fig. 6 4-tip H at d = 16.4.txt
- Fig. 6 4-tip H at d = 17.6.txt
- Fig. 6 4-tip H at d = 18.8.txt
- Fig. 6 4-tip I at d = 12.8.txt
- Fig. 6 4-tip J at d = 12.8.txt
- Fig. 6 4-tip K at d = 12.8.txt
- Fig. 6 4-tip K at d = 14.0.txt
- Fig. 6 4-tip K at d = 15.2.txt
- Fig. 6 4-tip K at d = 16.4.txt
- Fig. 6 4-tip K at d = 17.6.txt
- Fig. 6 4-tip L at d = 12.8.txt
- Fig. 6 bullvalene gas phase TS.txt
- Fig. 6 bullvalene gas phase.txt
- Fig. 6, S9 4-tip Amm - Dmm TS at d = 16.4.txt
- Fig. 6, S9 4-tip Amm at d = 16.4.txt
- Fig. 6, S9 4-tip Dmm at d = 16.4.txt
- Fig. 7 10-tip Apm at d = 9.2; E= 2.18; partially relaxed intermediate.txt
- Fig. 7 10-tip Apm at d = 9.2; E= 3.84; partially relaxed intermediate.txt
- Fig. 7 10-tip Apm at d = 9.2; E= 4.19; starting structure.txt
- Fig. 7 10-tip Apm at d = 9.2; E= 4.67; TS for Au-apex-atom transfer.txt
- Fig. 7, S7 10-tip Au only at d = 9.2.txt
- Fig. 7, S7 10-tip lattice; Amm Gas phase.txt
- Fig. 8, S16, S17 10-tip Cmp MD at d = 14.6.txt
- Fig. 8, S16, S17 10-tip Cmp MD at d = 6.8.txt
- Fig. 8, S16, S17 10-tip Cmp MD at d = 9.4.txt
- Fig. 8, S18 10-tip E   MD at d = 10.5.txt
- Fig. 8, S18 10-tip E   MD at d = 13.0.txt
- Fig. 8, S18 10-tip E   MD at d = 14.0.txt
- Fig. S18 10-tip E   MD at d = 17.0.txt
- Table S1 Amm gas phase.txt
- Table S1 Amp gas phase.txt
- Table S1 Apm gas phase.txt
- Table S1 Bmm gas phase.txt
- Table S1 Bmp gas phase.txt
- Table S1 Bpm gas phase.txt
- Table S1 Bpp gas phase.txt
- Table S1 Cmm gas phase.txt
- Table S1 Cmp gas phase.txt
- Table S1 Cpm gas phase.txt
- Table S1 D gas phase.txt
- Table S1 E gas phase.txt
- Table S1 F gas phase.txt
- Table S1 G gas phase.txt
- Table S1 H gas phase.txt
- Table S1 I gas phase.txt
- Table S1 J gas phase.txt
- Table S1 K gas phase.txt
- Table S1 L gas phase.txt
- Table S5 10-tip Amm - Dmm TS at d = 9.2; E= 0.81.txt
- Table S5 10-tip Amm at d = 9.2; E= 0.25; fully relaxed.txt
- Table S5 10-tip Amp at d = 9.2; E= 0.29; fully relaxed.txt
- Table S5 10-tip Apm at d = 9.2; E= 0.26; fully relaxed.txt
- Table S5 10-tip App at d = 9.2; E= 0.28; fully relaxed.txt
- Table S5 10-tip Bmm - Cmm TS at d = 9.2; E= 0.85.txt
- Table S5 10-tip Bmm - Dmm TS at d = 9.2; E= 0.84.txt
- Table S5 10-tip Bmm - E   TS at d = 9.2; E= 0.62.txt
- Table S5 10-tip Bmm at d = 9.2; E= 0.38; fully relaxed.txt
- Table S5 10-tip Bmp at d = 9.2; E= 0.34; fully relaxed.txt
- Table S5 10-tip Bpm at d = 9.2; E= 0.29; fully relaxed.txt
- Table S5 10-tip Bpp at d = 9.2; E= 0.05; fully relaxed.txt
- Table S5 10-tip Cmm at d = 9.2; E= 0.15; fully relaxed.txt
- Table S5 10-tip Cmp at d = 9.2; E= 0.13; fully relaxed.txt
- Table S5 10-tip Cpm at d = 9.2; E=  [0]; fully relaxed.txt
- Table S5 10-tip Cpp at d = 9.2; E= 0.07; fully relaxed.txt
- Table S5 10-tip D   at d = 9.2; E= 0.36; fully relaxed.txt
- Table S5 10-tip E   at d = 9.2; E= 0.00; fully relaxed.txt
