# Supplementary material for: Controlling piezoresistance in single molecules through the isomerisation of bullvalenes
Source: Nat Commun. 2023 Oct 3;14:6089. doi: 10.1038/s41467-023-41674-z (PMC10547723; doi:10.1038/s41467-023-41674-z)
Supplement: Supplementary file 4 — Source Data [file 41467_2023_41674_MOESM4_ESM.zip › Fig. 5, 6 4-tip Amm at d = 15.2.txt]

 79    6.394028    6.017774    0.000000
 79    9.291042    6.017774    0.000000
 79   12.188056    6.017774    0.000000
 79    3.497014    6.017774    0.000000
 79    7.842535    8.526661    0.000000
 79   10.739549    8.526661    0.000000
 79   13.636563    8.526661    0.000000
 79    4.945521    8.526661    0.000000
 79    3.497014    1.000000    0.000000
 79    6.394028    1.000000    0.000000
 79    9.291042    1.000000    0.000000
 79    0.600000    1.000000    0.000000
 79    4.945521    3.508887    0.000000
 79    7.842535    3.508887    0.000000
 79   10.739549    3.508887    0.000000
 79    2.048507    3.508887    0.000000
 79    9.291042    7.690366    2.365271
 79   12.188056    7.690366    2.365271
 79   15.085070    7.690366    2.365271
 79    6.394028    7.690366    2.365271
 79    4.945521    0.163705    2.365271
 79    7.842535    0.163705    2.365271
 79   10.739549    0.163705    2.365271
 79    2.048507    0.163705    2.365271
 79    6.394028    2.672592    2.365271
 79    9.291042    2.672592    2.365271
 79   12.188056    2.672592    2.365271
 79    3.497014    2.672592    2.365271
 79    7.842535    5.181479    2.365271
 79   10.739549    5.181479    2.365271
 79   13.636563    5.181479    2.365271
 79    4.945521    5.181479    2.365271
 79    7.829172    6.859953    4.718871
 79   10.739091    6.853463    4.733505
 79   13.647887    6.856603    4.717656
 79    4.945104    6.856906    4.725359
 79    9.278865    9.371133    4.719561
 79   12.197552    9.371832    4.716436
 79   15.081789    9.360574    4.740262
 79    6.395052    9.362082    4.739506
 79    4.944950    1.836019    4.731060
 79    7.843792    1.835298    4.725304
 79   10.739753    1.841094    4.741876
 79    2.044966    1.834671    4.725384
 79    6.393851    4.344963    4.731231
 79    9.289428    4.331082    4.717597
 79   12.191879    4.333016    4.718541
 79    3.497113    4.345231    4.729799
 79    6.354798    6.008994    7.202357
 79    9.184712    5.959933    7.063406
 79   12.292099    5.953990    7.069103
 79    3.535940    6.008276    7.199402
 79    7.775776    8.565068    7.221624
 79   10.728907    8.647561    7.062536
 79   13.713872    8.569458    7.201994
 79    4.949500    8.528631    7.195560
 79    3.484567    1.039101    7.200271
 79    6.402031    1.038142    7.200964
 79    9.290911    1.002479    7.194313
 79    0.599294    0.996687    7.196632
 79    4.944337    3.508816    7.208455
 79    7.813718    3.481759    7.201697
 79   10.742156    3.425768    7.213383
 79    2.076458    3.479127    7.200013
 79   10.726277    5.182427    9.271254
 79   12.186698    7.709746    9.250684
 79    9.297118    7.676389    9.292001
 79   10.716237    6.900159   11.430569
 79   10.736286    6.890734   26.570444
 79    9.310075    7.701202   28.704280
 79   12.171058    7.716384   28.733843
 79   10.736883    5.169804   28.735500
 79    2.076256    3.480438   30.797377
 79   10.740546    3.420737   30.789603
 79    7.814023    3.480352   30.798373
 79    4.945292    3.508375   30.791153
 79    0.600787    0.995520   30.803453
 79    9.289770    0.998791   30.805904
 79    6.403908    1.036573   30.797270
 79    3.485276    1.039840   30.797044
 79    4.947795    8.528649   30.802664
 79   13.710686    8.564522   30.787811
 79   10.732445    8.648876   30.938438
 79    7.774221    8.560731   30.773356
 79    3.537139    6.007123   30.798670
 79   12.295834    5.960657   30.927548
 79    9.184501    5.963715   30.927861
 79    6.355338    6.007399   30.797687
 79    3.494379    4.346858   33.266195
 79   12.188905    4.334125   33.278478
 79    9.286709    4.333212   33.279684
 79    6.392046    4.346859   33.267309
 79    2.044031    1.835977   33.272867
 79   10.738024    1.842615   33.256613
 79    7.842231    1.836086   33.272750
 79    4.943480    1.837710   33.267139
 79    6.394061    9.363046   33.257744
 79   15.081169    9.361582   33.257572
 79   12.197177    9.372948   33.279195
 79    9.276263    9.371767   33.278532
 79    4.943545    6.858174   33.272556
 79   13.646134    6.858258   33.279417
 79   10.737293    6.853379   33.263396
 79    7.828728    6.860229   33.276762
 79    4.945521    5.181479   35.630974
 79   13.636563    5.181479   35.630974
 79   10.739549    5.181479   35.630974
 79    7.842535    5.181479   35.630974
 79    3.497014    2.672592   35.630974
 79   12.188056    2.672592   35.630974
 79    9.291042    2.672592   35.630974
 79    6.394028    2.672592   35.630974
 79    2.048507    0.163705   35.630974
 79   10.739549    0.163705   35.630974
 79    7.842535    0.163705   35.630974
 79    4.945521    0.163705   35.630974
 79    6.394028    7.690366   35.630974
 79   15.085070    7.690366   35.630974
 79   12.188056    7.690366   35.630974
 79    9.291042    7.690366   35.630974
 79    2.048507    3.508887   37.996245
 79   10.739549    3.508887   37.996245
 79    7.842535    3.508887   37.996245
 79    4.945521    3.508887   37.996245
 79    0.600000    1.000000   37.996245
 79    9.291042    1.000000   37.996245
 79    6.394028    1.000000   37.996245
 79    3.497014    1.000000   37.996245
 79    4.945521    8.526661   37.996245
 79   13.636563    8.526661   37.996245
 79   10.739549    8.526661   37.996245
 79    7.842535    8.526661   37.996245
 79    3.497014    6.017774   37.996245
 79   12.188056    6.017774   37.996245
 79    9.291042    6.017774   37.996245
 79    6.394028    6.017774   37.996245
 16   11.593123    6.596417   13.642200
 16   11.132201    6.039645   24.365966
  6   11.537672    4.791599   13.852999
  6   10.396809    7.162204   14.833549
  6    9.076377    6.695522   14.874498
  6   10.807611    8.144405   15.742869
  6    8.198755    7.183169   15.836733
  6    9.911536    8.647616   16.685659
  6    8.583545    8.184819   16.757420
  6    6.306805    8.865327   17.359628
  6    7.612157    8.758575   17.714036
  6   16.806896    9.461527   18.132270
  6   11.202299    0.709939   18.966605
  6    8.114328    9.320311   19.042573
  6    0.909683    1.384254   19.063843
  6    2.114600    0.784540   19.099252
  6   16.722364    9.396734   19.658810
  6    7.474098    8.672560   20.270813
  6    6.137827    8.729700   20.487360
  6    9.502071    7.308217   20.886087
  6    8.357429    8.033074   21.270105
  6   10.327789    6.708894   21.835234
  6    8.086957    8.146880   22.650768
  6   10.024061    6.814406   23.198913
  6    8.901720    7.544466   23.606286
  6   10.384081    4.383635   24.516795
  1   11.831044    8.518392   15.701876
  1    8.731148    5.954444   14.150573
  1    7.188411    6.776608   15.880598
  1   10.529106    4.401849   13.684887
  1   15.835239    9.412448   17.641388
  1   15.702113    9.302186   20.029950
  1    5.743288    8.234679   21.379104
  1    6.019438    8.523464   16.362060
  1   12.460271    2.476056   19.108741
  1   11.214502    6.155437   21.524762
  1    9.191942    9.132330   19.106181
  1    7.239774    8.748713   22.981132
  1   10.254125    9.434683   17.357824
  1   12.212642    4.380718   13.092341
  1    3.007654    1.409050   19.172888
  1   10.456790    3.872105   23.549844
  1    8.688458    7.661549   24.672138
  1    9.343520    4.464663   24.846562
  1   11.897072    4.542067   14.858249
  1   10.337694    1.374063   18.944733
  1    9.743932    7.189487   19.828370
  1   10.970203    3.851928   25.276706
 
E=  -785.4529 eV
box:  11.588056 0 0   5.794028  10.035548 0 0 0  55.000000
Kpoints:  2  2  1
basis: NGX=  90 NGY=  90 NGZ= 420 NGXF= 128 NGYF= 128 NGZF= 630
