# Supplementary material for: Controlling piezoresistance in single molecules through the isomerisation of bullvalenes
Source: Nat Commun. 2023 Oct 3;14:6089. doi: 10.1038/s41467-023-41674-z (PMC10547723; doi:10.1038/s41467-023-41674-z)
Supplement: Supplementary file 4 — Source Data [file 41467_2023_41674_MOESM4_ESM.zip › Fig. 6 4-tip Amm - Dmm TS at d = 14.0.txt]

 79    6.394028    6.017774    0.000000
 79    9.291042    6.017774    0.000000
 79   12.188056    6.017774    0.000000
 79    3.497014    6.017774    0.000000
 79    7.842535    8.526661    0.000000
 79   10.739549    8.526661    0.000000
 79   13.636563    8.526661    0.000000
 79    4.945521    8.526661    0.000000
 79    3.497014    1.000000    0.000000
 79    6.394028    1.000000    0.000000
 79    9.291042    1.000000    0.000000
 79    0.600000    1.000000    0.000000
 79    4.945521    3.508887    0.000000
 79    7.842535    3.508887    0.000000
 79   10.739549    3.508887    0.000000
 79    2.048507    3.508887    0.000000
 79    9.291042    7.690366    2.365336
 79   12.188056    7.690366    2.365336
 79   15.085070    7.690366    2.365336
 79    6.393826    7.690518    2.389918
 79    4.945521    0.163705    2.365336
 79    7.842535    0.163705    2.365336
 79   10.739549    0.163705    2.365336
 79    2.048507    0.163705    2.365336
 79    6.394028    2.672592    2.365336
 79    9.291042    2.672592    2.365336
 79   12.188056    2.672592    2.365336
 79    3.497014    2.672592    2.365336
 79    7.842535    5.181479    2.365336
 79   10.739549    5.181479    2.365336
 79   13.636563    5.181479    2.365336
 79    4.945521    5.181479    2.365336
 79    7.827228    6.861535    4.716661
 79   10.740034    6.854863    4.736550
 79   13.650799    6.859891    4.716507
 79    4.945574    6.857639    4.724255
 79    9.276844    9.374249    4.717051
 79   12.203483    9.374124    4.716792
 79   15.084169    9.361282    4.742858
 79    6.394361    9.363481    4.740962
 79    4.945348    1.836724    4.731966
 79    7.844569    1.835998    4.725070
 79   10.739437    1.836988    4.740618
 79    2.046049    1.836897    4.724714
 79    6.392980    4.345068    4.732473
 79    9.288533    4.328090    4.716792
 79   12.189801    4.330974    4.716650
 79    3.497443    4.345663    4.731834
 79    6.353053    6.008574    7.205588
 79    9.172896    5.954860    7.050796
 79   12.304421    5.953700    7.055522
 79    3.538499    6.008535    7.203913
 79    7.765950    8.569444    7.221706
 79   10.735053    8.663224    7.046846
 79   13.714113    8.568977    7.219916
 79    4.945055    8.528640    7.197893
 79    3.483716    1.042085    7.204440
 79    6.403981    1.043096    7.204411
 79    9.287765    0.999109    7.197478
 79    0.598170    0.996958    7.197243
 79    4.944239    3.511058    7.214704
 79    7.812232    3.480188    7.203765
 79   10.740972    3.417266    7.211128
 79    2.077012    3.479301    7.201425
 79   10.714055    5.187211    9.237434
 79   12.173077    7.706377    9.234305
 79    9.292077    7.685125    9.267045
 79   10.679708    6.893863   11.387684
 79   10.663999    6.841807   25.389285
 79    9.297367    7.697005   27.495216
 79   12.164547    7.708975   27.535835
 79   10.712299    5.171097   27.557864
 79    2.077236    3.478465   29.577477
 79   10.740808    3.412192   29.578826
 79    7.812825    3.481140   29.578640
 79    4.944534    3.510112   29.567430
 79    0.600113    0.992885   29.584211
 79    9.285914    0.997002   29.585501
 79    6.402634    1.040651   29.577597
 79    3.483321    1.040401   29.577008
 79    4.946684    8.528332   29.580929
 79   13.713233    8.566414   29.561674
 79   10.731145    8.659649   29.734294
 79    7.770014    8.565310   29.553533
 79    3.539616    6.007989   29.577627
 79   12.305946    5.957254   29.720612
 79    9.173074    5.962114   29.722976
 79    6.352368    6.008074   29.577029
 79    3.497550    4.345779   32.049765
 79   12.189920    4.331938   32.064669
 79    9.286915    4.330257   32.064136
 79    6.392519    4.345722   32.050579
 79    2.045595    1.837384   32.057992
 79   10.739056    1.838133   32.041264
 79    7.843551    1.836345   32.058284
 79    4.944332    1.837009   32.050497
 79    6.393420    9.363524   32.040559
 79   15.082997    9.360912   32.038122
 79   12.201778    9.372833   32.064694
 79    9.274649    9.373275   32.064456
 79    4.944837    6.858406   32.058147
 79   13.649337    6.857956   32.064294
 79   10.738843    6.853682   32.044822
 79    7.827356    6.861060   32.063458
 79    4.945556    5.181486   34.416530
 79   13.636598    5.181486   34.416530
 79   10.739584    5.181486   34.416530
 79    7.842570    5.181486   34.416530
 79    3.497049    2.672599   34.416530
 79   12.186668    2.669341   34.383686
 79    9.291077    2.672599   34.416530
 79    6.394063    2.672599   34.416530
 79    2.048542    0.163712   34.416530
 79   10.739584    0.163712   34.416530
 79    7.842570    0.163712   34.416530
 79    4.945556    0.163712   34.416530
 79    6.394063    7.690373   34.416530
 79   15.085105    7.690373   34.416530
 79   12.188091    7.690373   34.416530
 79    9.291077    7.690373   34.416530
 79    2.048542    3.508894   36.781867
 79   10.739584    3.508894   36.781867
 79    7.842570    3.508894   36.781867
 79    4.945556    3.508894   36.781867
 79    0.600035    1.000007   36.781867
 79    9.291077    1.000007   36.781867
 79    6.394063    1.000007   36.781867
 79    3.497049    1.000007   36.781867
 79    4.945556    8.526668   36.781867
 79   13.636598    8.526668   36.781867
 79   10.739584    8.526668   36.781867
 79    7.842570    8.526668   36.781867
 79    3.497049    6.017781   36.781867
 79   12.188091    6.017781   36.781867
 79    9.291077    6.017781   36.781867
 79    6.394063    6.017781   36.781867
 16   11.882864    6.425005   13.396418
 16   11.838775    5.931132   23.503756
  6   13.030535    5.163047   12.757379
  6   10.797987    5.483502   14.443576
  6   10.032790    4.398511   13.986394
  6   10.657514    5.913807   15.767088
  6    9.179429    3.735389   14.860977
  6    9.790548    5.250623   16.629379
  6    9.047475    4.123400   16.217016
  6    7.938954    1.990369   16.925662
  6    8.217400    3.357870   17.169001
  6    7.155474    1.114237   17.651693
  6    5.286988    2.101964   18.215731
  6    7.734714    4.045712   18.430541
  6    5.329440    3.384231   17.698314
  6    6.412219    4.261017   17.754310
  6    6.412950    1.416384   18.935527
  6    7.857255    3.307313   19.739550
  6    7.221140    2.145985   19.968258
  6   10.066775    4.336736   20.252713
  6    8.816593    3.878157   20.711815
  6   10.985395    4.916914   21.121325
  6    8.530781    3.992365   22.084617
  6   10.671385    5.050784   22.479933
  6    9.444877    4.575314   22.963970
  6   12.734209    4.575149   24.332660
  1   11.239214    6.765194   16.123878
  1   10.085034    4.093805   12.939270
  1    8.575239    2.915497   14.472587
  1   12.485559    4.366599   12.239966
  1    6.996561    0.119373   17.232071
  1    6.045356    0.478922   19.368509
  1    7.396200    1.623904   20.912621
  1    8.361560    1.577643   16.007213
  1    4.475905    3.705473   17.095897
  1   11.947208    5.273837   20.749556
  1    8.213113    5.019706   18.546880
  1    7.562617    3.656870   22.460043
  1    9.725887    5.611787   17.654284
  1   13.676079    5.679912   12.036174
  1    6.342069    5.197948   17.200109
  1   13.281279    3.999246   23.576683
  1    9.198323    4.690700   24.022031
  1   12.037735    3.940424   24.891419
  1   13.621996    4.765801   13.590812
  1    4.421817    1.478156   17.983465
  1   10.333395    4.215031   19.202475
  1   13.431291    5.052176   25.032886
 
E=  -785.1073 eV
box:  11.588056 0 0   5.794028  10.035548 0 0 0  55.000000
Kpoints:  2  2  1
basis: NGX=  90 NGY=  90 NGZ= 420 NGXF= 128 NGYF= 128 NGZF= 630
