# Supplementary material for: Controlling piezoresistance in single molecules through the isomerisation of bullvalenes
Source: Nat Commun. 2023 Oct 3;14:6089. doi: 10.1038/s41467-023-41674-z (PMC10547723; doi:10.1038/s41467-023-41674-z)
Supplement: Supplementary file 4 — Source Data [file 41467_2023_41674_MOESM4_ESM.zip › Fig. 6 4-tip Amm - Dmm TS at d = 15.2.txt]

 79    6.394028    6.017774    0.000000
 79    9.291043    6.017774    0.000000
 79   12.188059    6.017774    0.000000
 79    3.497014    6.017774    0.000000
 79    7.842536    8.526662    0.000000
 79   10.739551    8.526662    0.000000
 79   13.636564    8.526662    0.000000
 79    4.945521    8.526662    0.000000
 79    3.497014    1.000001    0.000000
 79    6.394028    1.000000    0.000000
 79    9.291043    1.000000    0.000000
 79    0.600000    1.000001    0.000000
 79    4.945521    3.508887    0.000000
 79    7.842536    3.508887    0.000000
 79   10.739551    3.508887    0.000000
 79    2.048507    3.508887    0.000000
 79    9.291043    7.690367    2.365271
 79   12.188059    7.690367    2.365271
 79   15.085071    7.690367    2.365271
 79    6.393074    7.691067    2.407345
 79    4.945521    0.163704    2.365271
 79    7.842536    0.163705    2.365271
 79   10.739550    0.163704    2.365271
 79    2.048507    0.163704    2.365271
 79    6.394028    2.672592    2.365271
 79    9.291043    2.672592    2.365271
 79   12.188059    2.672592    2.365271
 79    3.497014    2.672592    2.365271
 79    7.842536    5.181479    2.365271
 79   10.739551    5.181479    2.365271
 79   13.636562    5.181479    2.365271
 79    4.945521    5.181479    2.365271
 79    7.828881    6.860708    4.715903
 79   10.739614    6.853264    4.731372
 79   13.651383    6.862002    4.715750
 79    4.945893    6.856343    4.727004
 79    9.278094    9.372485    4.718456
 79   12.199612    9.374284    4.715067
 79   15.084161    9.362153    4.741205
 79    6.393998    9.361757    4.740473
 79    4.945088    1.836353    4.731940
 79    7.844534    1.835330    4.726598
 79   10.738036    1.837907    4.741929
 79    2.045967    1.834793    4.726130
 79    6.395626    4.343957    4.731723
 79    9.290602    4.330682    4.714475
 79   12.192930    4.329991    4.715662
 79    3.498490    4.346005    4.730933
 79    6.350974    6.008040    7.202522
 79    9.179217    5.954169    7.056212
 79   12.297772    5.962942    7.058463
 79    3.534679    6.008488    7.205277
 79    7.767197    8.567398    7.207925
 79   10.744766    8.648539    7.054833
 79   13.702888    8.566196    7.216354
 79    4.941258    8.529214    7.201393
 79    3.485980    1.037059    7.204527
 79    6.401578    1.040326    7.204760
 79    9.288715    0.997117    7.200989
 79    0.599192    0.997059    7.197509
 79    4.942810    3.508516    7.213822
 79    7.813305    3.479269    7.202818
 79   10.739213    3.420736    7.203204
 79    2.073977    3.479573    7.202630
 79   10.717379    5.185203    9.238994
 79   12.165805    7.700102    9.258103
 79    9.293563    7.701599    9.276388
 79   10.650133    6.879371   11.417743
 79   10.634444    6.852047   26.563636
 79    9.293642    7.705418   28.700031
 79   12.147373    7.702815   28.731248
 79   10.715104    5.181163   28.750471
 79    2.078918    3.477295   30.782007
 79   10.742784    3.417350   30.781832
 79    7.814472    3.478992   30.782546
 79    4.946673    3.507809   30.769684
 79    0.602730    0.993888   30.782258
 79    9.290955    0.998605   30.787089
 79    6.404920    1.035321   30.779317
 79    3.486898    1.039828   30.777369
 79    4.948415    8.528379   30.781949
 79   13.712917    8.564795   30.774440
 79   10.727788    8.652615   30.931211
 79    7.773303    8.562770   30.765546
 79    3.538438    6.006204   30.778894
 79   12.300703    5.954395   30.924680
 79    9.176674    5.963011   30.929885
 79    6.353080    6.006926   30.779833
 79    3.496829    4.346105   33.250972
 79   12.191082    4.330956   33.268112
 79    9.289170    4.329995   33.268640
 79    6.393483    4.345112   33.252438
 79    2.045289    1.835529   33.257462
 79   10.738939    1.837807   33.240744
 79    7.842532    1.835274   33.257060
 79    4.943130    1.837569   33.250095
 79    6.391376    9.364344   33.242596
 79   15.082208    9.360409   33.241548
 79   12.199403    9.374773   33.267666
 79    9.274907    9.373102   33.267126
 79    4.943194    6.856507   33.257352
 79   13.648341    6.858760   33.266950
 79   10.738778    6.853967   33.250318
 79    7.825076    6.861381   33.267174
 79    4.945521    5.181479   35.617375
 79   13.636562    5.181479   35.617375
 79   10.739551    5.181479   35.617375
 79    7.842536    5.181479   35.617375
 79    3.497014    2.672592   35.617375
 79   12.183943    2.667719   35.572772
 79    9.291043    2.672592   35.617375
 79    6.394030    2.672592   35.617375
 79    2.048507    0.163704   35.617375
 79   10.739550    0.163704   35.617375
 79    7.842535    0.163704   35.617375
 79    4.945521    0.163704   35.617375
 79    6.394028    7.690367   35.617375
 79   15.085071    7.690367   35.617375
 79   12.188059    7.690367   35.617375
 79    9.291043    7.690367   35.617375
 79    2.048505    3.508887   37.982645
 79   10.739551    3.508887   37.982645
 79    7.842536    3.508887   37.982645
 79    4.945522    3.508890   37.982645
 79    0.600000    1.000001   37.982645
 79    9.291043    1.000001   37.982645
 79    6.394030    1.000001   37.982645
 79    3.497014    1.000001   37.982645
 79    4.945521    8.526662   37.982645
 79   13.636562    8.526662   37.982645
 79   10.739551    8.526662   37.982645
 79    7.842536    8.526662   37.982645
 79    3.497014    6.017774   37.982645
 79   12.188059    6.017774   37.982645
 79    9.291043    6.017774   37.982645
 79    6.394028    6.017774   37.982645
 16   11.573172    6.063904   13.485746
 16   11.361541    5.845259   24.500880
  6   11.964782    4.359537   12.970513
  6   10.274923    5.788515   14.674939
  6    9.037202    5.226151   14.329045
  6   10.507273    6.178626   15.998696
  6    8.071732    5.021209   15.308004
  6    9.528937    5.976750   16.969675
  6    8.295479    5.367769   16.661819
  6    6.434499    3.947752   17.529604
  6    7.288242    5.069971   17.702892
  6    5.362383    3.544614   18.292312
  6    4.152799    5.332392   18.782704
  6    7.238092    5.938524   18.943398
  6    4.782012    6.415986   18.206226
  6    6.155601    6.687769   18.220270
  6    4.845265    4.229801   19.535778
  6    6.989573    5.318679   20.294504
  6    5.895132    4.577287   20.547916
  6    9.396496    5.475451   20.986321
  6    8.031593    5.497679   21.330689
  6   10.388919    5.591146   21.957077
  6    7.699886    5.666809   22.690115
  6   10.036615    5.732268   23.305140
  6    8.684948    5.779691   23.669835
  6   11.455901    4.108091   25.055472
  1   11.464125    6.626294   16.270261
  1    8.825365    4.974464   13.288271
  1    7.105213    4.613291   15.011595
  1   11.073910    3.860673   12.575296
  1    4.775594    2.698583   17.930615
  1    4.093302    3.590260   20.012103
  1    5.795166    4.110032   21.530514
  1    6.618557    3.355075   16.631497
  1    4.170527    7.073293   17.583396
  1   11.441843    5.559865   21.673928
  1    8.119298    6.580593   19.004994
  1    6.650023    5.733488   22.978576
  1    9.754471    6.276299   17.992871
  1   12.712496    4.447718   12.172694
  1    6.515581    7.520407   17.615500
  1   11.753489    3.482126   24.205854
  1    8.412328    5.921297   24.717697
  1   10.492675    3.786976   25.465309
  1   12.377397    3.816519   13.828963
  1    3.091253    5.180525   18.579258
  1    9.691801    5.321408   19.947838
  1   12.217867    4.075833   25.844102
 
E=  -785.0459 eV
box:  11.588056 0 0   5.794028  10.035548 0 0 0  55.000000
Kpoints:  2  2  1
basis: NGX=  90 NGY=  90 NGZ= 420 NGXF= 128 NGYF= 128 NGZF= 630
