# Supplementary material for: Controlling piezoresistance in single molecules through the isomerisation of bullvalenes
Source: Nat Commun. 2023 Oct 3;14:6089. doi: 10.1038/s41467-023-41674-z (PMC10547723; doi:10.1038/s41467-023-41674-z)
Supplement: Supplementary file 4 — Source Data [file 41467_2023_41674_MOESM4_ESM.zip › Fig. 6 4-tip Amm - Dmm TS at d = 17.6.txt]

 79    6.394028    6.017774    0.000000
 79    9.291043    6.017774    0.000000
 79   12.188059    6.017774    0.000000
 79    3.497014    6.017774    0.000000
 79    7.842536    8.526662    0.000000
 79   10.739551    8.526662    0.000000
 79   13.636564    8.526662    0.000000
 79    4.945521    8.526662    0.000000
 79    3.497014    1.000001    0.000000
 79    6.394028    1.000000    0.000000
 79    9.291043    1.000000    0.000000
 79    0.600000    1.000001    0.000000
 79    4.945521    3.508887    0.000000
 79    7.842536    3.508887    0.000000
 79   10.739551    3.508887    0.000000
 79    2.048507    3.508887    0.000000
 79    9.291043    7.690367    2.365271
 79   12.188059    7.690367    2.365271
 79   15.085071    7.690367    2.365271
 79    6.393357    7.691529    2.398604
 79    4.945521    0.163704    2.365271
 79    7.842536    0.163705    2.365271
 79   10.739550    0.163704    2.365271
 79    2.048507    0.163704    2.365271
 79    6.394028    2.672592    2.365271
 79    9.291043    2.672592    2.365271
 79   12.188059    2.672592    2.365271
 79    3.497014    2.672592    2.365271
 79    7.842536    5.181479    2.365271
 79   10.739551    5.181479    2.365271
 79   13.636562    5.181479    2.365271
 79    4.945521    5.181479    2.365271
 79    7.828957    6.861488    4.717339
 79   10.739820    6.853416    4.734509
 79   13.650527    6.861970    4.718086
 79    4.945491    6.857164    4.726673
 79    9.276926    9.372668    4.718582
 79   12.199743    9.373801    4.717029
 79   15.083547    9.361862    4.743443
 79    6.394567    9.361447    4.742859
 79    4.945234    1.836368    4.732444
 79    7.844784    1.835455    4.725967
 79   10.738193    1.838465    4.742145
 79    2.045418    1.835288    4.725795
 79    6.395137    4.344921    4.732352
 79    9.290253    4.331476    4.716817
 79   12.192482    4.331926    4.718287
 79    3.497971    4.345940    4.731397
 79    6.352809    6.008499    7.203596
 79    9.178978    5.962956    7.059660
 79   12.298434    5.964596    7.065769
 79    3.534432    6.008169    7.204765
 79    7.777290    8.561660    7.229520
 79   10.739594    8.648439    7.058990
 79   13.699071    8.563222    7.227242
 79    4.944250    8.529505    7.201256
 79    3.485503    1.037045    7.205263
 79    6.402293    1.037133    7.205218
 79    9.289223    0.997205    7.199754
 79    0.600007    0.994609    7.196838
 79    4.943429    3.508086    7.214149
 79    7.814071    3.481182    7.202652
 79   10.739505    3.423951    7.209745
 79    2.072716    3.481229    7.202958
 79   10.724113    5.196655    9.274502
 79   12.154479    7.685768    9.289948
 79    9.306867    7.668803    9.298903
 79   10.666269    6.846501   11.509483
 79   10.680749    6.856106   28.886312
 79    9.308969    7.677010   31.074339
 79   12.146015    7.694825   31.104025
 79   10.729133    5.185846   31.121306
 79    2.077443    3.479092   33.180616
 79   10.742838    3.419657   33.176593
 79    7.818692    3.480093   33.178586
 79    4.948823    3.506679   33.167256
 79    0.604043    0.992032   33.180871
 79    9.294337    0.993828   33.188332
 79    6.407250    1.035256   33.178102
 79    3.487542    1.038698   33.177701
 79    4.950644    8.525509   33.183009
 79   13.711040    8.563603   33.165714
 79   10.727556    8.649856   33.324548
 79    7.781557    8.559802   33.151606
 79    3.538926    6.005831   33.180831
 79   12.299304    5.958212   33.319760
 79    9.180395    5.966788   33.323908
 79    6.358043    6.005692   33.175689
 79    3.498854    4.345021   35.650522
 79   12.193116    4.331922   35.664885
 79    9.289171    4.329828   35.666311
 79    6.395622    4.344163   35.650292
 79    2.047009    1.834927   35.658379
 79   10.741848    1.838456   35.641863
 79    7.845769    1.834065   35.658197
 79    4.946409    1.835869   35.650298
 79    6.395732    9.363278   35.640402
 79   15.085176    9.358857   35.640168
 79   12.201259    9.372531   35.664426
 79    9.278141    9.371912   35.663971
 79    4.947108    6.856294   35.657883
 79   13.650263    6.857760   35.665775
 79   10.740117    6.853355   35.650392
 79    7.827585    6.861081   35.665924
 79    4.945521    5.181479   38.017330
 79   13.636562    5.181479   38.017330
 79   10.739551    5.181479   38.017330
 79    7.842536    5.181479   38.017330
 79    3.497014    2.672592   38.017330
 79   12.187190    2.670243   37.974231
 79    9.291043    2.672592   38.017330
 79    6.394030    2.672592   38.017330
 79    2.048507    0.163704   38.017330
 79   10.739550    0.163704   38.017330
 79    7.842535    0.163704   38.017330
 79    4.945521    0.163704   38.017330
 79    6.394028    7.690367   38.017330
 79   15.085071    7.690367   38.017330
 79   12.188059    7.690367   38.017330
 79    9.291043    7.690367   38.017330
 79    2.048505    3.508887   40.382600
 79   10.739551    3.508887   40.382600
 79    7.842536    3.508887   40.382600
 79    4.945522    3.508890   40.382600
 79    0.600000    1.000001   40.382600
 79    9.291043    1.000001   40.382600
 79    6.394030    1.000001   40.382600
 79    3.497014    1.000001   40.382600
 79    4.945521    8.526662   40.382600
 79   13.636562    8.526662   40.382600
 79   10.739551    8.526662   40.382600
 79    7.842536    8.526662   40.382600
 79    3.497014    6.017774   40.382600
 79   12.188059    6.017774   40.382600
 79    9.291043    6.017774   40.382600
 79    6.394028    6.017774   40.382600
 16   11.527444    6.498989   13.824994
 16   11.302154    5.934956   26.674163
  6   11.871828    4.715593   13.702874
  6   10.546049    6.562682   15.326201
  6    9.387793    5.799177   15.529272
  6   10.976498    7.405187   16.364927
  6    8.670647    5.911031   16.718460
  6   10.244754    7.515395   17.550798
  6    9.039054    6.808506   17.754065
  6    6.760203    6.722790   18.711351
  6    8.135401    7.010590   18.925938
  6    5.676082    6.960967   19.518592
  6    5.858618    9.017983   20.316207
  6    8.676785    7.555874   20.248284
  6    7.035251    9.536361   19.811234
  6    8.282749    8.899616   19.697561
  6    5.703341    7.618490   20.866596
  6    8.092139    7.198639   21.606898
  6    6.763351    7.212974   21.838454
  6   10.107042    6.125066   22.771611
  6    8.972079    6.959227   22.789091
  6   10.806134    5.830735   23.947486
  6    8.620365    7.540084   24.028727
  6   10.386481    6.359344   25.181571
  6    9.298666    7.238480   25.210718
  6   10.743322    4.217073   26.930976
  1   11.892000    7.986391   16.240465
  1    9.036387    5.114774   14.754928
  1    7.789858    5.280803   16.837492
  1   10.947027    4.139102   13.588295
  1    4.685498    6.791943   19.091234
  1    4.721368    7.516874   21.344738
  1    6.416002    6.962593   22.843531
  1    6.505701    6.397628   17.702158
  1    1.176588    0.485690   19.340961
  1   11.675731    5.171641   23.908083
  1    9.768448    7.455073   20.274566
  1    7.789153    8.245546   24.062994
  1   10.615686    8.203629   18.312251
  1   12.486406    4.588078   12.802185
  1    9.054163    9.425935   19.135473
  1   11.049422    3.603297   26.074761
  1    8.988693    7.685963   26.157430
  1    9.656931    4.183359   27.070417
  1   12.426360    4.395186   14.593590
  1   16.533720    9.607852   20.212699
  1   10.430863    5.666471   21.834287
  1   11.243208    3.867901   27.844146
 
E=  -784.4544 eV
box:  11.588056 0 0   5.794028  10.035548 0 0 0  55.000000
Kpoints:  2  2  1
basis: NGX=  90 NGY=  90 NGZ= 420 NGXF= 128 NGYF= 128 NGZF= 630
