# Supplementary material for: Controlling piezoresistance in single molecules through the isomerisation of bullvalenes
Source: Nat Commun. 2023 Oct 3;14:6089. doi: 10.1038/s41467-023-41674-z (PMC10547723; doi:10.1038/s41467-023-41674-z)
Supplement: Supplementary file 4 — Source Data [file 41467_2023_41674_MOESM4_ESM.zip › Fig. 6 4-tip Amm - Dmm TS at d = 18.8.txt]

 79    6.394028    6.017774    0.000000
 79    9.291043    6.017774    0.000000
 79   12.188059    6.017774    0.000000
 79    3.497014    6.017774    0.000000
 79    7.842536    8.526662    0.000000
 79   10.739551    8.526662    0.000000
 79   13.636564    8.526662    0.000000
 79    4.945521    8.526662    0.000000
 79    3.497014    1.000001    0.000000
 79    6.394028    1.000000    0.000000
 79    9.291043    1.000000    0.000000
 79    0.600000    1.000001    0.000000
 79    4.945521    3.508887    0.000000
 79    7.842536    3.508887    0.000000
 79   10.739551    3.508887    0.000000
 79    2.048507    3.508887    0.000000
 79    9.291043    7.690367    2.365271
 79   12.188059    7.690367    2.365271
 79   15.085071    7.690367    2.365271
 79    6.394787    7.691462    2.391467
 79    4.945521    0.163704    2.365271
 79    7.842536    0.163705    2.365271
 79   10.739550    0.163704    2.365271
 79    2.048507    0.163704    2.365271
 79    6.394028    2.672592    2.365271
 79    9.291043    2.672592    2.365271
 79   12.188059    2.672592    2.365271
 79    3.497014    2.672592    2.365271
 79    7.842536    5.181479    2.365271
 79   10.739551    5.181479    2.365271
 79   13.636562    5.181479    2.365271
 79    4.945521    5.181479    2.365271
 79    7.827420    6.861821    4.721682
 79   10.739052    6.854781    4.738286
 79   13.648298    6.862368    4.724300
 79    4.943405    6.857831    4.730901
 79    9.278920    9.369743    4.728378
 79   12.197025    9.369916    4.728045
 79   15.074993    9.358767    4.753109
 79    6.396353    9.359280    4.751251
 79    4.943347    1.835085    4.735930
 79    7.841774    1.833904    4.729676
 79   10.736566    1.835826    4.745429
 79    2.044773    1.833653    4.729044
 79    6.392545    4.346046    4.735666
 79    9.287405    4.330371    4.719230
 79   12.189562    4.331173    4.721792
 79    3.494609    4.346401    4.736267
 79    6.356725    6.010250    7.208021
 79    9.190035    5.957926    7.066671
 79   12.292846    5.960305    7.075251
 79    3.533665    6.008697    7.211966
 79    7.783351    8.556238    7.256404
 79   10.743104    8.640100    7.089231
 79   13.686850    8.552129    7.279411
 79    4.939069    8.527443    7.205018
 79    3.485288    1.032297    7.208866
 79    6.402327    1.034999    7.211116
 79    9.283321    0.988715    7.202569
 79    0.598607    0.989425    7.201110
 79    4.943004    3.508809    7.217603
 79    7.815286    3.480086    7.206820
 79   10.738642    3.420318    7.218438
 79    2.071822    3.477760    7.207573
 79   10.717221    5.178124    9.304195
 79   12.134973    7.655798    9.334179
 79    9.298261    7.650898    9.326676
 79   10.637331    6.834359   11.546497
 79   10.773272    6.870256   29.387685
 79    9.351084    7.661642   31.627062
 79   12.171415    7.691173   31.674405
 79   10.744332    5.192416   31.678270
 79    2.077850    3.475942   33.773655
 79   10.744814    3.426305   33.755239
 79    7.820045    3.480610   33.773389
 79    4.948110    3.506964   33.761946
 79    0.606232    0.987657   33.774674
 79    9.294598    0.996950   33.778611
 79    6.406641    1.032989   33.773519
 79    3.487639    1.033503   33.769735
 79    4.958152    8.526475   33.773840
 79   13.710065    8.561824   33.759666
 79   10.732937    8.641590   33.910932
 79    7.796949    8.550983   33.698758
 79    3.540448    6.008202   33.774836
 79   12.297596    5.954586   33.916661
 79    9.189632    5.964284   33.907592
 79    6.361015    6.007865   33.768708
 79    3.499187    4.344271   36.247188
 79   12.192048    4.328753   36.263782
 79    9.290180    4.331048   36.260366
 79    6.397036    4.345631   36.246351
 79    2.047693    1.833143   36.253323
 79   10.742184    1.838071   36.232758
 79    7.846842    1.834231   36.254169
 79    4.946934    1.834683   36.246492
 79    6.402239    9.358001   36.226197
 79   15.087005    9.360559   36.233848
 79   12.200684    9.371809   36.261198
 79    9.277915    9.370608   36.259173
 79    4.949291    6.856618   36.253149
 79   13.653097    6.858779   36.263991
 79   10.741443    6.853205   36.246774
 79    7.831145    6.862323   36.258646
 79    4.945521    5.181479   38.617330
 79   13.636562    5.181479   38.617330
 79   10.739551    5.181479   38.617330
 79    7.842536    5.181479   38.617330
 79    3.497014    2.672592   38.617330
 79   12.185937    2.669537   38.581700
 79    9.291043    2.672592   38.617330
 79    6.394030    2.672592   38.617330
 79    2.048507    0.163704   38.617330
 79   10.739550    0.163704   38.617330
 79    7.842535    0.163704   38.617330
 79    4.945521    0.163704   38.617330
 79    6.394028    7.690367   38.617330
 79   15.085071    7.690367   38.617330
 79   12.188059    7.690367   38.617330
 79    9.291043    7.690367   38.617330
 79    2.048505    3.508887   40.982600
 79   10.739551    3.508887   40.982600
 79    7.842536    3.508887   40.982600
 79    4.945522    3.508890   40.982600
 79    0.600000    1.000001   40.982600
 79    9.291043    1.000001   40.982600
 79    6.394030    1.000001   40.982600
 79    3.497014    1.000001   40.982600
 79    4.945521    8.526662   40.982600
 79   13.636562    8.526662   40.982600
 79   10.739551    8.526662   40.982600
 79    7.842536    8.526662   40.982600
 79    3.497014    6.017774   40.982600
 79   12.188059    6.017774   40.982600
 79    9.291043    6.017774   40.982600
 79    6.394028    6.017774   40.982600
 16   11.590636    6.690880   13.849953
 16   11.266877    5.982403   27.081650
  6   12.130432    4.967812   13.792337
  6   10.714069    6.718683   15.413608
  6    9.685738    5.824026   15.733634
  6   11.096669    7.664463   16.377712
  6    9.031516    5.911494   16.962935
  6   10.430582    7.747439   17.606648
  6    9.340014    6.912098   17.920882
  6    7.076328    6.790426   18.867445
  6    8.441279    7.088576   19.109790
  6    5.980692    7.014479   19.653293
  6    6.148023    9.035911   20.471225
  6    8.970532    7.581267   20.456318
  6    7.330228    9.557661   20.004170
  6    8.577562    8.921458   19.899318
  6    5.986611    7.637817   21.009749
  6    8.361621    7.228209   21.803639
  6    7.030672    7.234983   21.996620
  6   10.298476    6.140782   23.107559
  6    9.203483    7.020051   23.029533
  6   10.921907    5.858765   24.327404
  6    8.831786    7.666695   24.228296
  6   10.473420    6.448123   25.520834
  6    9.438383    7.383402   25.454424
  6   10.585282    4.315312   27.285947
  1   11.918730    8.349682   16.163325
  1    9.384586    5.055587   15.022140
  1    8.244499    5.187136   17.176857
  1   11.276463    4.287194   13.752686
  1    5.000412    6.852005   19.207763
  1    5.001091    7.531413   21.469751
  1    6.663245    6.999171   22.995010
  1    6.853426    6.480003   17.849033
  1    1.482626    0.510919   19.549373
  1   11.754786    5.155968   24.352122
  1   10.057078    7.475315   20.486864
  1    8.032469    8.404438   24.196298
  1   10.752002    8.519901   18.305254
  1   12.723195    4.865188   12.875580
  1    9.359704    9.464531   19.376417
  1   10.876132    3.713124   26.422736
  1    9.095397    7.883049   26.359038
  1    9.498809    4.357103   27.384249
  1   12.748352    4.774536   14.675960
  1   16.829677    9.629950   20.363292
  1   10.649145    5.629834   22.210990
  1   11.030205    3.903724   28.197215
 
E= -2818.8431 eV
box:  11.588056 0 0   5.794028  10.035548 0 0 0  55.000000
Kpoints:  2  2  1
basis: NGX=  90 NGY=  90 NGZ= 420 NGXF= 128 NGYF= 128 NGZF= 630
