# Supplementary material for: Controlling piezoresistance in single molecules through the isomerisation of bullvalenes
Source: Nat Commun. 2023 Oct 3;14:6089. doi: 10.1038/s41467-023-41674-z (PMC10547723; doi:10.1038/s41467-023-41674-z)
Supplement: Supplementary file 4 — Source Data [file 41467_2023_41674_MOESM4_ESM.zip › Fig. 6 4-tip Amm at d = 10.4.txt]

 79    6.394028    6.017774    0.000000
 79    9.291042    6.017774    0.000000
 79   12.188056    6.017774    0.000000
 79    3.497014    6.017774    0.000000
 79    7.842535    8.526661    0.000000
 79   10.739549    8.526661    0.000000
 79   13.636563    8.526661    0.000000
 79    4.945521    8.526661    0.000000
 79    3.497014    1.000000    0.000000
 79    6.394028    1.000000    0.000000
 79    9.291042    1.000000    0.000000
 79    0.600000    1.000000    0.000000
 79    4.945521    3.508887    0.000000
 79    7.842535    3.508887    0.000000
 79   10.739549    3.508887    0.000000
 79    2.048507    3.508887    0.000000
 79    9.291042    7.690366    2.365271
 79   12.188056    7.690366    2.365271
 79   15.085070    7.690366    2.365271
 79    6.394028    7.690366    2.365271
 79    4.945521    0.163705    2.365271
 79    7.842535    0.163705    2.365271
 79   10.739549    0.163705    2.365271
 79    2.048507    0.163705    2.365271
 79    6.394028    2.672592    2.365271
 79    9.291042    2.672592    2.365271
 79   12.188056    2.672592    2.365271
 79    3.497014    2.672592    2.365271
 79    7.842535    5.181479    2.365271
 79   10.739549    5.181479    2.365271
 79   13.636563    5.181479    2.365271
 79    4.945521    5.181479    2.365271
 79    7.824924    6.863715    4.716294
 79   10.740267    6.853935    4.738436
 79   13.651229    6.858540    4.717339
 79    4.944858    6.855689    4.725734
 79    9.277072    9.372481    4.718193
 79   12.197868    9.373076    4.715606
 79   15.083938    9.362854    4.740753
 79    6.394783    9.363505    4.743818
 79    4.944434    1.836433    4.732733
 79    7.843723    1.834170    4.725546
 79   10.739435    1.835259    4.742594
 79    2.044897    1.833908    4.726230
 79    6.393678    4.344084    4.733747
 79    9.291474    4.325845    4.717443
 79   12.189570    4.328113    4.719658
 79    3.497604    4.343846    4.732101
 79    6.353147    6.009357    7.207435
 79    9.177446    5.946416    7.042679
 79   12.296873    5.939400    7.058934
 79    3.536760    6.008377    7.205688
 79    7.766128    8.576964    7.221554
 79   10.727727    8.664005    7.055261
 79   13.725088    8.579585    7.193208
 79    4.950629    8.528471    7.200145
 79    3.482203    1.045333    7.206807
 79    6.403710    1.043056    7.204449
 79    9.295570    1.009224    7.202455
 79    0.594383    1.003918    7.206240
 79    4.944491    3.510557    7.217012
 79    7.812711    3.478724    7.208323
 79   10.742755    3.427897    7.227162
 79    2.078867    3.476292    7.207588
 79   10.705483    5.199295    9.273923
 79   12.198214    7.698874    9.210807
 79    9.283452    7.654531    9.257373
 79   10.793518    6.827028   11.394033
 79   10.786355    6.859678   21.794153
 79    9.291811    7.709781   23.950972
 79   12.184026    7.689360   23.893035
 79   10.759204    5.178059   23.961317
 79    2.074406    3.481375   25.991063
 79   10.734991    3.413519   25.986680
 79    7.808823    3.477343   25.989535
 79    4.941759    3.509512   25.977431
 79    0.596187    0.999849   25.997768
 79    9.283933    0.992279   25.993080
 79    6.403292    1.041309   25.986659
 79    3.484089    1.037219   25.991119
 79    4.933229    8.528312   25.992500
 79   13.699861    8.564578   25.969088
 79   10.753681    8.652751   26.136858
 79    7.755126    8.571507   25.982986
 79    3.538602    6.008530   25.988383
 79   12.306314    5.969444   26.137898
 79    9.174423    5.952499   26.133439
 79    6.350143    6.008598   25.988272
 79    3.497156    4.345127   28.462631
 79   12.189856    4.330536   28.477155
 79    9.286238    4.331469   28.478565
 79    6.392922    4.345513   28.464401
 79    2.044846    1.836808   28.469779
 79   10.737187    1.838769   28.454230
 79    7.844619    1.837051   28.470163
 79    4.945239    1.836855   28.463680
 79    6.394724    9.361000   28.453007
 79   15.086491    9.363828   28.457188
 79   12.202293    9.372994   28.478204
 79    9.276973    9.373020   28.476919
 79    4.945611    6.858729   28.469601
 79   13.651176    6.862401   28.476091
 79   10.738511    6.855229   28.457650
 79    7.827884    6.858111   28.478099
 79    4.945521    5.181479   30.830973
 79   13.636563    5.181479   30.830973
 79   10.739549    5.181479   30.830973
 79    7.842535    5.181479   30.830973
 79    3.497014    2.672592   30.830973
 79   12.188056    2.672592   30.830973
 79    9.291042    2.672592   30.830973
 79    6.394028    2.672592   30.830973
 79    2.048507    0.163705   30.830973
 79   10.739549    0.163705   30.830973
 79    7.842535    0.163705   30.830973
 79    4.945521    0.163705   30.830973
 79    6.394028    7.690366   30.830973
 79   15.085070    7.690366   30.830973
 79   12.188056    7.690366   30.830973
 79    9.291042    7.690366   30.830973
 79    2.048507    3.508887   33.196244
 79   10.739549    3.508887   33.196244
 79    7.842535    3.508887   33.196244
 79    4.945521    3.508887   33.196244
 79    0.600000    1.000000   33.196244
 79    9.291042    1.000000   33.196244
 79    6.394028    1.000000   33.196244
 79    3.497014    1.000000   33.196244
 79    4.945521    8.526661   33.196244
 79   13.636563    8.526661   33.196244
 79   10.739549    8.526661   33.196244
 79    7.842535    8.526661   33.196244
 79    3.497014    6.017774   33.196244
 79   12.188056    6.017774   33.196244
 79    9.291042    6.017774   33.196244
 79    6.394028    6.017774   33.196244
 16   11.451739    7.695797   13.510149
 16    9.431984    6.150543   19.921907
  6   10.848663    6.517265   14.750933
  6   10.406898    9.095192   13.852623
  6    9.052451    9.110349   13.499743
  6    5.169767    0.135849   14.553387
  6    2.442515    0.106921   13.955335
  6    4.346672    1.167571   14.994837
  6    2.956731    1.140341   14.764164
  6   12.480650    2.509885   14.990748
  6    2.043509    2.024935   15.518524
  6   11.400219    3.183104   15.713884
  6   11.606107    4.111174   16.919921
  6    2.358433    2.177262   17.005773
  6   12.939926    4.456637   17.421161
  6    2.396163    3.611910   17.472649
  6   10.974007    2.744417   17.148298
  6    1.359726    1.317684   17.781923
  6   11.631061    1.630329   17.830891
  6    8.489899    9.260282   17.572912
  6    1.868475    0.052119   18.356288
  6    8.964163    8.049378   18.059360
  6    7.346029    9.660408   19.660201
  6    8.657479    7.649344   19.365140
  6    7.852105    8.464477   20.172032
  6    8.107231    5.282397   20.809429
  1    6.235710    0.139839   14.781810
  1    8.636371    8.295997   12.904291
  1    1.371574    0.071284   13.752104
  1    9.765933    6.378009   14.667405
  1   10.554910    3.458610   15.083813
  1    9.896188    2.791548   17.297960
  1   10.960621    0.941737   18.352416
  1   12.298794    2.348810   13.924126
  1   13.071759    5.477815   17.784118
  1    9.573406    7.407771   17.422637
  1    3.351082    1.751014   17.189222
  1    0.940609    0.263646   20.300197
  1    4.783153    1.984798   15.571316
  1   11.364241    5.571572   14.555450
  1    3.343905    3.972397   17.875677
  1    7.297248    5.056166   20.106722
  1    7.649205    8.193018   21.209148
  1    7.748333    5.870239   21.659994
  1   11.118075    6.882242   15.748541
  1   10.879022    4.920574   16.973243
  1    8.734157    9.544244   16.550990
  1    8.559168    4.357042   21.186454
 
E=  -785.7160 eV
box:  11.588056 0 0   5.794028  10.035548 0 0 0  55.000000
Kpoints:  2  2  1
basis: NGX=  90 NGY=  90 NGZ= 420 NGXF= 128 NGYF= 128 NGZF= 630
