# Supplementary material for: Controlling piezoresistance in single molecules through the isomerisation of bullvalenes
Source: Nat Commun. 2023 Oct 3;14:6089. doi: 10.1038/s41467-023-41674-z (PMC10547723; doi:10.1038/s41467-023-41674-z)
Supplement: Supplementary file 4 — Source Data [file 41467_2023_41674_MOESM4_ESM.zip › Fig. 6 4-tip Amm at d = 11.6.txt]

 79    6.394028    6.017774    0.000000
 79    9.291042    6.017774    0.000000
 79   12.188056    6.017774    0.000000
 79    3.497014    6.017774    0.000000
 79    7.842535    8.526661    0.000000
 79   10.739549    8.526661    0.000000
 79   13.636563    8.526661    0.000000
 79    4.945521    8.526661    0.000000
 79    3.497014    1.000000    0.000000
 79    6.394028    1.000000    0.000000
 79    9.291042    1.000000    0.000000
 79    0.600000    1.000000    0.000000
 79    4.945521    3.508887    0.000000
 79    7.842535    3.508887    0.000000
 79   10.739549    3.508887    0.000000
 79    2.048507    3.508887    0.000000
 79    9.291042    7.690366    2.365271
 79   12.188056    7.690366    2.365271
 79   15.085070    7.690366    2.365271
 79    6.394028    7.690366    2.365271
 79    4.945521    0.163705    2.365271
 79    7.842535    0.163705    2.365271
 79   10.739549    0.163705    2.365271
 79    2.048507    0.163705    2.365271
 79    6.394028    2.672592    2.365271
 79    9.291042    2.672592    2.365271
 79   12.188056    2.672592    2.365271
 79    3.497014    2.672592    2.365271
 79    7.842535    5.181479    2.365271
 79   10.739549    5.181479    2.365271
 79   13.636563    5.181479    2.365271
 79    4.945521    5.181479    2.365271
 79    7.825639    6.862204    4.718393
 79   10.739630    6.854287    4.737558
 79   13.651079    6.858486    4.716861
 79    4.945131    6.856686    4.724394
 79    9.277090    9.372424    4.718163
 79   12.199059    9.373372    4.715651
 79   15.083639    9.362654    4.740992
 79    6.393225    9.363531    4.742220
 79    4.944644    1.836250    4.732604
 79    7.844355    1.835176    4.724903
 79   10.739313    1.836859    4.742548
 79    2.044485    1.834621    4.725014
 79    6.393065    4.345183    4.732802
 79    9.289494    4.326969    4.716862
 79   12.190140    4.329558    4.718427
 79    3.496999    4.344752    4.731931
 79    6.354333    6.008600    7.206124
 79    9.176819    5.950336    7.047804
 79   12.300977    5.944513    7.059465
 79    3.538672    6.007002    7.203446
 79    7.769833    8.572576    7.226504
 79   10.729126    8.661249    7.056331
 79   13.723291    8.575926    7.201069
 79    4.949544    8.529364    7.198264
 79    3.483693    1.042703    7.204622
 79    6.403337    1.042184    7.204026
 79    9.293317    1.005821    7.198398
 79    0.595409    1.000608    7.200941
 79    4.944309    3.509702    7.213678
 79    7.811570    3.480009    7.205366
 79   10.743104    3.425386    7.226519
 79    2.077935    3.477902    7.204533
 79   10.715544    5.201932    9.259556
 79   12.188272    7.701622    9.224712
 79    9.293268    7.660198    9.263538
 79   10.756879    6.853718   11.401122
 79   10.806559    6.869926   22.982344
 79    9.297582    7.702812   25.140830
 79   12.171975    7.687554   25.114175
 79   10.753094    5.184076   25.152227
 79    2.076293    3.481730   27.192253
 79   10.737200    3.415101   27.183280
 79    7.809910    3.477250   27.192054
 79    4.944141    3.508929   27.180676
 79    0.597543    1.000400   27.199609
 79    9.287580    0.992847   27.195905
 79    6.404531    1.040092   27.189764
 79    3.486268    1.039660   27.190846
 79    4.935660    8.528957   27.195081
 79   13.702495    8.564635   27.170207
 79   10.747908    8.655271   27.337392
 79    7.759322    8.570933   27.178760
 79    3.537561    6.007298   27.191563
 79   12.305105    5.963427   27.335921
 79    9.176199    5.951670   27.331871
 79    6.350966    6.006328   27.191164
 79    3.495988    4.345542   29.665343
 79   12.188288    4.330195   29.677711
 79    9.285047    4.331864   29.679200
 79    6.391885    4.345872   29.665635
 79    2.044238    1.836158   29.673018
 79   10.736540    1.839193   29.654013
 79    7.843613    1.835522   29.672270
 79    4.944114    1.837059   29.665018
 79    6.394631    9.361130   29.652433
 79   15.085496    9.364399   29.658073
 79   12.199384    9.372443   29.679063
 79    9.275674    9.373184   29.677254
 79    4.943831    6.858380   29.673007
 79   13.648795    6.861154   29.676751
 79   10.736442    6.854241   29.659384
 79    7.827057    6.858498   29.676789
 79    4.945521    5.181479   32.030973
 79   13.636563    5.181479   32.030973
 79   10.739549    5.181479   32.030973
 79    7.842535    5.181479   32.030973
 79    3.497014    2.672592   32.030973
 79   12.188056    2.672592   32.030973
 79    9.291042    2.672592   32.030973
 79    6.394028    2.672592   32.030973
 79    2.048507    0.163705   32.030973
 79   10.739549    0.163705   32.030973
 79    7.842535    0.163705   32.030973
 79    4.945521    0.163705   32.030973
 79    6.394028    7.690366   32.030973
 79   15.085070    7.690366   32.030973
 79   12.188056    7.690366   32.030973
 79    9.291042    7.690366   32.030973
 79    2.048507    3.508887   34.396244
 79   10.739549    3.508887   34.396244
 79    7.842535    3.508887   34.396244
 79    4.945521    3.508887   34.396244
 79    0.600000    1.000000   34.396244
 79    9.291042    1.000000   34.396244
 79    6.394028    1.000000   34.396244
 79    3.497014    1.000000   34.396244
 79    4.945521    8.526661   34.396244
 79   13.636563    8.526661   34.396244
 79   10.739549    8.526661   34.396244
 79    7.842535    8.526661   34.396244
 79    3.497014    6.017774   34.396244
 79   12.188056    6.017774   34.396244
 79    9.291042    6.017774   34.396244
 79    6.394028    6.017774   34.396244
 16   11.408616    7.225475   13.661878
 16    9.793632    6.291738   20.876476
  6   10.495300    5.989106   14.635825
  6   10.578622    8.719998   14.159279
  6    9.209160    8.917671   13.940134
  6   11.335092    9.698069   14.815642
  6    8.582357   10.033857   14.486481
  6    4.906899    0.788593   15.335182
  6    3.511581    0.950519   15.234845
  6    1.681572    2.586995   15.571981
  6    2.805045    1.978539   16.023662
  6   12.368081    3.444477   16.340313
  6   12.811042    4.422862   17.434125
  6    3.289014    2.184854   17.457015
  6   14.222906    4.607008   17.786109
  6    3.556873    3.630155   17.804873
  6   12.034922    3.168104   17.835356
  6    2.276299    1.525876   18.392900
  6   12.611283    2.021566   18.538416
  6    9.217198    9.345706   18.313343
  6    2.672958    0.257120   19.036093
  6    9.575545    8.126072   18.879265
  6    8.111790    9.981720   20.364929
  6    9.214721    7.835160   20.200513
  6    8.492626    8.775083   20.950283
  6    8.254742    5.502126   21.446500
  1   12.408575    9.556223   14.941523
  1    8.632421    8.187177   13.368867
  1    1.708310    0.106183   14.384991
  1    9.421272    6.029223   14.427218
  1   11.503228    3.786131   15.778762
  1   10.991476    3.366214   18.078385
  1   11.910908    1.467846   19.169480
  1   12.961792    2.396424   14.540021
  1   14.522460    5.622025   18.056218
  1   10.136279    7.393924   18.296535
  1    4.234453    1.646281   17.580194
  1    1.778378    0.681315   20.962704
  1    5.504446    1.532160   15.863739
  1   10.895276    5.019619   14.317375
  1    4.579363    3.883472   18.089574
  1    7.622882    5.279666   20.577154
  1    8.263540    8.583484   22.001227
  1    7.731191    6.141797   22.164836
  1   10.692495    6.153561   15.704178
  1   12.209030    5.332024   17.474217
  1    9.496293    9.540631   17.279093
  1    8.561283    4.575120   21.947050
 
E=  -785.6092 eV
box:  11.588056 0 0   5.794028  10.035548 0 0 0  55.000000
Kpoints:  2  2  1
basis: NGX=  90 NGY=  90 NGZ= 420 NGXF= 128 NGYF= 128 NGZF= 630
