# Supplementary material for: Controlling piezoresistance in single molecules through the isomerisation of bullvalenes
Source: Nat Commun. 2023 Oct 3;14:6089. doi: 10.1038/s41467-023-41674-z (PMC10547723; doi:10.1038/s41467-023-41674-z)
Supplement: Supplementary file 4 — Source Data [file 41467_2023_41674_MOESM4_ESM.zip › Fig. 6 4-tip Amm at d = 12.8.txt]

 79    6.394028    6.017774    0.000000
 79    9.291042    6.017774    0.000000
 79   12.188056    6.017774    0.000000
 79    3.497014    6.017774    0.000000
 79    7.842535    8.526661    0.000000
 79   10.739549    8.526661    0.000000
 79   13.636563    8.526661    0.000000
 79    4.945521    8.526661    0.000000
 79    3.497014    1.000000    0.000000
 79    6.394028    1.000000    0.000000
 79    9.291042    1.000000    0.000000
 79    0.600000    1.000000    0.000000
 79    4.945521    3.508887    0.000000
 79    7.842535    3.508887    0.000000
 79   10.739549    3.508887    0.000000
 79    2.048507    3.508887    0.000000
 79    9.291042    7.690366    2.365271
 79   12.188056    7.690366    2.365271
 79   15.085070    7.690366    2.365271
 79    6.394028    7.690366    2.365271
 79    4.945521    0.163705    2.365271
 79    7.842535    0.163705    2.365271
 79   10.739549    0.163705    2.365271
 79    2.048507    0.163705    2.365271
 79    6.394028    2.672592    2.365271
 79    9.291042    2.672592    2.365271
 79   12.188056    2.672592    2.365271
 79    3.497014    2.672592    2.365271
 79    7.842535    5.181479    2.365271
 79   10.739549    5.181479    2.365271
 79   13.636563    5.181479    2.365271
 79    4.945521    5.181479    2.365271
 79    7.825896    6.861837    4.718306
 79   10.739606    6.854125    4.737642
 79   13.651050    6.858706    4.716927
 79    4.945097    6.856672    4.724545
 79    9.276880    9.372556    4.717832
 79   12.199705    9.373423    4.715564
 79   15.083597    9.362545    4.741438
 79    6.392955    9.363589    4.741843
 79    4.944739    1.836373    4.732602
 79    7.844351    1.835297    4.724993
 79   10.739124    1.837589    4.743073
 79    2.044597    1.834882    4.725002
 79    6.393148    4.345256    4.732747
 79    9.289284    4.327183    4.716659
 79   12.190118    4.329516    4.718188
 79    3.496964    4.344900    4.731965
 79    6.354326    6.008604    7.206102
 79    9.176704    5.949774    7.049249
 79   12.301819    5.945601    7.058823
 79    3.538409    6.007057    7.203763
 79    7.768364    8.572127    7.223859
 79   10.731240    8.661596    7.054186
 79   13.721050    8.574225    7.205756
 79    4.947939    8.529302    7.198411
 79    3.483809    1.042333    7.204356
 79    6.403419    1.042043    7.204202
 79    9.292590    1.004844    7.198062
 79    0.595433    1.000774    7.199966
 79    4.944228    3.509740    7.213666
 79    7.811486    3.479815    7.205511
 79   10.742667    3.425375    7.227537
 79    2.077785    3.478087    7.204583
 79   10.720734    5.203698    9.260848
 79   12.182975    7.698925    9.229858
 79    9.295344    7.666259    9.259579
 79   10.746219    6.873784   11.408297
 79   10.804466    6.875956   24.185867
 79    9.314418    7.704077   26.334385
 79   12.159848    7.711009   26.334795
 79   10.743948    5.180480   26.354684
 79    2.076982    3.480741   28.392946
 79   10.739392    3.413900   28.385633
 79    7.810961    3.478628   28.392070
 79    4.944509    3.509024   28.381151
 79    0.599115    0.997378   28.400273
 79    9.287865    0.994629   28.398937
 79    6.404496    1.040432   28.391789
 79    3.485495    1.040833   28.392337
 79    4.941264    8.529494   28.396535
 79   13.709587    8.564547   28.375590
 79   10.740162    8.659635   28.548648
 79    7.763667    8.567097   28.371192
 79    3.538633    6.006829   28.392786
 79   12.306387    5.960518   28.534606
 79    9.174653    5.954920   28.533598
 79    6.352468    6.007115   28.391025
 79    3.497338    4.346164   30.865441
 79   12.189370    4.331082   30.879075
 79    9.286640    4.331868   30.879993
 79    6.393418    4.346438   30.865535
 79    2.045221    1.836711   30.873041
 79   10.738636    1.839362   30.853949
 79    7.844677    1.836253   30.872554
 79    4.945007    1.837740   30.865235
 79    6.394266    9.362032   30.853827
 79   15.086019    9.363739   30.856868
 79   12.201305    9.373562   30.879930
 79    9.274343    9.372999   30.880269
 79    4.944912    6.858339   30.872072
 79   13.649564    6.860528   30.878335
 79   10.738209    6.853863   30.858928
 79    7.827619    6.859824   30.878571
 79    4.945521    5.181479   33.230974
 79   13.636563    5.181479   33.230974
 79   10.739549    5.181479   33.230974
 79    7.842535    5.181479   33.230974
 79    3.497014    2.672592   33.230974
 79   12.188056    2.672592   33.230974
 79    9.291042    2.672592   33.230974
 79    6.394028    2.672592   33.230974
 79    2.048507    0.163705   33.230974
 79   10.739549    0.163705   33.230974
 79    7.842535    0.163705   33.230974
 79    4.945521    0.163705   33.230974
 79    6.394028    7.690366   33.230974
 79   15.085070    7.690366   33.230974
 79   12.188056    7.690366   33.230974
 79    9.291042    7.690366   33.230974
 79    2.048507    3.508887   35.596245
 79   10.739549    3.508887   35.596245
 79    7.842535    3.508887   35.596245
 79    4.945521    3.508887   35.596245
 79    0.600000    1.000000   35.596245
 79    9.291042    1.000000   35.596245
 79    6.394028    1.000000   35.596245
 79    3.497014    1.000000   35.596245
 79    4.945521    8.526661   35.596245
 79   13.636563    8.526661   35.596245
 79   10.739549    8.526661   35.596245
 79    7.842535    8.526661   35.596245
 79    3.497014    6.017774   35.596245
 79   12.188056    6.017774   35.596245
 79    9.291042    6.017774   35.596245
 79    6.394028    6.017774   35.596245
 16   11.288048    7.077307   13.725424
 16   10.425952    6.055034   21.966383
  6   10.939806    5.430609   14.423081
  6    9.998831    8.068472   14.451799
  6    8.638757    7.755249   14.322769
  6   10.385533    9.205999   15.171241
  6    7.689178    8.519708   14.993833
  6    9.422867    9.982716   15.812929
  6    8.057657    9.637187   15.774137
  6   11.566108    0.455006   16.179326
  6    1.265022    0.322615   16.588859
  6   10.443110    0.997270   16.945324
  6   10.555464    2.163257   17.937879
  6    1.701939    0.810722   17.966819
  6   11.822655    2.863383   18.170689
  6    1.447922    2.284464   18.187756
  6   10.297711    0.751767   18.473321
  6    6.828763    9.975976   19.030059
  6   17.074763    9.999211   19.219864
  6    8.754431    8.384543   19.125884
  6    7.687701    9.034745   19.776544
  6    9.559645    7.470265   19.800363
  6    7.474016    8.752755   21.142423
  6    9.324628    7.197282   21.153639
  6    8.286137    7.853213   21.829999
  6    9.320963    4.647321   22.312507
  1   11.441759    9.468314   15.235809
  1    8.323889    6.908193   13.710297
  1    6.641057    8.224789   14.944269
  1    9.924431    5.105557   14.173261
  1    9.492959    0.975144   16.412909
  1    9.266287    0.585733   18.782165
  1   16.650202    9.308514   19.953463
  1   11.307723    0.097632   15.179211
  1   11.752045    3.939665   18.347691
  1   10.373803    6.963419   19.280908
  1    2.781498    0.657300   18.061814
  1    6.687616    9.279765   21.683336
  1    3.954326    0.827782   16.367609
  1   11.664295    4.750175   13.958494
  1    2.322035    2.910258   18.375098
  1    9.006736    4.196883   21.362278
  1    8.140453    7.687288   22.900061
  1    8.457806    4.973192   22.902365
  1   11.089330    5.459462   15.510310
  1    9.670053    2.799578   17.954329
  1    8.942746    8.563445   18.066983
  1    9.915006    3.934572   22.898214
 
E=  -785.6148 eV
box:  11.588056 0 0   5.794028  10.035548 0 0 0  55.000000
Kpoints:  2  2  1
basis: NGX=  90 NGY=  90 NGZ= 420 NGXF= 128 NGYF= 128 NGZF= 630
