# Supplementary material for: Controlling piezoresistance in single molecules through the isomerisation of bullvalenes
Source: Nat Commun. 2023 Oct 3;14:6089. doi: 10.1038/s41467-023-41674-z (PMC10547723; doi:10.1038/s41467-023-41674-z)
Supplement: Supplementary file 4 — Source Data [file 41467_2023_41674_MOESM4_ESM.zip › Fig. 6 4-tip Amm at d = 14.0.txt]

 79    6.394028    6.017774    0.000000
 79    9.291042    6.017774    0.000000
 79   12.188056    6.017774    0.000000
 79    3.497014    6.017774    0.000000
 79    7.842535    8.526661    0.000000
 79   10.739549    8.526661    0.000000
 79   13.636563    8.526661    0.000000
 79    4.945521    8.526661    0.000000
 79    3.497014    1.000000    0.000000
 79    6.394028    1.000000    0.000000
 79    9.291042    1.000000    0.000000
 79    0.600000    1.000000    0.000000
 79    4.945521    3.508887    0.000000
 79    7.842535    3.508887    0.000000
 79   10.739549    3.508887    0.000000
 79    2.048507    3.508887    0.000000
 79    9.291042    7.690366    2.365271
 79   12.188056    7.690366    2.365271
 79   15.085070    7.690366    2.365271
 79    6.394028    7.690366    2.365271
 79    4.945521    0.163705    2.365271
 79    7.842535    0.163705    2.365271
 79   10.739549    0.163705    2.365271
 79    2.048507    0.163705    2.365271
 79    6.394028    2.672592    2.365271
 79    9.291042    2.672592    2.365271
 79   12.188056    2.672592    2.365271
 79    3.497014    2.672592    2.365271
 79    7.842535    5.181479    2.365271
 79   10.739549    5.181479    2.365271
 79   13.636563    5.181479    2.365271
 79    4.945521    5.181479    2.365271
 79    7.825673    6.862172    4.718261
 79   10.739485    6.853976    4.737592
 79   13.650956    6.858687    4.716492
 79    4.944940    6.857131    4.724433
 79    9.275806    9.372872    4.717739
 79   12.200489    9.373911    4.715205
 79   15.083417    9.362281    4.741821
 79    6.392549    9.363770    4.741766
 79    4.944574    1.836629    4.732612
 79    7.844083    1.835554    4.724777
 79   10.739180    1.838777    4.743555
 79    2.044365    1.835052    4.724665
 79    6.393049    4.345545    4.732690
 79    9.288916    4.327152    4.715865
 79   12.190476    4.329790    4.717268
 79    3.496897    4.344951    4.731845
 79    6.353211    6.008564    7.206145
 79    9.174587    5.951874    7.049733
 79   12.304041    5.946569    7.058853
 79    3.539995    6.007057    7.203260
 79    7.769917    8.569889    7.228370
 79   10.729979    8.662016    7.052134
 79   13.721342    8.573342    7.208665
 79    4.949017    8.529629    7.198671
 79    3.483374    1.042625    7.204663
 79    6.403279    1.042215    7.204144
 79    9.291495    1.003792    7.197224
 79    0.596735    0.998436    7.199729
 79    4.944181    3.509661    7.213881
 79    7.810830    3.479551    7.205421
 79   10.742915    3.421786    7.225877
 79    2.078743    3.477239    7.204120
 79   10.722223    5.199013    9.257623
 79   12.178493    7.702101    9.232117
 79    9.300714    7.669042    9.266686
 79   10.728538    6.895460   11.416387
 79   10.766276    6.887096   25.383677
 79    9.319673    7.703230   27.528210
 79   12.158541    7.714509   27.545898
 79   10.740193    5.180575   27.553939
 79    2.077879    3.478317   29.592286
 79   10.739555    3.412989   29.582659
 79    7.810205    3.479865   29.591484
 79    4.943848    3.508944   29.582837
 79    0.598515    0.995609   29.597809
 79    9.286942    0.997562   29.597676
 79    6.403379    1.041835   29.591424
 79    3.482898    1.041103   29.590687
 79    4.944186    8.529695   29.595134
 79   13.714177    8.566721   29.576243
 79   10.735739    8.662283   29.751495
 79    7.765566    8.565640   29.565109
 79    3.540478    6.007118   29.593206
 79   12.307618    5.956383   29.735583
 79    9.172415    5.956788   29.734615
 79    6.351528    6.007657   29.590819
 79    3.495681    4.345782   32.064944
 79   12.189511    4.330504   32.079141
 79    9.286411    4.330199   32.079518
 79    6.391801    4.346326   32.064488
 79    2.043549    1.835838   32.072709
 79   10.737730    1.839756   32.052100
 79    7.843465    1.836122   32.072639
 79    4.943409    1.837611   32.064020
 79    6.392133    9.362739   32.052629
 79   15.084181    9.362832   32.054245
 79   12.201162    9.374154   32.080789
 79    9.273276    9.373480   32.079155
 79    4.944197    6.858234   32.072398
 79   13.649084    6.860313   32.079235
 79   10.737638    6.853276   32.058547
 79    7.826569    6.861100   32.078021
 79    4.945521    5.181479   34.430974
 79   13.636563    5.181479   34.430974
 79   10.739549    5.181479   34.430974
 79    7.842535    5.181479   34.430974
 79    3.497014    2.672592   34.430974
 79   12.188056    2.672592   34.430974
 79    9.291042    2.672592   34.430974
 79    6.394028    2.672592   34.430974
 79    2.048507    0.163705   34.430974
 79   10.739549    0.163705   34.430974
 79    7.842535    0.163705   34.430974
 79    4.945521    0.163705   34.430974
 79    6.394028    7.690366   34.430974
 79   15.085070    7.690366   34.430974
 79   12.188056    7.690366   34.430974
 79    9.291042    7.690366   34.430974
 79    2.048507    3.508887   36.796245
 79   10.739549    3.508887   36.796245
 79    7.842535    3.508887   36.796245
 79    4.945521    3.508887   36.796245
 79    0.600000    1.000000   36.796245
 79    9.291042    1.000000   36.796245
 79    6.394028    1.000000   36.796245
 79    3.497014    1.000000   36.796245
 79    4.945521    8.526661   36.796245
 79   13.636563    8.526661   36.796245
 79   10.739549    8.526661   36.796245
 79    7.842535    8.526661   36.796245
 79    3.497014    6.017774   36.796245
 79   12.188056    6.017774   36.796245
 79    9.291042    6.017774   36.796245
 79    6.394028    6.017774   36.796245
 16   11.416191    6.786298   13.708601
 16   10.849250    6.056088   23.139318
  6   11.297470    5.015320   14.112126
  6   10.099850    7.491128   14.678032
  6    8.779568    7.020870   14.629445
  6   10.414488    8.585744   15.492299
  6    7.809403    7.603542   15.437491
  6    9.427065    9.181986   16.274294
  6    8.103804    8.698231   16.281124
  6    5.763611    9.299045   16.764281
  6    7.066000    9.297006   17.144757
  6   16.202139    9.787489   17.526355
  6   10.450704    1.001382   18.422482
  6    7.488514    9.894039   18.483518
  6   11.666526    1.805258   18.569817
  6    1.334950    1.323594   18.599135
  6   16.103899    9.648938   19.061971
  6    6.907026    9.088357   19.643324
  6    5.570700    9.017063   19.856082
  6    9.003215    7.755915   19.971703
  6    7.849707    8.357214   20.512840
  6    9.894161    7.054252   20.780117
  6    7.633616    8.243364   21.902268
  6    9.653067    6.941747   22.155093
  6    8.522221    7.548172   22.719209
  6   10.021331    4.443906   23.347467
  1   11.436175    8.967189   15.507814
  1    8.509776    6.200272   13.962192
  1    6.800815    7.190551   15.429340
  1   10.306694    4.618668   13.867541
  1   15.247252    9.657066   17.018627
  1   15.094152    9.432662   19.408717
  1    5.215797    8.389841   20.678161
  1    5.517372    8.899899   15.777269
  1   11.517810    2.883990   18.660397
  1   10.782087    6.588686   20.350517
  1    8.577784    9.825411   18.563818
  1    6.776289    8.742655   22.354651
  1    3.904090    0.009141   16.883047
  1   12.048784    4.518908   13.485413
  1    2.161121    2.027168   18.713698
  1    9.937662    3.954896   22.368384
  1    8.362306    7.502211   23.799119
  1    9.037646    4.578243   23.809829
  1   11.530017    4.871004   15.175194
  1    9.521038    1.570759   18.412957
  1    9.197505    7.809839   18.899414
  1   10.664658    3.857938   24.016011
 
E=  -785.5528 eV
box:  11.588056 0 0   5.794028  10.035548 0 0 0  55.000000
Kpoints:  2  2  1
basis: NGX=  90 NGY=  90 NGZ= 420 NGXF= 128 NGYF= 128 NGZF= 630
