# Supplementary material for: Controlling piezoresistance in single molecules through the isomerisation of bullvalenes
Source: Nat Commun. 2023 Oct 3;14:6089. doi: 10.1038/s41467-023-41674-z (PMC10547723; doi:10.1038/s41467-023-41674-z)
Supplement: Supplementary file 4 — Source Data [file 41467_2023_41674_MOESM4_ESM.zip › Fig. 6 4-tip Amm at d = 17.6.txt]

 79    6.394028    6.017774    0.000000
 79    9.291042    6.017774    0.000000
 79   12.188056    6.017774    0.000000
 79    3.497014    6.017774    0.000000
 79    7.842535    8.526661    0.000000
 79   10.739549    8.526661    0.000000
 79   13.636563    8.526661    0.000000
 79    4.945521    8.526661    0.000000
 79    3.497014    1.000000    0.000000
 79    6.394028    1.000000    0.000000
 79    9.291042    1.000000    0.000000
 79    0.600000    1.000000    0.000000
 79    4.945521    3.508887    0.000000
 79    7.842535    3.508887    0.000000
 79   10.739549    3.508887    0.000000
 79    2.048507    3.508887    0.000000
 79    9.291042    7.690366    2.365271
 79   12.188056    7.690366    2.365271
 79   15.085070    7.690366    2.365271
 79    6.394028    7.690366    2.365271
 79    4.945521    0.163705    2.365271
 79    7.842535    0.163705    2.365271
 79   10.739549    0.163705    2.365271
 79    2.048507    0.163705    2.365271
 79    6.394028    2.672592    2.365271
 79    9.291042    2.672592    2.365271
 79   12.188056    2.672592    2.365271
 79    3.497014    2.672592    2.365271
 79    7.842535    5.181479    2.365271
 79   10.739549    5.181479    2.365271
 79   13.636563    5.181479    2.365271
 79    4.945521    5.181479    2.365271
 79    7.829179    6.860210    4.720772
 79   10.739766    6.853564    4.736637
 79   13.648128    6.857254    4.719966
 79    4.945189    6.856989    4.725073
 79    9.278835    9.370895    4.720654
 79   12.198810    9.371646    4.718304
 79   15.081598    9.360602    4.742425
 79    6.394635    9.362358    4.741929
 79    4.945055    1.835859    4.731802
 79    7.844510    1.835177    4.725202
 79   10.739432    1.840729    4.743773
 79    2.044737    1.834805    4.725318
 79    6.393905    4.345394    4.731825
 79    9.289517    4.330184    4.719010
 79   12.190603    4.332801    4.720368
 79    3.496731    4.344985    4.731413
 79    6.358483    6.009641    7.203069
 79    9.185863    5.959629    7.064723
 79   12.294158    5.954260    7.071343
 79    3.535072    6.008146    7.201261
 79    7.783223    8.560712    7.233837
 79   10.731567    8.648090    7.064559
 79   13.706684    8.564185    7.218706
 79    4.948417    8.529355    7.196545
 79    3.485490    1.036181    7.202047
 79    6.402756    1.035947    7.201963
 79    9.291330    1.002054    7.195131
 79    0.597426    0.997438    7.197374
 79    4.944645    3.508944    7.210450
 79    7.815293    3.482980    7.202429
 79   10.742581    3.434296    7.229865
 79    2.074635    3.480778    7.202555
 79   10.727747    5.202406    9.287073
 79   12.168883    7.694936    9.270265
 79    9.309544    7.670581    9.299739
 79   10.699276    6.898066   11.482618
 79   10.713794    6.910667   28.916336
 79    9.321001    7.686066   31.090165
 79   12.161155    7.701118   31.122264
 79   10.735477    5.193138   31.118791
 79    2.078068    3.480501   33.195696
 79   10.742879    3.428568   33.173536
 79    7.818063    3.481034   33.193936
 79    4.948679    3.508124   33.184369
 79    0.603603    0.994479   33.200240
 79    9.294447    0.996897   33.203539
 79    6.406150    1.035591   33.194939
 79    3.488334    1.037050   33.194079
 79    4.951219    8.527240   33.199777
 79   13.706465    8.561461   33.174790
 79   10.732275    8.648472   33.335545
 79    7.785777    8.557515   33.158454
 79    3.537583    6.007521   33.196774
 79   12.298484    5.956826   33.325776
 79    9.184151    5.963416   33.327013
 79    6.359172    6.006844   33.192841
 79    3.497629    4.344560   35.666552
 79   12.191212    4.333032   35.677302
 79    9.289248    4.330874   35.677957
 79    6.394713    4.345041   35.666445
 79    2.045792    1.835126   35.673072
 79   10.741654    1.841195   35.653877
 79    7.846188    1.835090   35.672947
 79    4.946003    1.835850   35.666246
 79    6.396920    9.361133   35.655172
 79   15.084580    9.359906   35.655146
 79   12.200739    9.371423   35.678830
 79    9.278934    9.370758   35.677479
 79    4.946436    6.857077   35.672800
 79   13.648498    6.857382   35.677785
 79   10.740244    6.852920   35.660514
 79    7.830582    6.859347   35.676856
 79    4.945521    5.181479   38.030974
 79   13.636563    5.181479   38.030974
 79   10.739549    5.181479   38.030974
 79    7.842535    5.181479   38.030974
 79    3.497014    2.672592   38.030974
 79   12.188056    2.672592   38.030974
 79    9.291042    2.672592   38.030974
 79    6.394028    2.672592   38.030974
 79    2.048507    0.163705   38.030974
 79   10.739549    0.163705   38.030974
 79    7.842535    0.163705   38.030974
 79    4.945521    0.163705   38.030974
 79    6.394028    7.690366   38.030974
 79   15.085070    7.690366   38.030974
 79   12.188056    7.690366   38.030974
 79    9.291042    7.690366   38.030974
 79    2.048507    3.508887   40.396245
 79   10.739549    3.508887   40.396245
 79    7.842535    3.508887   40.396245
 79    4.945521    3.508887   40.396245
 79    0.600000    1.000000   40.396245
 79    9.291042    1.000000   40.396245
 79    6.394028    1.000000   40.396245
 79    3.497014    1.000000   40.396245
 79    4.945521    8.526661   40.396245
 79   13.636563    8.526661   40.396245
 79   10.739549    8.526661   40.396245
 79    7.842535    8.526661   40.396245
 79    3.497014    6.017774   40.396245
 79   12.188056    6.017774   40.396245
 79    9.291042    6.017774   40.396245
 79    6.394028    6.017774   40.396245
 16   11.743866    6.583986   13.682981
 16   11.405744    6.015576   26.750181
  6   12.019867    4.785654   13.639613
  6   10.868260    6.773883   15.236540
  6    9.679857    6.098444   15.550358
  6   11.424025    7.642536   16.188742
  6    9.066700    6.305345   16.785694
  6   10.793173    7.855107   17.419472
  6    9.576026    7.221368   17.737894
  6    7.434296    7.883614   18.583128
  6    8.734434    7.649601   18.894565
  6    6.437104    8.607460   19.362279
  6    6.843915    9.918890   20.090338
  6    9.351335    8.127735   20.224759
  6    2.432666    0.359178   20.126325
  6    9.352963    9.646646   20.186964
  6    6.387647    8.649438   20.865882
  6    8.657079    7.757275   21.552485
  6    7.331773    7.973664   21.748641
  6   10.475881    6.434611   22.801593
  6    9.433114    7.381798   22.772488
  6   11.068473    6.047765   24.009070
  6    9.076411    7.972149   24.009159
  6   10.628673    6.584780   25.230959
  6    9.640676    7.574017   25.221961
  6   10.679076    4.347212   26.890668
  1   12.348199    8.169040   15.949823
  1    9.223930    5.420453   14.826673
  1    8.147409    5.763682   17.010887
  1   11.072295    4.237225   13.610289
  1    5.459321    8.673415   18.886742
  1    5.378086    8.731220   21.267104
  1    6.923990    7.717434   22.728743
  1    7.117654    7.653232   17.563964
  1    2.548715    1.445143   20.104033
  1   11.872058    5.311144   24.009913
  1   10.388224    7.768394   20.269890
  1    8.333581    8.769873   24.017288
  1   11.230691    8.576604   18.110116
  1   12.577272    4.589979   12.714627
  1    4.523146    0.122374   20.215566
  1   10.971658    3.749044   26.019129
  1    9.320962    8.034566   26.159130
  1    9.589037    4.410639   26.977569
  1   12.615574    4.497701   14.514405
  1   11.882125    0.666669   20.039797
  1   10.814409    5.963096   21.878155
  1   11.097665    3.911874   27.807452
 
E=  -784.8490 eV
box:  11.588056 0 0   5.794028  10.035548 0 0 0  55.000000
Kpoints:  2  2  1
basis: NGX=  90 NGY=  90 NGZ= 420 NGXF= 128 NGYF= 128 NGZF= 630
