# Supplementary material for: Controlling piezoresistance in single molecules through the isomerisation of bullvalenes
Source: Nat Commun. 2023 Oct 3;14:6089. doi: 10.1038/s41467-023-41674-z (PMC10547723; doi:10.1038/s41467-023-41674-z)
Supplement: Supplementary file 4 — Source Data [file 41467_2023_41674_MOESM4_ESM.zip › Fig. 6 4-tip Amm at d = 18.2.txt]

 79    6.394028    6.017774    0.000000
 79    9.291042    6.017774    0.000000
 79   12.188056    6.017774    0.000000
 79    3.497014    6.017774    0.000000
 79    7.842535    8.526661    0.000000
 79   10.739549    8.526661    0.000000
 79   13.636563    8.526661    0.000000
 79    4.945521    8.526661    0.000000
 79    3.497014    1.000000    0.000000
 79    6.394028    1.000000    0.000000
 79    9.291042    1.000000    0.000000
 79    0.600000    1.000000    0.000000
 79    4.945521    3.508887    0.000000
 79    7.842535    3.508887    0.000000
 79   10.739549    3.508887    0.000000
 79    2.048507    3.508887    0.000000
 79    9.291042    7.690366    2.365271
 79   12.188056    7.690366    2.365271
 79   15.085070    7.690366    2.365271
 79    6.394028    7.690366    2.365271
 79    4.945521    0.163705    2.365271
 79    7.842535    0.163705    2.365271
 79   10.739549    0.163705    2.365271
 79    2.048507    0.163705    2.365271
 79    6.394028    2.672592    2.365271
 79    9.291042    2.672592    2.365271
 79   12.188056    2.672592    2.365271
 79    3.497014    2.672592    2.365271
 79    7.842535    5.181479    2.365271
 79   10.739549    5.181479    2.365271
 79   13.636563    5.181479    2.365271
 79    4.945521    5.181479    2.365271
 79    7.828712    6.861078    4.722768
 79   10.739045    6.853964    4.736460
 79   13.647677    6.859411    4.722607
 79    4.944770    6.857979    4.728331
 79    9.277323    9.370946    4.722941
 79   12.198400    9.371417    4.722314
 79   15.078720    9.361080    4.749533
 79    6.396297    9.361917    4.749531
 79    4.944085    1.835626    4.735244
 79    7.843500    1.835744    4.728546
 79   10.738059    1.842773    4.750858
 79    2.044382    1.834950    4.728753
 79    6.393773    4.346152    4.734758
 79    9.289756    4.330560    4.722826
 79   12.188618    4.331359    4.723609
 79    3.495152    4.345790    4.734931
 79    6.359543    6.010951    7.205507
 79    9.192852    5.962909    7.073948
 79   12.291053    5.957159    7.078462
 79    3.535182    6.009237    7.205436
 79    7.785958    8.559181    7.254407
 79   10.734524    8.642582    7.074033
 79   13.699177    8.560095    7.242505
 79    4.946854    8.529714    7.200475
 79    3.484077    1.034768    7.206723
 79    6.404592    1.034733    7.206338
 79    9.291278    1.001364    7.199355
 79    0.596305    0.997651    7.201477
 79    4.945371    3.508678    7.215177
 79    7.817592    3.483570    7.206130
 79   10.741417    3.441306    7.253524
 79    2.073313    3.479678    7.207216
 79   10.732379    5.208936    9.314219
 79   12.164634    7.689182    9.300888
 79    9.315585    7.671950    9.327015
 79   10.750288    6.865080   11.552218
 79   10.741555    6.855646   29.440327
 79    9.325465    7.680850   31.660489
 79   12.159075    7.690403   31.689014
 79   10.736913    5.204809   31.690636
 79    2.077526    3.479140   33.790869
 79   10.743617    3.438001   33.747476
 79    7.822134    3.480992   33.787094
 79    4.949617    3.507726   33.776931
 79    0.602537    0.994974   33.792241
 79    9.295648    0.997164   33.794447
 79    6.408741    1.033987   33.788196
 79    3.488072    1.035352   33.786480
 79    4.951210    8.527240   33.790934
 79   13.699446    8.558075   33.750309
 79   10.735309    8.642466   33.924709
 79    7.790596    8.556619   33.735598
 79    3.538529    6.008820   33.791936
 79   12.295127    5.958903   33.918664
 79    9.190253    5.965945   33.918775
 79    6.360757    6.008453   33.785841
 79    3.499077    4.344539   36.262531
 79   12.190859    4.331874   36.273793
 79    9.291266    4.331269   36.272919
 79    6.397442    4.344723   36.261071
 79    2.047609    1.834504   36.269210
 79   10.742522    1.842655   36.243356
 79    7.848278    1.834398   36.269083
 79    4.948282    1.834581   36.261086
 79    6.400134    9.359437   36.243431
 79   15.084413    9.359045   36.244524
 79   12.202569    9.371279   36.274826
 79    9.279642    9.371231   36.276150
 79    4.948797    6.856577   36.269179
 79   13.650944    6.859223   36.274586
 79   10.741686    6.853284   36.259639
 79    7.832115    6.860252   36.274846
 79    4.945521    5.181479   38.630974
 79   13.636563    5.181479   38.630974
 79   10.739549    5.181479   38.630974
 79    7.842535    5.181479   38.630974
 79    3.497014    2.672592   38.630974
 79   12.188056    2.672592   38.630974
 79    9.291042    2.672592   38.630974
 79    6.394028    2.672592   38.630974
 79    2.048507    0.163705   38.630974
 79   10.739549    0.163705   38.630974
 79    7.842535    0.163705   38.630974
 79    4.945521    0.163705   38.630974
 79    6.394028    7.690366   38.630974
 79   15.085070    7.690366   38.630974
 79   12.188056    7.690366   38.630974
 79    9.291042    7.690366   38.630974
 79    2.048507    3.508887   40.996245
 79   10.739549    3.508887   40.996245
 79    7.842535    3.508887   40.996245
 79    4.945521    3.508887   40.996245
 79    0.600000    1.000000   40.996245
 79    9.291042    1.000000   40.996245
 79    6.394028    1.000000   40.996245
 79    3.497014    1.000000   40.996245
 79    4.945521    8.526661   40.996245
 79   13.636563    8.526661   40.996245
 79   10.739549    8.526661   40.996245
 79    7.842535    8.526661   40.996245
 79    3.497014    6.017774   40.996245
 79   12.188056    6.017774   40.996245
 79    9.291042    6.017774   40.996245
 79    6.394028    6.017774   40.996245
 16   11.699046    6.592314   13.942841
 16   11.374441    6.040822   27.088415
  6   12.007170    4.794576   13.921895
  6   10.868727    6.775925   15.530141
  6    9.686812    6.096018   15.856236
  6   11.427770    7.638444   16.487126
  6    9.074131    6.301555   17.089682
  6   10.797587    7.848797   17.718015
  6    9.579258    7.219585   18.039454
  6    7.434453    7.885341   18.881643
  6    8.734575    7.652223   19.193107
  6    6.438109    8.608010   19.661053
  6    6.843745    9.918541   20.389528
  6    9.349319    8.129765   20.522742
  6    2.431760    0.359471   20.425398
  6    9.351224    9.647304   20.485577
  6    6.389093    8.649436   21.164314
  6    8.657463    7.756215   21.849256
  6    7.332535    7.974107   22.046081
  6   10.477920    6.434011   23.104799
  6    9.435329    7.381060   23.069232
  6   11.069181    6.045500   24.312436
  6    9.081002    7.971931   24.303977
  6   10.630055    6.584332   25.535720
  6    9.644284    7.574189   25.515029
  6   10.675174    4.358138   27.203459
  1   12.356285    8.167626   16.257927
  1    9.232961    5.412036   15.135088
  1    8.150367    5.762095   17.313876
  1   11.069076    4.231144   13.901993
  1    5.457881    8.674028   19.185923
  1    5.377774    8.731035   21.566322
  1    6.925260    7.717367   23.027553
  1    7.117131    7.652906   17.861743
  1    2.547654    1.446212   20.403984
  1   11.871435    5.301946   24.301409
  1   10.387884    7.768972   20.567215
  1    8.335391    8.769168   24.311135
  1   11.230658    8.574265   18.411785
  1   12.571239    4.591775   13.003670
  1    4.522615    0.123401   20.514067
  1   10.983562    3.780325   26.325162
  1    9.320443    8.033453   26.451576
  1    9.584151    4.403260   27.280673
  1   12.605533    4.527160   14.800356
  1   11.881144    0.668393   20.339526
  1   10.814568    5.963621   22.176052
  1   11.095822    3.913707   28.113327
 
E=  -784.5744 eV
box:  11.588056 0 0   5.794028  10.035548 0 0 0  55.000000
Kpoints:  2  2  1
basis: NGX=  90 NGY=  90 NGZ= 420 NGXF= 128 NGYF= 128 NGZF= 630
