# Supplementary material for: Controlling piezoresistance in single molecules through the isomerisation of bullvalenes
Source: Nat Commun. 2023 Oct 3;14:6089. doi: 10.1038/s41467-023-41674-z (PMC10547723; doi:10.1038/s41467-023-41674-z)
Supplement: Supplementary file 4 — Source Data [file 41467_2023_41674_MOESM4_ESM.zip › Fig. 6 4-tip Amp at d = 9.2.txt]

 79    6.394028   -6.017774    0.000000
 79    9.291042   -6.017774    0.000000
 79   12.188056   -6.017774    0.000000
 79    3.497014   -6.017774    0.000000
 79    7.842535   -8.526661    0.000000
 79   10.739549   -8.526661    0.000000
 79   13.636563   -8.526661    0.000000
 79    4.945521   -8.526661    0.000000
 79    3.497014   -1.000000    0.000000
 79    6.394028   -1.000000    0.000000
 79    9.291042   -1.000000    0.000000
 79    0.600000   -1.000000    0.000000
 79    4.945521   -3.508887    0.000000
 79    7.842535   -3.508887    0.000000
 79   10.739549   -3.508887    0.000000
 79    2.048507   -3.508887    0.000000
 79    9.291042   -7.690366    2.365271
 79   12.188056   -7.690366    2.365271
 79   15.085070   -7.690366    2.365271
 79    6.394028   -7.690366    2.365271
 79    4.945521   -0.163705    2.365271
 79    7.842535   -0.163705    2.365271
 79   10.739549   -0.163705    2.365271
 79    2.048507   -0.163705    2.365271
 79    6.394028   -2.672592    2.365271
 79    9.291042   -2.672592    2.365271
 79   12.188056   -2.672592    2.365271
 79    3.497014   -2.672592    2.365271
 79    7.842535   -5.181479    2.365271
 79   10.739549   -5.181479    2.365271
 79   13.636563   -5.181479    2.365271
 79    4.945521   -5.181479    2.365271
 79    7.828791   -6.861130    4.719822
 79   10.740319   -6.853404    4.739365
 79   13.653065   -6.861715    4.717184
 79    4.947220   -6.857488    4.725042
 79    9.274876   -9.373680    4.717114
 79   12.203665   -9.373390    4.717784
 79   15.084956   -9.361456    4.745300
 79    6.393581   -9.362319    4.743985
 79    4.946499   -1.836387    4.733246
 79    7.845481   -1.835066    4.724544
 79   10.740183   -1.837167    4.743089
 79    2.045572   -1.836343    4.724378
 79    6.393780   -4.345727    4.733177
 79    9.288943   -4.328823    4.716507
 79   12.192238   -4.331509    4.718393
 79    3.498222   -4.345009    4.732648
 79    6.357136   -6.007147    7.209568
 79    9.175864   -5.950541    7.058248
 79   12.313464   -5.962798    7.058131
 79    3.543925   -6.007603    7.205603
 79    7.768764   -8.563305    7.232027
 79   10.730715   -8.663399    7.045701
 79   13.714752   -8.568239    7.229619
 79    4.947166   -8.528323    7.204159
 79    3.483453   -1.043727    7.206938
 79    6.403328   -1.038908    7.208889
 79    9.289827   -0.996618    7.200311
 79    0.602259   -0.992623    7.201134
 79    4.945307   -3.509190    7.218899
 79    7.812196   -3.476802    7.206276
 79   10.743580   -3.412109    7.208844
 79    2.076869   -3.482049    7.207321
 79   10.753762   -5.175176    9.238364
 79   12.152715   -7.714470    9.256653
 79    9.312633   -7.684863    9.263087
 79   10.699459   -6.859356   11.411747
 79   10.699459   -6.859356   20.621551
 79    9.312633   -7.684863   22.770211
 79   12.152715   -7.714470   22.776645
 79   10.753762   -5.175176   22.794934
 79    2.076869   -3.482049   24.825977
 79   10.743580   -3.412109   24.824454
 79    7.812196   -3.476802   24.827022
 79    4.945307   -3.509190   24.814399
 79    0.602259   -0.992623   24.832164
 79    9.289827   -0.996618   24.832987
 79    6.403328   -1.038908   24.824409
 79    3.483453   -1.043727   24.826360
 79    4.947166   -8.528323   24.829139
 79   13.714752   -8.568239   24.803679
 79   10.730715   -8.663399   24.987597
 79    7.768764   -8.563305   24.801271
 79    3.543925   -6.007603   24.827695
 79   12.313464   -5.962798   24.975167
 79    9.175864   -5.950541   24.975050
 79    6.357136   -6.007147   24.823730
 79    3.498222   -4.345009   27.300650
 79   12.192238   -4.331509   27.314905
 79    9.288943   -4.328823   27.316791
 79    6.393780   -4.345727   27.300121
 79    2.045572   -1.836343   27.308920
 79   10.740183   -1.837167   27.290209
 79    7.845481   -1.835066   27.308754
 79    4.946499   -1.836387   27.300052
 79    6.393581   -9.362319   27.289313
 79   15.084956   -9.361456   27.287998
 79   12.203665   -9.373390   27.315514
 79    9.274876   -9.373680   27.316184
 79    4.947220   -6.857488   27.308256
 79   13.653065   -6.861715   27.316114
 79   10.740319   -6.853404   27.293933
 79    7.828791   -6.861130   27.313476
 79    4.945521   -5.181479   29.668027
 79   13.636563   -5.181479   29.668027
 79   10.739549   -5.181479   29.668027
 79    7.842535   -5.181479   29.668027
 79    3.497014   -2.672592   29.668027
 79   12.188056   -2.672592   29.668027
 79    9.291042   -2.672592   29.668027
 79    6.394028   -2.672592   29.668027
 79    2.048507   -0.163705   29.668027
 79   10.739549   -0.163705   29.668027
 79    7.842535   -0.163705   29.668027
 79    4.945521   -0.163705   29.668027
 79    6.394028   -7.690366   29.668027
 79   15.085070   -7.690366   29.668027
 79   12.188056   -7.690366   29.668027
 79    9.291042   -7.690366   29.668027
 79    2.048507   -3.508887   32.033298
 79   10.739549   -3.508887   32.033298
 79    7.842535   -3.508887   32.033298
 79    4.945521   -3.508887   32.033298
 79    0.600000   -1.000000   32.033298
 79    9.291042   -1.000000   32.033298
 79    6.394028   -1.000000   32.033298
 79    3.497014   -1.000000   32.033298
 79    4.945521   -8.526661   32.033298
 79   13.636563   -8.526661   32.033298
 79   10.739549   -8.526661   32.033298
 79    7.842535   -8.526661   32.033298
 79    3.497014   -6.017774   32.033298
 79   12.188056   -6.017774   32.033298
 79    9.291042   -6.017774   32.033298
 79    6.394028   -6.017774   32.033298
 16   11.034655   -6.095282   13.665515
 16   11.034655   -6.095282   18.367783
  6   10.457200   -4.385145   13.550433
  6   12.796164   -5.934331   13.805040
  6   13.448791   -4.707609   13.964904
  6   13.535045   -7.128271   13.820185
  6    3.230687   -4.689063   14.214838
  6   14.898129   -7.092080   14.075477
  6    3.978833   -5.874023   14.313447
  6    6.220712   -4.835829   14.499866
  6    5.359073   -5.830751   14.834504
  6    7.425866   -4.450071   15.226450
  6    6.962349   -7.463807   16.016649
  6    8.151336   -6.846490   16.016649
  6    5.631387   -6.760552   16.016649
  6    8.329919   -5.387859   16.016649
  6    7.425866   -4.450071   16.806848
  6    5.359073   -5.830751   17.198794
  6    6.220712   -4.835829   17.533432
  6    3.978833   -5.874023   17.719851
  6   14.898129   -7.092080   17.957821
  6    3.230687   -4.689063   17.818460
  6   13.535045   -7.128271   18.213113
  6   13.448791   -4.707609   18.068394
  6   12.796164   -5.934331   18.228258
  6   10.457200   -4.385145   18.482865
  1   10.643654   -3.855917   14.496001
  1    5.936887   -4.167973   13.682201
  1    7.941190   -3.584038   14.813081
  1   10.919500   -3.863938   12.705047
  1   15.457667   -8.027873   14.097013
  1   15.457667   -8.027873   17.936285
  1    5.936887   -4.167973   18.351097
  1    4.855560   -7.533124   16.016649
  1    6.937644   -8.555428   16.016649
  1    3.720500   -3.734048   17.621148
  1    9.069003   -7.438094   16.016649
  1   13.035212   -8.081009   18.396643
  1   12.899137   -3.768318   13.937070
  1   10.643654   -3.855917   17.537297
  1    9.374591   -5.079814   16.016649
  1   12.899137   -3.768318   18.096228
  1    9.378175   -4.472106   13.385210
  1   10.919500   -3.863938   19.328251
  1   13.035212   -8.081009   13.636655
  1    3.720500   -3.734048   14.412150
  1    7.941190   -3.584038   17.220217
  1    9.378175   -4.472106   18.648088

E=  -785.6675 eV
box:  11.588056 0 0   5.794028  10.035548 0 0 0  55.000000
Kpoints:  2  2  1
basis: NGX=  90 NGY=  90 NGZ= 420 NGXF= 128 NGYF= 128 NGZF= 630
