# Supplementary material for: Controlling piezoresistance in single molecules through the isomerisation of bullvalenes
Source: Nat Commun. 2023 Oct 3;14:6089. doi: 10.1038/s41467-023-41674-z (PMC10547723; doi:10.1038/s41467-023-41674-z)
Supplement: Supplementary file 4 — Source Data [file 41467_2023_41674_MOESM4_ESM.zip › Fig. 6 4-tip Amp at d = 10.4.txt]

 79    6.394028   -6.017774    0.000000
 79    9.291042   -6.017774    0.000000
 79   12.188056   -6.017774    0.000000
 79    3.497014   -6.017774    0.000000
 79    7.842535   -8.526661    0.000000
 79   10.739549   -8.526661    0.000000
 79   13.636563   -8.526661    0.000000
 79    4.945521   -8.526661    0.000000
 79    3.497014   -1.000000    0.000000
 79    6.394028   -1.000000    0.000000
 79    9.291042   -1.000000    0.000000
 79    0.600000   -1.000000    0.000000
 79    4.945521   -3.508887    0.000000
 79    7.842535   -3.508887    0.000000
 79   10.739549   -3.508887    0.000000
 79    2.048507   -3.508887    0.000000
 79    9.291042   -7.690366    2.365271
 79   12.188056   -7.690366    2.365271
 79   15.085070   -7.690366    2.365271
 79    6.394028   -7.690366    2.365271
 79    4.945521   -0.163705    2.365271
 79    7.842535   -0.163705    2.365271
 79   10.739549   -0.163705    2.365271
 79    2.048507   -0.163705    2.365271
 79    6.394028   -2.672592    2.365271
 79    9.291042   -2.672592    2.365271
 79   12.188056   -2.672592    2.365271
 79    3.497014   -2.672592    2.365271
 79    7.842535   -5.181479    2.365271
 79   10.739549   -5.181479    2.365271
 79   13.636563   -5.181479    2.365271
 79    4.945521   -5.181479    2.365271
 79    7.828628   -6.860429    4.719820
 79   10.739880   -6.854516    4.738123
 79   13.653890   -6.862024    4.716963
 79    4.947328   -6.857381    4.725498
 79    9.276757   -9.373624    4.716834
 79   12.201798   -9.372750    4.717838
 79   15.083539   -9.361831    4.745294
 79    6.395407   -9.361522    4.745275
 79    4.946292   -1.836089    4.733426
 79    7.845231   -1.834469    4.725574
 79   10.739043   -1.836008    4.741692
 79    2.046094   -1.835397    4.725383
 79    6.393882   -4.345557    4.733292
 79    9.288913   -4.329109    4.716315
 79   12.191863   -4.329646    4.717378
 79    3.498140   -4.344648    4.732643
 79    6.355606   -6.007420    7.209018
 79    9.177322   -5.946366    7.056998
 79   12.311429   -5.961766    7.053869
 79    3.542688   -6.007701    7.205009
 79    7.765187   -8.567859    7.231491
 79   10.733455   -8.661554    7.054484
 79   13.709758   -8.570693    7.232694
 79    4.942868   -8.528769    7.201223
 79    3.482994   -1.043962    7.206819
 79    6.402334   -1.039843    7.208596
 79    9.289603   -0.998131    7.200496
 79    0.598890   -0.996889    7.199290
 79    4.944180   -3.509256    7.216781
 79    7.810187   -3.476472    7.204924
 79   10.741210   -3.415082    7.210206
 79    2.076267   -3.482131    7.206338
 79   10.758016   -5.182566    9.240671
 79   12.160978   -7.695018    9.262496
 79    9.302277   -7.670638    9.261513
 79   10.757419   -6.820138   11.418541
 79   10.757419   -6.820138   21.814767
 79    9.302277   -7.670638   23.971795
 79   12.160978   -7.695018   23.970812
 79   10.758016   -5.182566   23.992637
 79    2.076267   -3.482131   26.026969
 79   10.741210   -3.415082   26.023101
 79    7.810187   -3.476472   26.028383
 79    4.944180   -3.509256   26.016526
 79    0.598890   -0.996889   26.034017
 79    9.289603   -0.998131   26.032811
 79    6.402334   -1.039843   26.024711
 79    3.482994   -1.043962   26.026488
 79    4.942868   -8.528769   26.032084
 79   13.709758   -8.570693   26.000613
 79   10.733455   -8.661554   26.178823
 79    7.765187   -8.567859   26.001816
 79    3.542688   -6.007701   26.028298
 79   12.311429   -5.961766   26.179438
 79    9.177322   -5.946366   26.176309
 79    6.355606   -6.007420   26.024289
 79    3.498140   -4.344648   28.500664
 79   12.191863   -4.329646   28.515929
 79    9.288913   -4.329109   28.516992
 79    6.393882   -4.345557   28.500015
 79    2.046094   -1.835397   28.507924
 79   10.739043   -1.836008   28.491615
 79    7.845231   -1.834469   28.507733
 79    4.946292   -1.836089   28.499881
 79    6.395407   -9.361522   28.488032
 79   15.083539   -9.361831   28.488013
 79   12.201798   -9.372750   28.515469
 79    9.276757   -9.373624   28.516473
 79    4.947328   -6.857381   28.507809
 79   13.653890   -6.862024   28.516344
 79   10.739880   -6.854516   28.495184
 79    7.828628   -6.860429   28.513487
 79    4.945521   -5.181479   30.868036
 79   13.636563   -5.181479   30.868036
 79   10.739549   -5.181479   30.868036
 79    7.842535   -5.181479   30.868036
 79    3.497014   -2.672592   30.868036
 79   12.188056   -2.672592   30.868036
 79    9.291042   -2.672592   30.868036
 79    6.394028   -2.672592   30.868036
 79    2.048507   -0.163705   30.868036
 79   10.739549   -0.163705   30.868036
 79    7.842535   -0.163705   30.868036
 79    4.945521   -0.163705   30.868036
 79    6.394028   -7.690366   30.868036
 79   15.085070   -7.690366   30.868036
 79   12.188056   -7.690366   30.868036
 79    9.291042   -7.690366   30.868036
 79    2.048507   -3.508887   33.233307
 79   10.739549   -3.508887   33.233307
 79    7.842535   -3.508887   33.233307
 79    4.945521   -3.508887   33.233307
 79    0.600000   -1.000000   33.233307
 79    9.291042   -1.000000   33.233307
 79    6.394028   -1.000000   33.233307
 79    3.497014   -1.000000   33.233307
 79    4.945521   -8.526661   33.233307
 79   13.636563   -8.526661   33.233307
 79   10.739549   -8.526661   33.233307
 79    7.842535   -8.526661   33.233307
 79    3.497014   -6.017774   33.233307
 79   12.188056   -6.017774   33.233307
 79    9.291042   -6.017774   33.233307
 79    6.394028   -6.017774   33.233307
 16   10.639210   -6.686229   13.807510
 16   10.639210   -6.686229   19.425798
  6   10.976627   -8.389231   14.336880
  6    8.903797   -6.490786   14.145079
  6    8.001568   -7.557005   14.225707
  6    8.451533   -5.176729   14.337317
  6    6.678457   -7.311190   14.587109
  6    7.122986   -4.946566   14.676261
  6    6.213283   -6.007981   14.847249
  6    3.812337   -6.580362   15.096651
  6    4.870990   -5.796139   15.426046
  6   14.142002   -6.705901   15.828335
  6    3.648848   -3.874097   16.616654
  6   13.941208   -4.219117   16.616654
  6    4.803957   -4.841912   16.616654
  6   13.447286   -5.601216   16.616654
  6   14.142002   -6.705901   17.404973
  6    4.870990   -5.796139   17.807262
  6    3.812337   -6.580362   18.136657
  6    6.213283   -6.007981   18.386059
  6    7.122986   -4.946566   18.557047
  6    6.678457   -7.311190   18.646199
  6    8.451533   -5.176729   18.895991
  6    8.001568   -7.557005   19.007601
  6    8.903797   -6.490786   19.088229
  6   10.976627   -8.389231   18.896428
  1   10.712196   -8.503216   15.397360
  1   15.518455   -7.273364   14.259208
  1   13.450749   -7.431009   15.403330
  1   10.449440   -9.123127   13.718154
  1    6.793708   -3.918331   14.829452
  1    6.793708   -3.918331   18.403856
  1   15.518455   -7.273364   18.974100
  1    5.721335   -4.246666   16.616654
  1    3.904816   -2.812680   16.616654
  1    6.003634   -8.155196   18.507992
  1   13.179440   -3.436334   16.616654
  1    9.144964   -4.340896   18.998739
  1    8.322473   -8.580840   14.036684
  1   10.712196   -8.503216   17.835948
  1   12.360754   -5.696684   16.616654
  1    8.322473   -8.580840   19.196624
  1   12.056081   -8.522941   14.196154
  1   10.449440   -9.123127   19.515154
  1    9.144964   -4.340896   14.234569
  1    6.003634   -8.155196   14.725316
  1   13.450749   -7.431009   17.829978
  1   12.056081   -8.522941   19.037154

E=  -785.5193 eV
box:  11.588056 0 0   5.794028  10.035548 0 0 0  55.000000
Kpoints:  2  2  1
basis: NGX=  90 NGY=  90 NGZ= 420 NGXF= 128 NGYF= 128 NGZF= 630
