# Supplementary material for: Controlling piezoresistance in single molecules through the isomerisation of bullvalenes
Source: Nat Commun. 2023 Oct 3;14:6089. doi: 10.1038/s41467-023-41674-z (PMC10547723; doi:10.1038/s41467-023-41674-z)
Supplement: Supplementary file 4 — Source Data [file 41467_2023_41674_MOESM4_ESM.zip › Fig. 6 4-tip Amp at d = 11.6.txt]

 79    6.394028   -6.017774    0.000000
 79    9.291042   -6.017774    0.000000
 79   12.188056   -6.017774    0.000000
 79    3.497014   -6.017774    0.000000
 79    7.842535   -8.526661    0.000000
 79   10.739549   -8.526661    0.000000
 79   13.636563   -8.526661    0.000000
 79    4.945521   -8.526661    0.000000
 79    3.497014   -1.000000    0.000000
 79    6.394028   -1.000000    0.000000
 79    9.291042   -1.000000    0.000000
 79    0.600000   -1.000000    0.000000
 79    4.945521   -3.508887    0.000000
 79    7.842535   -3.508887    0.000000
 79   10.739549   -3.508887    0.000000
 79    2.048507   -3.508887    0.000000
 79    9.291042   -7.690366    2.365271
 79   12.188056   -7.690366    2.365271
 79   15.085070   -7.690366    2.365271
 79    6.394028   -7.690366    2.365271
 79    4.945521   -0.163705    2.365271
 79    7.842535   -0.163705    2.365271
 79   10.739549   -0.163705    2.365271
 79    2.048507   -0.163705    2.365271
 79    6.394028   -2.672592    2.365271
 79    9.291042   -2.672592    2.365271
 79   12.188056   -2.672592    2.365271
 79    3.497014   -2.672592    2.365271
 79    7.842535   -5.181479    2.365271
 79   10.739549   -5.181479    2.365271
 79   13.636563   -5.181479    2.365271
 79    4.945521   -5.181479    2.365271
 79    7.827832   -6.860894    4.720955
 79   10.739045   -6.854433    4.738147
 79   13.651754   -6.861854    4.717409
 79    4.945982   -6.858064    4.725820
 79    9.274589   -9.373620    4.717909
 79   12.201525   -9.373519    4.717804
 79   15.082949   -9.361689    4.745317
 79    6.393636   -9.362063    4.744665
 79    4.945060   -1.836779    4.733612
 79    7.843923   -1.835381    4.725702
 79   10.738547   -1.837096    4.741929
 79    2.044850   -1.836002    4.725481
 79    6.392716   -4.346291    4.733330
 79    9.287549   -4.330174    4.716510
 79   12.191500   -4.331659    4.717463
 79    3.496789   -4.345532    4.732759
 79    6.355396   -6.008171    7.207864
 79    9.176363   -5.951497    7.059809
 79   12.311221   -5.964321    7.058491
 79    3.542926   -6.007849    7.204269
 79    7.769245   -8.563740    7.236121
 79   10.730257   -8.659771    7.051858
 79   13.710892   -8.569055    7.231120
 79    4.944658   -8.529243    7.201888
 79    3.482014   -1.042928    7.206438
 79    6.401366   -1.039109    7.207982
 79    9.287680   -0.997301    7.199300
 79    0.599934   -0.993412    7.199448
 79    4.943320   -3.508901    7.214782
 79    7.809882   -3.477622    7.204053
 79   10.741726   -3.411780    7.203875
 79    2.075486   -3.481994    7.205907
 79   10.752333   -5.174865    9.234909
 79   12.154561   -7.709532    9.263372
 79    9.310942   -7.675508    9.273336
 79   10.735901   -6.833068   11.419916
 79   10.735901   -6.833068   23.013382
 79    9.310942   -7.675508   25.159962
 79   12.154561   -7.709532   25.169926
 79   10.752333   -5.174865   25.198389
 79    2.075486   -3.481994   27.227391
 79   10.741726   -3.411780   27.229423
 79    7.809882   -3.477622   27.229245
 79    4.943320   -3.508901   27.218516
 79    0.599934   -0.993412   27.233850
 79    9.287680   -0.997301   27.233998
 79    6.401366   -1.039109   27.225316
 79    3.482014   -1.042928   27.226860
 79    4.944658   -8.529243   27.231410
 79   13.710892   -8.569055   27.202178
 79   10.730257   -8.659771   27.381440
 79    7.769245   -8.563740   27.197177
 79    3.542926   -6.007849   27.229029
 79   12.311221   -5.964321   27.374807
 79    9.176363   -5.951497   27.373489
 79    6.355396   -6.008171   27.225434
 79    3.496789   -4.345532   29.700539
 79   12.191500   -4.331659   29.715835
 79    9.287549   -4.330174   29.716788
 79    6.392716   -4.346291   29.699968
 79    2.044850   -1.836002   29.707817
 79   10.738547   -1.837096   29.691369
 79    7.843923   -1.835381   29.707596
 79    4.945060   -1.836779   29.699686
 79    6.393636   -9.362063   29.688633
 79   15.082949   -9.361689   29.687981
 79   12.201525   -9.373519   29.715494
 79    9.274589   -9.373620   29.715389
 79    4.945982   -6.858064   29.707478
 79   13.651754   -6.861854   29.715889
 79   10.739045   -6.854433   29.695151
 79    7.827832   -6.860894   29.712343
 79    4.945521   -5.181479   32.068027
 79   13.636563   -5.181479   32.068027
 79   10.739549   -5.181479   32.068027
 79    7.842535   -5.181479   32.068027
 79    3.497014   -2.672592   32.068027
 79   12.188056   -2.672592   32.068027
 79    9.291042   -2.672592   32.068027
 79    6.394028   -2.672592   32.068027
 79    2.048507   -0.163705   32.068027
 79   10.739549   -0.163705   32.068027
 79    7.842535   -0.163705   32.068027
 79    4.945521   -0.163705   32.068027
 79    6.394028   -7.690366   32.068027
 79   15.085070   -7.690366   32.068027
 79   12.188056   -7.690366   32.068027
 79    9.291042   -7.690366   32.068027
 79    2.048507   -3.508887   34.433298
 79   10.739549   -3.508887   34.433298
 79    7.842535   -3.508887   34.433298
 79    4.945521   -3.508887   34.433298
 79    0.600000   -1.000000   34.433298
 79    9.291042   -1.000000   34.433298
 79    6.394028   -1.000000   34.433298
 79    3.497014   -1.000000   34.433298
 79    4.945521   -8.526661   34.433298
 79   13.636563   -8.526661   34.433298
 79   10.739549   -8.526661   34.433298
 79    7.842535   -8.526661   34.433298
 79    3.497014   -6.017774   34.433298
 79   12.188056   -6.017774   34.433298
 79    9.291042   -6.017774   34.433298
 79    6.394028   -6.017774   34.433298
 16   10.911220   -6.283765   13.740180
 16   10.911220   -6.283765   20.693118
  6   11.378518   -7.837189   14.564424
  6    9.235012   -6.048768   14.293296
  6    8.278710   -7.073082   14.292783
  6    8.878448   -4.765439   14.725502
  6    7.012636   -6.832705   14.817235
  6    7.596654   -4.530794   15.216142
  6    6.645273   -5.564302   15.314999
  6    4.249373   -6.087445   15.682798
  6    5.353430   -5.364837   16.003041
  6   14.584519   -6.164714   16.434761
  6    4.264549   -3.398373   17.216649
  6    2.948737   -3.664399   17.216649
  6    5.356329   -4.439112   17.216649
  6   13.954950   -5.010567   17.216649
  6   14.584519   -6.164714   17.998537
  6    5.353430   -5.364837   18.430257
  6    4.249373   -6.087445   18.750500
  6    6.645273   -5.564302   19.118299
  6    7.596654   -4.530794   19.217156
  6    7.012636   -6.832705   19.616063
  6    8.878448   -4.765439   19.707796
  6    8.278710   -7.073082   20.140515
  6    9.235012   -6.048768   20.140002
  6   11.378518   -7.837189   19.868874
  1   11.339501   -7.695537   15.653354
  1    4.298130   -6.737267   14.805143
  1   13.848892   -6.842561   16.003098
  1   10.732792   -8.666190   14.256557
  1    7.343750   -3.521205   15.540928
  1    7.343750   -3.521205   18.892370
  1    4.298130   -6.737267   19.628155
  1    6.307867   -3.902777   17.216649
  1    4.584169   -2.354323   17.216649
  1    6.303095   -7.657405   19.554491
  1    2.239131   -2.834139   17.216649
  1    9.610797   -3.958396   19.746844
  1    8.522353   -8.060461   13.898166
  1   11.339501   -7.695537   18.779944
  1   12.864521   -5.036456   17.216649
  1    8.522353   -8.060461   20.535132
  1   12.406184   -8.043579   14.239423
  1   10.732792   -8.666190   20.176741
  1    9.610797   -3.958396   14.686454
  1    6.303095   -7.657405   14.878807
  1   13.848892   -6.842561   18.430200
  1   12.406184   -8.043579   20.193875

E=  -785.4544 eV
box:  11.588056 0 0   5.794028  10.035548 0 0 0  55.000000
Kpoints:  2  2  1
basis: NGX=  90 NGY=  90 NGZ= 420 NGXF= 128 NGYF= 128 NGZF= 630
