# Supplementary material for: Controlling piezoresistance in single molecules through the isomerisation of bullvalenes
Source: Nat Commun. 2023 Oct 3;14:6089. doi: 10.1038/s41467-023-41674-z (PMC10547723; doi:10.1038/s41467-023-41674-z)
Supplement: Supplementary file 4 — Source Data [file 41467_2023_41674_MOESM4_ESM.zip › Fig. 6 4-tip Amp at d = 12.8.txt]

 79    6.394028   -6.017774    0.000000
 79    9.291042   -6.017774    0.000000
 79   12.188056   -6.017774    0.000000
 79    3.497014   -6.017774    0.000000
 79    7.842535   -8.526661    0.000000
 79   10.739549   -8.526661    0.000000
 79   13.636563   -8.526661    0.000000
 79    4.945521   -8.526661    0.000000
 79    3.497014   -1.000000    0.000000
 79    6.394028   -1.000000    0.000000
 79    9.291042   -1.000000    0.000000
 79    0.600000   -1.000000    0.000000
 79    4.945521   -3.508887    0.000000
 79    7.842535   -3.508887    0.000000
 79   10.739549   -3.508887    0.000000
 79    2.048507   -3.508887    0.000000
 79    9.291042   -7.690366    2.365271
 79   12.188056   -7.690366    2.365271
 79   15.085070   -7.690366    2.365271
 79    6.394028   -7.690366    2.365271
 79    4.945521   -0.163705    2.365271
 79    7.842535   -0.163705    2.365271
 79   10.739549   -0.163705    2.365271
 79    2.048507   -0.163705    2.365271
 79    6.394028   -2.672592    2.365271
 79    9.291042   -2.672592    2.365271
 79   12.188056   -2.672592    2.365271
 79    3.497014   -2.672592    2.365271
 79    7.842535   -5.181479    2.365271
 79   10.739549   -5.181479    2.365271
 79   13.636563   -5.181479    2.365271
 79    4.945521   -5.181479    2.365271
 79    7.827766   -6.860961    4.721218
 79   10.738551   -6.854352    4.737162
 79   13.650335   -6.861015    4.717219
 79    4.945287   -6.857717    4.724630
 79    9.274894   -9.372848    4.718470
 79   12.200148   -9.373027    4.717745
 79   15.081595   -9.361055    4.743275
 79    6.393211   -9.362123    4.742567
 79    4.944467   -1.836591    4.732237
 79    7.842989   -1.835201    4.724477
 79   10.738029   -1.836910    4.740174
 79    2.044368   -1.835722    4.724628
 79    6.392190   -4.346295    4.732068
 79    9.287561   -4.329891    4.716914
 79   12.190983   -4.331838    4.717846
 79    3.495941   -4.345651    4.731529
 79    6.356110   -6.008024    7.205648
 79    9.177708   -5.952253    7.059113
 79   12.309490   -5.963276    7.059002
 79    3.542432   -6.007244    7.202536
 79    7.772441   -8.563110    7.235042
 79   10.729014   -8.657737    7.054304
 79   13.712473   -8.569487    7.226428
 79    4.946719   -8.528812    7.198520
 79    3.482670   -1.042395    7.204136
 79    6.401323   -1.038407    7.205829
 79    9.288945   -0.997943    7.195884
 79    0.600192   -0.992742    7.197059
 79    4.944007   -3.508579    7.212883
 79    7.810787   -3.477621    7.201901
 79   10.742884   -3.413211    7.203998
 79    2.075707   -3.481635    7.204120
 79   10.749697   -5.177011    9.236395
 79   12.158610   -7.710370    9.260146
 79    9.309599   -7.668995    9.275690
 79   10.719893   -6.830463   11.418664
 79   10.719893   -6.830463   24.214634
 79    9.309599   -7.668995   26.357608
 79   12.158610   -7.710370   26.373152
 79   10.749697   -5.177011   26.396903
 79    2.075707   -3.481635   28.429178
 79   10.742884   -3.413211   28.429300
 79    7.810787   -3.477621   28.431397
 79    4.944007   -3.508579   28.420415
 79    0.600192   -0.992742   28.436239
 79    9.288945   -0.997943   28.437414
 79    6.401323   -1.038407   28.427469
 79    3.482670   -1.042395   28.429162
 79    4.946719   -8.528812   28.434778
 79   13.712473   -8.569487   28.406870
 79   10.729014   -8.657737   28.578994
 79    7.772441   -8.563110   28.398256
 79    3.542432   -6.007244   28.430762
 79   12.309490   -5.963276   28.574296
 79    9.177708   -5.952253   28.574185
 79    6.356110   -6.008024   28.427650
 79    3.495941   -4.345651   30.901769
 79   12.190983   -4.331838   30.915452
 79    9.287561   -4.329891   30.916384
 79    6.392190   -4.346295   30.901230
 79    2.044368   -1.835722   30.908670
 79   10.738029   -1.836910   30.893124
 79    7.842989   -1.835201   30.908821
 79    4.944467   -1.836591   30.901061
 79    6.393211   -9.362123   30.890731
 79   15.081595   -9.361055   30.890023
 79   12.200148   -9.373027   30.915553
 79    9.274894   -9.372848   30.914828
 79    4.945287   -6.857717   30.908668
 79   13.650335   -6.861015   30.916079
 79   10.738551   -6.854352   30.896136
 79    7.827766   -6.860961   30.912080
 79    4.945521   -5.181479   33.268027
 79   13.636563   -5.181479   33.268027
 79   10.739549   -5.181479   33.268027
 79    7.842535   -5.181479   33.268027
 79    3.497014   -2.672592   33.268027
 79   12.188056   -2.672592   33.268027
 79    9.291042   -2.672592   33.268027
 79    6.394028   -2.672592   33.268027
 79    2.048507   -0.163705   33.268027
 79   10.739549   -0.163705   33.268027
 79    7.842535   -0.163705   33.268027
 79    4.945521   -0.163705   33.268027
 79    6.394028   -7.690366   33.268027
 79   15.085070   -7.690366   33.268027
 79   12.188056   -7.690366   33.268027
 79    9.291042   -7.690366   33.268027
 79    2.048507   -3.508887   35.633298
 79   10.739549   -3.508887   35.633298
 79    7.842535   -3.508887   35.633298
 79    4.945521   -3.508887   35.633298
 79    0.600000   -1.000000   35.633298
 79    9.291042   -1.000000   35.633298
 79    6.394028   -1.000000   35.633298
 79    3.497014   -1.000000   35.633298
 79    4.945521   -8.526661   35.633298
 79   13.636563   -8.526661   35.633298
 79   10.739549   -8.526661   35.633298
 79    7.842535   -8.526661   35.633298
 79    3.497014   -6.017774   35.633298
 79   12.188056   -6.017774   35.633298
 79    9.291042   -6.017774   35.633298
 79    6.394028   -6.017774   35.633298
 16   11.105049   -6.389430   13.737761
 16   11.105049   -6.389430   21.895537
  6   11.735603   -7.962517   14.399549
  6    9.497404   -6.268566   14.492015
  6    8.585520   -7.332374   14.530835
  6    9.143185   -5.031280   15.044361
  6    7.372160   -7.176987   15.194404
  6    7.912558   -4.880095   15.678140
  6    7.010101   -5.954517   15.800311
  6    4.654121   -6.546526   16.271547
  6    5.763490   -5.830323   16.582766
  6   14.998945   -6.629761   17.040716
  6    4.721755   -3.871489   17.816649
  6    3.401173   -4.122608   17.816649
  6    5.796395   -4.931560   17.816649
  6   14.384243   -5.457699   17.816649
  6   14.998945   -6.629761   18.592582
  6    5.763490   -5.830323   19.050532
  6    4.654121   -6.546526   19.361751
  6    7.010101   -5.954517   19.832987
  6    7.912558   -4.880095   19.955158
  6    7.372160   -7.176987   20.438894
  6    9.143185   -5.031280   20.588937
  6    8.585520   -7.332374   21.102463
  6    9.497404   -6.268566   21.141283
  6   11.735603   -7.962517   21.233749
  1   11.823219   -7.885627   15.491652
  1    4.674183   -7.155777   15.364239
  1   14.252977   -7.295745   16.607108
  1   11.093189   -8.803082   14.117276
  1    7.658348   -3.902528   16.088602
  1    7.658348   -3.902528   19.544696
  1    4.674183   -7.155777   20.269059
  1    6.760887   -4.417653   17.816649
  1    5.054475   -2.831548   17.816649
  1    6.701201   -8.032251   20.360716
  1    2.704389   -3.281676   17.816649
  1    9.838146   -4.193109   20.651365
  1    8.822969   -8.284086   14.053396
  1   11.823219   -7.885627   20.141646
  1   13.293869   -5.464985   17.816649
  1    8.822969   -8.284086   21.579902
  1   12.724324   -8.097056   13.943068
  1   11.093189   -8.803082   21.516022
  1    9.838146   -4.193109   14.981933
  1    6.701201   -8.032251   15.272582
  1   14.252977   -7.295745   19.026190
  1   12.724324   -8.097056   21.690230

E=  -785.4402 eV
box:  11.588056 0 0   5.794028  10.035548 0 0 0  55.000000
Kpoints:  2  2  1
basis: NGX=  90 NGY=  90 NGZ= 420 NGXF= 128 NGYF= 128 NGZF= 630
