# Supplementary material for: Controlling piezoresistance in single molecules through the isomerisation of bullvalenes
Source: Nat Commun. 2023 Oct 3;14:6089. doi: 10.1038/s41467-023-41674-z (PMC10547723; doi:10.1038/s41467-023-41674-z)
Supplement: Supplementary file 4 — Source Data [file 41467_2023_41674_MOESM4_ESM.zip › Fig. 6 4-tip Amp at d = 14.0.txt]

 79    6.394028   -6.017774    0.000000
 79    9.291042   -6.017774    0.000000
 79   12.188056   -6.017774    0.000000
 79    3.497014   -6.017774    0.000000
 79    7.842535   -8.526661    0.000000
 79   10.739549   -8.526661    0.000000
 79   13.636563   -8.526661    0.000000
 79    4.945521   -8.526661    0.000000
 79    3.497014   -1.000000    0.000000
 79    6.394028   -1.000000    0.000000
 79    9.291042   -1.000000    0.000000
 79    0.600000   -1.000000    0.000000
 79    4.945521   -3.508887    0.000000
 79    7.842535   -3.508887    0.000000
 79   10.739549   -3.508887    0.000000
 79    2.048507   -3.508887    0.000000
 79    9.291042   -7.690366    2.365271
 79   12.188056   -7.690366    2.365271
 79   15.085070   -7.690366    2.365271
 79    6.394028   -7.690366    2.365271
 79    4.945521   -0.163705    2.365271
 79    7.842535   -0.163705    2.365271
 79   10.739549   -0.163705    2.365271
 79    2.048507   -0.163705    2.365271
 79    6.394028   -2.672592    2.365271
 79    9.291042   -2.672592    2.365271
 79   12.188056   -2.672592    2.365271
 79    3.497014   -2.672592    2.365271
 79    7.842535   -5.181479    2.365271
 79   10.739549   -5.181479    2.365271
 79   13.636563   -5.181479    2.365271
 79    4.945521   -5.181479    2.365271
 79    7.827095   -6.860944    4.719965
 79   10.738562   -6.854231    4.736708
 79   13.650170   -6.860769    4.716597
 79    4.945062   -6.857864    4.723901
 79    9.274416   -9.372711    4.717427
 79   12.200139   -9.372885    4.717174
 79   15.081531   -9.360832    4.744147
 79    6.393179   -9.362425    4.742938
 79    4.944447   -1.836389    4.731976
 79    7.842961   -1.835020    4.723824
 79   10.738409   -1.837162    4.740845
 79    2.044129   -1.836013    4.723954
 79    6.392065   -4.346053    4.731714
 79    9.287016   -4.329923    4.715942
 79   12.190477   -4.332463    4.717185
 79    3.496010   -4.345375    4.731301
 79    6.356034   -6.008100    7.205557
 79    9.176613   -5.952855    7.057567
 79   12.310229   -5.963825    7.059175
 79    3.543229   -6.007483    7.201703
 79    7.773097   -8.563037    7.235064
 79   10.728231   -8.658184    7.052751
 79   13.713349   -8.569510    7.226628
 79    4.947935   -8.529031    7.199159
 79    3.482742   -1.042827    7.203772
 79    6.401762   -1.038168    7.205749
 79    9.289119   -0.998227    7.195819
 79    0.601193   -0.992847    7.197874
 79    4.944420   -3.508721    7.212832
 79    7.811007   -3.477825    7.201912
 79   10.743421   -3.413198    7.203989
 79    2.075990   -3.481725    7.203643
 79   10.748832   -5.177335    9.235438
 79   12.159234   -7.713191    9.261336
 79    9.310067   -7.669485    9.276908
 79   10.705707   -6.830055   11.423794
 79   10.705707   -6.830055   25.409504
 79    9.310067   -7.669485   27.556390
 79   12.159234   -7.713191   27.571962
 79   10.748832   -5.177335   27.597860
 79    2.075990   -3.481725   29.629655
 79   10.743421   -3.413198   29.629309
 79    7.811007   -3.477825   29.631386
 79    4.944420   -3.508721   29.620466
 79    0.601193   -0.992847   29.635424
 79    9.289119   -0.998227   29.637479
 79    6.401762   -1.038168   29.627549
 79    3.482742   -1.042827   29.629526
 79    4.947935   -8.529031   29.634139
 79   13.713349   -8.569510   29.606670
 79   10.728231   -8.658184   29.780547
 79    7.773097   -8.563037   29.598234
 79    3.543229   -6.007483   29.631595
 79   12.310229   -5.963825   29.774123
 79    9.176613   -5.952855   29.775731
 79    6.356034   -6.008100   29.627741
 79    3.496010   -4.345375   32.101997
 79   12.190477   -4.332463   32.116113
 79    9.287016   -4.329923   32.117356
 79    6.392065   -4.346053   32.101584
 79    2.044129   -1.836013   32.109344
 79   10.738409   -1.837162   32.092453
 79    7.842961   -1.835020   32.109474
 79    4.944447   -1.836389   32.101322
 79    6.393179   -9.362425   32.090360
 79   15.081531   -9.360832   32.089151
 79   12.200139   -9.372885   32.116124
 79    9.274416   -9.372711   32.115871
 79    4.945062   -6.857864   32.109397
 79   13.650170   -6.860769   32.116701
 79   10.738562   -6.854231   32.096590
 79    7.827095   -6.860944   32.113333
 79    4.945521   -5.181479   34.468027
 79   13.636563   -5.181479   34.468027
 79   10.739549   -5.181479   34.468027
 79    7.842535   -5.181479   34.468027
 79    3.497014   -2.672592   34.468027
 79   12.188056   -2.672592   34.468027
 79    9.291042   -2.672592   34.468027
 79    6.394028   -2.672592   34.468027
 79    2.048507   -0.163705   34.468027
 79   10.739549   -0.163705   34.468027
 79    7.842535   -0.163705   34.468027
 79    4.945521   -0.163705   34.468027
 79    6.394028   -7.690366   34.468027
 79   15.085070   -7.690366   34.468027
 79   12.188056   -7.690366   34.468027
 79    9.291042   -7.690366   34.468027
 79    2.048507   -3.508887   36.833298
 79   10.739549   -3.508887   36.833298
 79    7.842535   -3.508887   36.833298
 79    4.945521   -3.508887   36.833298
 79    0.600000   -1.000000   36.833298
 79    9.291042   -1.000000   36.833298
 79    6.394028   -1.000000   36.833298
 79    3.497014   -1.000000   36.833298
 79    4.945521   -8.526661   36.833298
 79   13.636563   -8.526661   36.833298
 79   10.739549   -8.526661   36.833298
 79    7.842535   -8.526661   36.833298
 79    3.497014   -6.017774   36.833298
 79   12.188056   -6.017774   36.833298
 79    9.291042   -6.017774   36.833298
 79    6.394028   -6.017774   36.833298
 16   11.215107   -6.332219   13.709912
 16   11.215107   -6.332219   23.123386
  6   12.428950   -7.603891   14.179632
  6    9.788033   -6.777850   14.676369
  6    9.288096   -8.085580   14.751500
  6    9.132879   -5.747064   15.361592
  6    8.189571   -8.360096   15.560167
  6    8.016682   -6.029870   16.144817
  6    7.528687   -7.343846   16.283727
  6    5.517963   -8.651243   16.858992
  6    6.380867   -7.650016   17.161718
  6   15.954642   -9.095361   17.647063
  6    4.870011   -6.071732   18.416649
  6   15.256684   -6.680189   18.416649
  6    6.193682   -6.800327   18.416649
  6   15.036150   -8.128443   18.416649
  6   15.954642   -9.095361   19.186235
  6    6.380867   -7.650016   19.671580
  6    5.517963   -8.651243   19.974306
  6    7.528687   -7.343846   20.549571
  6    8.016682   -6.029870   20.688481
  6    8.189571   -8.360096   21.273131
  6    9.132879   -5.747064   21.471706
  6    9.288096   -8.085580   22.081798
  6    9.788033   -6.777850   22.156929
  6   12.428950   -7.603891   22.653666
  1   12.652226   -7.512238   15.250853
  1    5.668029   -9.193236   15.921835
  1   15.418384   -9.939049   17.213670
  1   12.069134   -8.608640   13.934634
  1    7.515922   -5.203835   16.650301
  1    7.515922   -5.203835   20.182997
  1    5.668029   -9.193236   20.911463
  1    6.988263   -6.049154   18.416649
  1    4.901404   -4.980420   18.416649
  1    7.847072   -9.390870   21.182836
  1   14.357073   -6.060324   18.416649
  1    9.504089   -4.724671   21.553504
  1    9.756870   -8.890120   14.183118
  1   12.652226   -7.512238   21.582445
  1   13.989238   -8.433363   18.416649
  1    9.756870   -8.890120   22.650180
  1   13.324859   -7.387490   13.584480
  1   12.069134   -8.608640   22.898664
  1    9.504089   -4.724671   15.279794
  1    7.847072   -9.390870   15.650462
  1   15.418384   -9.939049   19.619628
  1   13.324859   -7.387490   23.248818

E=  -785.4428 eV
box:  11.588056 0 0   5.794028  10.035548 0 0 0  55.000000
Kpoints:  2  2  1
basis: NGX=  90 NGY=  90 NGZ= 420 NGXF= 128 NGYF= 128 NGZF= 630
