# Supplementary material for: Controlling piezoresistance in single molecules through the isomerisation of bullvalenes
Source: Nat Commun. 2023 Oct 3;14:6089. doi: 10.1038/s41467-023-41674-z (PMC10547723; doi:10.1038/s41467-023-41674-z)
Supplement: Supplementary file 4 — Source Data [file 41467_2023_41674_MOESM4_ESM.zip › Fig. 6 4-tip Amp at d = 15.2.txt]

 79    6.394028   -6.017774    0.000000
 79    9.291042   -6.017774    0.000000
 79   12.188056   -6.017774    0.000000
 79    3.497014   -6.017774    0.000000
 79    7.842535   -8.526661    0.000000
 79   10.739549   -8.526661    0.000000
 79   13.636563   -8.526661    0.000000
 79    4.945521   -8.526661    0.000000
 79    3.497014   -1.000000    0.000000
 79    6.394028   -1.000000    0.000000
 79    9.291042   -1.000000    0.000000
 79    0.600000   -1.000000    0.000000
 79    4.945521   -3.508887    0.000000
 79    7.842535   -3.508887    0.000000
 79   10.739549   -3.508887    0.000000
 79    2.048507   -3.508887    0.000000
 79    9.291042   -7.690366    2.365271
 79   12.188056   -7.690366    2.365271
 79   15.085070   -7.690366    2.365271
 79    6.394028   -7.690366    2.365271
 79    4.945521   -0.163705    2.365271
 79    7.842535   -0.163705    2.365271
 79   10.739549   -0.163705    2.365271
 79    2.048507   -0.163705    2.365271
 79    6.394028   -2.672592    2.365271
 79    9.291042   -2.672592    2.365271
 79   12.188056   -2.672592    2.365271
 79    3.497014   -2.672592    2.365271
 79    7.842535   -5.181479    2.365271
 79   10.739549   -5.181479    2.365271
 79   13.636563   -5.181479    2.365271
 79    4.945521   -5.181479    2.365271
 79    7.831757   -6.858581    4.721760
 79   10.739476   -6.854024    4.732485
 79   13.647252   -6.857909    4.718885
 79    4.945940   -6.857414    4.725160
 79    9.279967   -9.370630    4.719666
 79   12.197430   -9.370824    4.718997
 79   15.080511   -9.359747    4.741296
 79    6.395193   -9.361797    4.739179
 79    4.945601   -1.836277    4.730977
 79    7.843944   -1.835374    4.725261
 79   10.739115   -1.839538    4.738495
 79    2.045443   -1.835716    4.725227
 79    6.393555   -4.345903    4.730875
 79    9.287634   -4.334307    4.718603
 79   12.191668   -4.336212    4.718901
 79    3.496646   -4.345265    4.730285
 79    6.361049   -6.009827    7.201152
 79    9.192502   -5.963590    7.073943
 79   12.294442   -5.972507    7.073042
 79    3.536165   -6.008614    7.197642
 79    7.782873   -8.557869    7.222908
 79   10.727460   -8.639484    7.067920
 79   13.703895   -8.564394    7.214398
 79    4.947248   -8.528409    7.195328
 79    3.484926   -1.036068    7.199358
 79    6.400746   -1.032929    7.200650
 79    9.288780   -0.998288    7.192507
 79    0.600922   -0.993967    7.194400
 79    4.944425   -3.508759    7.206356
 79    7.815320   -3.483168    7.197918
 79   10.742362   -3.423682    7.194160
 79    2.072407   -3.485330    7.198852
 79   10.754672   -5.165483    9.255523
 79   12.165988   -7.725115    9.279886
 79    9.302082   -7.670447    9.303357
 79   10.701424   -6.831410   11.431027
 79   10.701424   -6.831410   26.602325
 79    9.302082   -7.670447   28.729995
 79   12.165988   -7.725115   28.753466
 79   10.754672   -5.165483   28.777829
 79    2.072407   -3.485330   30.834499
 79   10.742362   -3.423682   30.839191
 79    7.815320   -3.483168   30.835433
 79    4.944425   -3.508759   30.826995
 79    0.600922   -0.993967   30.838951
 79    9.288780   -0.998288   30.840844
 79    6.400746   -1.032929   30.832701
 79    3.484926   -1.036068   30.833993
 79    4.947248   -8.528409   30.838023
 79   13.703895   -8.564394   30.818953
 79   10.727460   -8.639484   30.965431
 79    7.782873   -8.557869   30.810443
 79    3.536165   -6.008614   30.835709
 79   12.294442   -5.972507   30.960309
 79    9.192502   -5.963590   30.959408
 79    6.361049   -6.009827   30.832199
 79    3.496646   -4.345265   33.303066
 79   12.191668   -4.336212   33.314450
 79    9.287634   -4.334307   33.314748
 79    6.393555   -4.345903   33.302476
 79    2.045443   -1.835716   33.308124
 79   10.739115   -1.839538   33.294856
 79    7.843944   -1.835374   33.308090
 79    4.945601   -1.836277   33.302374
 79    6.395193   -9.361797   33.294172
 79   15.080511   -9.359747   33.292055
 79   12.197430   -9.370824   33.314354
 79    9.279967   -9.370630   33.313685
 79    4.945940   -6.857414   33.308191
 79   13.647252   -6.857909   33.314466
 79   10.739476   -6.854024   33.300866
 79    7.831757   -6.858581   33.311591
 79    4.945521   -5.181479   35.668080
 79   13.636563   -5.181479   35.668080
 79   10.739549   -5.181479   35.668080
 79    7.842535   -5.181479   35.668080
 79    3.497014   -2.672592   35.668080
 79   12.188056   -2.672592   35.668080
 79    9.291042   -2.672592   35.668080
 79    6.394028   -2.672592   35.668080
 79    2.048507   -0.163705   35.668080
 79   10.739549   -0.163705   35.668080
 79    7.842535   -0.163705   35.668080
 79    4.945521   -0.163705   35.668080
 79    6.394028   -7.690366   35.668080
 79   15.085070   -7.690366   35.668080
 79   12.188056   -7.690366   35.668080
 79    9.291042   -7.690366   35.668080
 79    2.048507   -3.508887   38.033351
 79   10.739549   -3.508887   38.033351
 79    7.842535   -3.508887   38.033351
 79    4.945521   -3.508887   38.033351
 79    0.600000   -1.000000   38.033351
 79    9.291042   -1.000000   38.033351
 79    6.394028   -1.000000   38.033351
 79    3.497014   -1.000000   38.033351
 79    4.945521   -8.526661   38.033351
 79   13.636563   -8.526661   38.033351
 79   10.739549   -8.526661   38.033351
 79    7.842535   -8.526661   38.033351
 79    3.497014   -6.017774   38.033351
 79   12.188056   -6.017774   38.033351
 79    9.291042   -6.017774   38.033351
 79    6.394028   -6.017774   38.033351
 16   11.406292   -6.239655   13.648459
 16   11.406292   -6.239655   24.384893
  6   12.854578   -7.305695   13.921781
  6   10.230748   -6.870380   14.827751
  6    9.899905   -8.228836   14.935563
  6    9.599110   -5.939945   15.662741
  6    8.985267   -8.645244   15.899040
  6    8.664429   -6.365848   16.605144
  6    8.337033   -7.727156   16.754387
  6    6.509414   -9.216254   17.444075
  6    7.324548   -8.171967   17.736342
  6   16.991921   -9.728912   18.253593
  6    5.791272   -6.674261   19.016676
  6    4.615307   -7.335041   19.016676
  6    7.141592   -7.356328   19.016676
  6   16.032324   -8.788922   19.016676
  6   16.991921   -9.728912   19.779759
  6    7.324548   -8.171967   20.297010
  6    6.509414   -9.216254   20.589277
  6    8.337033   -7.727156   21.278965
  6    8.664429   -6.365848   21.428208
  6    8.985267   -8.645244   22.134312
  6    9.599110   -5.939945   22.370611
  6    9.899905   -8.228836   23.097789
  6   10.230748   -6.870380   23.205601
  6   12.854578   -7.305695   24.111571
  1   13.228091   -7.139489   14.939968
  1    6.629690   -9.703491   16.473518
  1   10.690366   -0.554413   17.818903
  1   12.611063   -8.360229   13.756238
  1    8.169100   -5.613223   17.219418
  1    8.169100   -5.613223   20.813934
  1    6.629690   -9.703491   21.559834
  1    7.918646   -6.584875   19.016676
  1    5.776589   -5.582298   19.016676
  1    8.774574   -9.710451   22.034493
  1   15.280431   -6.751015   19.016676
  1    9.842107   -4.881103   22.465499
  1   10.355127   -8.961538   14.266990
  1   13.228091   -7.139489   23.093384
  1   14.996590   -9.128617   19.016676
  1   10.355127   -8.961538   23.766362
  1   13.602429   -6.989395   13.183443
  1   12.611063   -8.360229   24.277114
  1    9.842107   -4.881103   15.567853
  1    8.774574   -9.710451   15.998859
  1   10.690366   -0.554413   20.214449
  1   13.602429   -6.989395   24.849909

E=  -785.3719 eV
box:  11.588056 0 0   5.794028  10.035548 0 0 0  55.000000
Kpoints:  2  2  1
basis: NGX=  90 NGY=  90 NGZ= 420 NGXF= 128 NGYF= 128 NGZF= 630
