# Supplementary material for: Controlling piezoresistance in single molecules through the isomerisation of bullvalenes
Source: Nat Commun. 2023 Oct 3;14:6089. doi: 10.1038/s41467-023-41674-z (PMC10547723; doi:10.1038/s41467-023-41674-z)
Supplement: Supplementary file 4 — Source Data [file 41467_2023_41674_MOESM4_ESM.zip › Fig. 6 4-tip Amp at d = 16.4.txt]

 79    6.394028   -6.017774    0.000000
 79    9.291042   -6.017774    0.000000
 79   12.188056   -6.017774    0.000000
 79    3.497014   -6.017774    0.000000
 79    7.842535   -8.526661    0.000000
 79   10.739549   -8.526661    0.000000
 79   13.636563   -8.526661    0.000000
 79    4.945521   -8.526661    0.000000
 79    3.497014   -1.000000    0.000000
 79    6.394028   -1.000000    0.000000
 79    9.291042   -1.000000    0.000000
 79    0.600000   -1.000000    0.000000
 79    4.945521   -3.508887    0.000000
 79    7.842535   -3.508887    0.000000
 79   10.739549   -3.508887    0.000000
 79    2.048507   -3.508887    0.000000
 79    9.291042   -7.690366    2.365271
 79   12.188056   -7.690366    2.365271
 79   15.085070   -7.690366    2.365271
 79    6.394028   -7.690366    2.365271
 79    4.945521   -0.163705    2.365271
 79    7.842535   -0.163705    2.365271
 79   10.739549   -0.163705    2.365271
 79    2.048507   -0.163705    2.365271
 79    6.394028   -2.672592    2.365271
 79    9.291042   -2.672592    2.365271
 79   12.188056   -2.672592    2.365271
 79    3.497014   -2.672592    2.365271
 79    7.842535   -5.181479    2.365271
 79   10.739549   -5.181479    2.365271
 79   13.636563   -5.181479    2.365271
 79    4.945521   -5.181479    2.365271
 79    7.830968   -6.858813    4.722403
 79   10.738867   -6.854235    4.733422
 79   13.646718   -6.857942    4.718658
 79    4.945127   -6.857650    4.725139
 79    9.279103   -9.370540    4.719863
 79   12.197098   -9.370963    4.718995
 79   15.079690   -9.359997    4.741631
 79    6.394126   -9.361814    4.739580
 79    4.944776   -1.836154    4.731073
 79    7.843136   -1.835402    4.725310
 79   10.738521   -1.839455    4.739220
 79    2.044489   -1.835666    4.725293
 79    6.392702   -4.346060    4.730713
 79    9.287265   -4.333864    4.718588
 79   12.191226   -4.336306    4.718955
 79    3.495856   -4.345438    4.730389
 79    6.361232   -6.010075    7.200441
 79    9.192041   -5.964598    7.074755
 79   12.294491   -5.971945    7.073617
 79    3.536366   -6.008921    7.198105
 79    7.784752   -8.556946    7.227463
 79   10.725826   -8.639411    7.069787
 79   13.703315   -8.564260    7.217017
 79    4.947569   -8.529027    7.195528
 79    3.484376   -1.035792    7.199575
 79    6.400222   -1.032601    7.200959
 79    9.288736   -0.999051    7.192499
 79    0.600543   -0.993554    7.194710
 79    4.944151   -3.508753    7.205700
 79    7.815264   -3.483720    7.197712
 79   10.742234   -3.425004    7.197133
 79    2.072213   -3.485378    7.199033
 79   10.753563   -5.170823    9.258980
 79   12.164198   -7.721616    9.281706
 79    9.305015   -7.667311    9.310791
 79   10.692872   -6.836109   11.446031
 79   10.692872   -6.836109   27.787267
 79    9.305015   -7.667311   29.922507
 79   12.164198   -7.721616   29.951592
 79   10.753563   -5.170823   29.974318
 79    2.072213   -3.485378   32.034265
 79   10.742234   -3.425004   32.036165
 79    7.815264   -3.483720   32.035586
 79    4.944151   -3.508753   32.027598
 79    0.600543   -0.993554   32.038588
 79    9.288736   -0.999051   32.040799
 79    6.400222   -1.032601   32.032339
 79    3.484376   -1.035792   32.033723
 79    4.947569   -8.529027   32.037770
 79   13.703315   -8.564260   32.016281
 79   10.725826   -8.639411   32.163511
 79    7.784752   -8.556946   32.005835
 79    3.536366   -6.008921   32.035193
 79   12.294491   -5.971945   32.159681
 79    9.192041   -5.964598   32.158543
 79    6.361232   -6.010075   32.032857
 79    3.495856   -4.345438   34.502909
 79   12.191226   -4.336306   34.514343
 79    9.287265   -4.333864   34.514710
 79    6.392702   -4.346060   34.502585
 79    2.044489   -1.835666   34.508005
 79   10.738521   -1.839455   34.494078
 79    7.843136   -1.835402   34.507988
 79    4.944776   -1.836154   34.502225
 79    6.394126   -9.361814   34.493718
 79   15.079690   -9.359997   34.491667
 79   12.197098   -9.370963   34.514303
 79    9.279103   -9.370540   34.513435
 79    4.945127   -6.857650   34.508159
 79   13.646718   -6.857942   34.514640
 79   10.738867   -6.854235   34.499876
 79    7.830968   -6.858813   34.510895
 79    4.945521   -5.181479   36.868027
 79   13.636563   -5.181479   36.868027
 79   10.739549   -5.181479   36.868027
 79    7.842535   -5.181479   36.868027
 79    3.497014   -2.672592   36.868027
 79   12.188056   -2.672592   36.868027
 79    9.291042   -2.672592   36.868027
 79    6.394028   -2.672592   36.868027
 79    2.048507   -0.163705   36.868027
 79   10.739549   -0.163705   36.868027
 79    7.842535   -0.163705   36.868027
 79    4.945521   -0.163705   36.868027
 79    6.394028   -7.690366   36.868027
 79   15.085070   -7.690366   36.868027
 79   12.188056   -7.690366   36.868027
 79    9.291042   -7.690366   36.868027
 79    2.048507   -3.508887   39.233298
 79   10.739549   -3.508887   39.233298
 79    7.842535   -3.508887   39.233298
 79    4.945521   -3.508887   39.233298
 79    0.600000   -1.000000   39.233298
 79    9.291042   -1.000000   39.233298
 79    6.394028   -1.000000   39.233298
 79    3.497014   -1.000000   39.233298
 79    4.945521   -8.526661   39.233298
 79   13.636563   -8.526661   39.233298
 79   10.739549   -8.526661   39.233298
 79    7.842535   -8.526661   39.233298
 79    3.497014   -6.017774   39.233298
 79   12.188056   -6.017774   39.233298
 79    9.291042   -6.017774   39.233298
 79    6.394028   -6.017774   39.233298
 16   11.583797   -6.185827   13.595199
 16   11.583797   -6.185827   25.638099
  6   13.100535   -7.187051   13.690135
  6   10.645435   -6.796970   14.983617
  6   10.299457   -8.146301   15.145266
  6   10.230523   -5.863550   15.942981
  6    9.565250   -8.546130   16.259100
  6    9.476646   -6.271790   17.044151
  6    9.110634   -7.618920   17.224935
  6    7.253014   -8.971431   18.032207
  6    8.190039   -8.031757   18.311724
  6    6.115329   -9.366000   18.859868
  6    6.905603   -6.372609   19.616649
  6    5.652974   -6.880795   19.616649
  6    8.156743   -7.227596   19.616649
  6    5.284275   -8.296602   19.616649
  6    6.115329   -9.366000   20.373430
  6    8.190039   -8.031757   20.921574
  6    7.253014   -8.971431   21.201091
  6    9.110634   -7.618920   22.008363
  6    9.476646   -6.271790   22.189147
  6    9.565250   -8.546130   22.974198
  6   10.230523   -5.863550   23.290317
  6   10.299457   -8.146301   24.088032
  6   10.645435   -6.796970   24.249681
  6   13.100535   -7.187051   25.543163
  1   13.618719   -6.954059   14.628639
  1    7.258532   -9.411058   17.031978
  1   11.290150   -0.113757   18.423025
  1   12.873759   -8.255935   13.618506
  1    9.137759   -5.512859   17.750565
  1    9.137759   -5.512859   21.482733
  1    7.258532   -9.411058   22.201320
  1    9.037190   -6.573399   19.616649
  1    7.028080   -5.287451   19.616649
  1    9.332286   -9.604316   22.850952
  1    4.815780   -6.179846   19.616649
  1   10.492347   -4.812702   23.418513
  1   10.596947   -8.883126   14.396329
  1   13.618719   -6.954059   24.604659
  1   15.800009   -8.492049   19.616649
  1   10.596947   -8.883126   24.836969
  1   13.713299   -6.889328   12.829542
  1   12.873759   -8.255935   25.614792
  1   10.492347   -4.812702   15.814785
  1    9.332286   -9.604316   16.382346
  1   11.290150   -0.113757   20.810273
  1   13.713299   -6.889328   26.403756

E=  -785.2368 eV
box:  11.588056 0 0   5.794028  10.035548 0 0 0  55.000000
Kpoints:  2  2  1
basis: NGX=  90 NGY=  90 NGZ= 420 NGXF= 128 NGYF= 128 NGZF= 630
