# Supplementary material for: Controlling piezoresistance in single molecules through the isomerisation of bullvalenes
Source: Nat Commun. 2023 Oct 3;14:6089. doi: 10.1038/s41467-023-41674-z (PMC10547723; doi:10.1038/s41467-023-41674-z)
Supplement: Supplementary file 4 — Source Data [file 41467_2023_41674_MOESM4_ESM.zip › Fig. 6 4-tip Amp at d = 17.6.txt]

 79    6.394028   -6.017774    0.000000
 79    9.291042   -6.017774    0.000000
 79   12.188056   -6.017774    0.000000
 79    3.497014   -6.017774    0.000000
 79    7.842535   -8.526661    0.000000
 79   10.739549   -8.526661    0.000000
 79   13.636563   -8.526661    0.000000
 79    4.945521   -8.526661    0.000000
 79    3.497014   -1.000000    0.000000
 79    6.394028   -1.000000    0.000000
 79    9.291042   -1.000000    0.000000
 79    0.600000   -1.000000    0.000000
 79    4.945521   -3.508887    0.000000
 79    7.842535   -3.508887    0.000000
 79   10.739549   -3.508887    0.000000
 79    2.048507   -3.508887    0.000000
 79    9.291042   -7.690366    2.365271
 79   12.188056   -7.690366    2.365271
 79   15.085070   -7.690366    2.365271
 79    6.394028   -7.690366    2.365271
 79    4.945521   -0.163705    2.365271
 79    7.842535   -0.163705    2.365271
 79   10.739549   -0.163705    2.365271
 79    2.048507   -0.163705    2.365271
 79    6.394028   -2.672592    2.365271
 79    9.291042   -2.672592    2.365271
 79   12.188056   -2.672592    2.365271
 79    3.497014   -2.672592    2.365271
 79    7.842535   -5.181479    2.365271
 79   10.739549   -5.181479    2.365271
 79   13.636563   -5.181479    2.365271
 79    4.945521   -5.181479    2.365271
 79    7.827989   -6.860902    4.721421
 79   10.738462   -6.854674    4.736515
 79   13.648652   -6.860399    4.718792
 79    4.944691   -6.858120    4.723498
 79    9.275328   -9.372052    4.718607
 79   12.198996   -9.372315    4.718791
 79   15.079717   -9.359847    4.744422
 79    6.394089   -9.361681    4.742299
 79    4.944218   -1.836093    4.730655
 79    7.843094   -1.835127    4.723357
 79   10.738613   -1.839346    4.740878
 79    2.043359   -1.836179    4.723573
 79    6.392300   -4.346167    4.730574
 79    9.287327   -4.330836    4.717449
 79   12.189844   -4.334122    4.718721
 79    3.495429   -4.345694    4.730239
 79    6.358010   -6.008458    7.203375
 79    9.182493   -5.956574    7.065254
 79   12.304859   -5.964534    7.067039
 79    3.541546   -6.008053    7.201343
 79    7.781423   -8.558678    7.245532
 79   10.727181   -8.651650    7.062294
 79   13.705832   -8.565576    7.236956
 79    4.948150   -8.529239    7.196557
 79    3.483278   -1.040971    7.201400
 79    6.401793   -1.036349    7.203723
 79    9.290383   -0.998568    7.192569
 79    0.600432   -0.992829    7.194821
 79    4.944867   -3.508725    7.210777
 79    7.813052   -3.478828    7.199460
 79   10.743375   -3.424241    7.217135
 79    2.075341   -3.482301    7.202243
 79   10.749595   -5.192298    9.263164
 79   12.153168   -7.703415    9.284461
 79    9.315450   -7.661122    9.305035
 79   10.680950   -6.844842   11.488187
 79   10.680950   -6.844842   28.945111
 79    9.315450   -7.661122   31.128263
 79   12.153168   -7.703415   31.148837
 79   10.749595   -5.192298   31.170134
 79    2.075341   -3.482301   33.231055
 79   10.743375   -3.424241   33.216163
 79    7.813052   -3.478828   33.233838
 79    4.944867   -3.508725   33.222521
 79    0.600432   -0.992829   33.238477
 79    9.290383   -0.998568   33.240729
 79    6.401793   -1.036349   33.229575
 79    3.483278   -1.040971   33.231898
 79    4.948150   -8.529239   33.236741
 79   13.705832   -8.565576   33.196342
 79   10.727181   -8.651650   33.371004
 79    7.781423   -8.558678   33.187766
 79    3.541546   -6.008053   33.231955
 79   12.304859   -5.964534   33.366259
 79    9.182493   -5.956574   33.368044
 79    6.358010   -6.008458   33.229923
 79    3.495429   -4.345694   35.703059
 79   12.189844   -4.334122   35.714577
 79    9.287327   -4.330836   35.715849
 79    6.392300   -4.346167   35.702724
 79    2.043359   -1.836179   35.709725
 79   10.738613   -1.839346   35.692420
 79    7.843094   -1.835127   35.709941
 79    4.944218   -1.836093   35.702643
 79    6.394089   -9.361681   35.690999
 79   15.079717   -9.359847   35.688876
 79   12.198996   -9.372315   35.714507
 79    9.275328   -9.372052   35.714691
 79    4.944691   -6.858120   35.709800
 79   13.648652   -6.860399   35.714506
 79   10.738462   -6.854674   35.696783
 79    7.827989   -6.860902   35.711877
 79    4.945521   -5.181479   38.068027
 79   13.636563   -5.181479   38.068027
 79   10.739549   -5.181479   38.068027
 79    7.842535   -5.181479   38.068027
 79    3.497014   -2.672592   38.068027
 79   12.188056   -2.672592   38.068027
 79    9.291042   -2.672592   38.068027
 79    6.394028   -2.672592   38.068027
 79    2.048507   -0.163705   38.068027
 79   10.739549   -0.163705   38.068027
 79    7.842535   -0.163705   38.068027
 79    4.945521   -0.163705   38.068027
 79    6.394028   -7.690366   38.068027
 79   15.085070   -7.690366   38.068027
 79   12.188056   -7.690366   38.068027
 79    9.291042   -7.690366   38.068027
 79    2.048507   -3.508887   40.433298
 79   10.739549   -3.508887   40.433298
 79    7.842535   -3.508887   40.433298
 79    4.945521   -3.508887   40.433298
 79    0.600000   -1.000000   40.433298
 79    9.291042   -1.000000   40.433298
 79    6.394028   -1.000000   40.433298
 79    3.497014   -1.000000   40.433298
 79    4.945521   -8.526661   40.433298
 79   13.636563   -8.526661   40.433298
 79   10.739549   -8.526661   40.433298
 79    7.842535   -8.526661   40.433298
 79    3.497014   -6.017774   40.433298
 79   12.188056   -6.017774   40.433298
 79    9.291042   -6.017774   40.433298
 79    6.394028   -6.017774   40.433298
 16   11.589246   -6.175768   13.668865
 16   11.589246   -6.175768   26.764433
  6   13.175141   -7.068320   13.640768
  6   10.891988   -6.747380   15.218254
  6   10.643624   -8.096948   15.508164
  6   10.593533   -5.779728   16.189335
  6   10.102591   -8.455808   16.741744
  6   10.037777   -6.148382   17.418330
  6    9.745521   -7.493396   17.716631
  6    7.913821   -8.755112   18.630190
  6    8.917098   -7.881662   18.894208
  6    6.762078   -9.080467   19.464450
  6    7.790884   -6.146371   20.216649
  6    6.503507   -6.560933   20.216649
  6    8.978141   -7.091864   20.216649
  6    6.017501   -7.940211   20.216649
  6    6.762078   -9.080467   20.968848
  6    8.917098   -7.881662   21.539090
  6    7.913821   -8.755112   21.803108
  6    9.745521   -7.493396   22.716667
  6   10.037777   -6.148382   23.014968
  6   10.102591   -8.455808   23.691554
  6   10.593533   -5.779728   24.243963
  6   10.643624   -8.096948   24.925134
  6   10.891988   -6.747380   25.215044
  6   13.175141   -7.068320   26.792530
  1   13.766136   -6.767992   14.514878
  1    7.854452   -9.155528   17.615762
  1    6.081864   -9.808545   19.023964
  1   13.019446   -8.152339   13.623912
  1    9.776631   -5.362165   18.127432
  1    9.776631   -5.362165   22.305866
  1    7.854452   -9.155528   22.817536
  1    9.908557   -6.508551   20.216649
  1    7.991636   -5.072629   20.216649
  1    9.928770   -9.512363   23.484245
  1    5.724355   -5.795420   20.216649
  1   10.783898   -4.729215   24.465855
  1   10.861514   -8.867531   14.766123
  1   13.766136   -6.767992   25.918420
  1    4.933290   -8.046659   20.216649
  1   10.861514   -8.867531   25.667175
  1   13.676526   -6.760531   12.714261
  1   13.019446   -8.152339   26.809386
  1   10.783898   -4.729215   15.967443
  1    9.928770   -9.512363   16.949053
  1    6.081864   -9.808545   21.409334
  1   13.676526   -6.760531   27.719037

E=  -784.8911 eV
box:  11.588056 0 0   5.794028  10.035548 0 0 0  55.000000
Kpoints:  2  2  1
basis: NGX=  90 NGY=  90 NGZ= 420 NGXF= 128 NGYF= 128 NGZF= 630
