# Supplementary material for: Controlling piezoresistance in single molecules through the isomerisation of bullvalenes
Source: Nat Commun. 2023 Oct 3;14:6089. doi: 10.1038/s41467-023-41674-z (PMC10547723; doi:10.1038/s41467-023-41674-z)
Supplement: Supplementary file 4 — Source Data [file 41467_2023_41674_MOESM4_ESM.zip › Fig. 6 4-tip Amp at d = 18.2.txt]

 79    6.394028   -6.017774    0.000000
 79    9.291042   -6.017774    0.000000
 79   12.188056   -6.017774    0.000000
 79    3.497014   -6.017774    0.000000
 79    7.842535   -8.526661    0.000000
 79   10.739549   -8.526661    0.000000
 79   13.636563   -8.526661    0.000000
 79    4.945521   -8.526661    0.000000
 79    3.497014   -1.000000    0.000000
 79    6.394028   -1.000000    0.000000
 79    9.291042   -1.000000    0.000000
 79    0.600000   -1.000000    0.000000
 79    4.945521   -3.508887    0.000000
 79    7.842535   -3.508887    0.000000
 79   10.739549   -3.508887    0.000000
 79    2.048507   -3.508887    0.000000
 79    9.291042   -7.690366    2.365271
 79   12.188056   -7.690366    2.365271
 79   15.085070   -7.690366    2.365271
 79    6.394028   -7.690366    2.365271
 79    4.945521   -0.163705    2.365271
 79    7.842535   -0.163705    2.365271
 79   10.739549   -0.163705    2.365271
 79    2.048507   -0.163705    2.365271
 79    6.394028   -2.672592    2.365271
 79    9.291042   -2.672592    2.365271
 79   12.188056   -2.672592    2.365271
 79    3.497014   -2.672592    2.365271
 79    7.842535   -5.181479    2.365271
 79   10.739549   -5.181479    2.365271
 79   13.636563   -5.181479    2.365271
 79    4.945521   -5.181479    2.365271
 79    7.827647   -6.861354    4.720072
 79   10.738481   -6.854935    4.734903
 79   13.648505   -6.861365    4.719673
 79    4.944575   -6.857733    4.726571
 79    9.275384   -9.371454    4.719786
 79   12.197630   -9.371473    4.721677
 79   15.077871   -9.359982    4.749069
 79    6.395874   -9.360908    4.748429
 79    4.943861   -1.835186    4.733286
 79    7.842326   -1.834839    4.725972
 79   10.738095   -1.840616    4.745988
 79    2.043978   -1.835971    4.726448
 79    6.393459   -4.346394    4.733018
 79    9.287857   -4.330950    4.719425
 79   12.188618   -4.333425    4.720806
 79    3.495025   -4.345894    4.733159
 79    6.359187   -6.009449    7.205474
 79    9.191207   -5.961824    7.071680
 79   12.296222   -5.966297    7.074563
 79    3.538976   -6.010325    7.204105
 79    7.790934   -8.554400    7.260076
 79   10.730810   -8.641693    7.074339
 79   13.693129   -8.558612    7.253601
 79    4.947722   -8.529011    7.200760
 79    3.483446   -1.036867    7.205004
 79    6.403498   -1.033538    7.206734
 79    9.290726   -0.998081    7.197210
 79    0.599539   -0.994106    7.199577
 79    4.945994   -3.508048    7.213734
 79    7.817217   -3.479712    7.202800
 79   10.743225   -3.440369    7.236741
 79    2.073844   -3.481731    7.205249
 79   10.746696   -5.200526    9.296296
 79   12.154160   -7.690672    9.314238
 79    9.314698   -7.660242    9.332248
 79   10.734523   -6.825690   11.548633
 79   10.734523   -6.825690   29.484665
 79    9.314698   -7.660242   31.701050
 79   12.154160   -7.690672   31.719060
 79   10.746696   -5.200526   31.737002
 79    2.073844   -3.481731   33.828049
 79   10.743225   -3.440369   33.796557
 79    7.817217   -3.479712   33.830498
 79    4.945994   -3.508048   33.819564
 79    0.599539   -0.994106   33.833721
 79    9.290726   -0.998081   33.836088
 79    6.403498   -1.033538   33.826564
 79    3.483446   -1.036867   33.828294
 79    4.947722   -8.529011   33.832538
 79   13.693129   -8.558612   33.779697
 79   10.730810   -8.641693   33.958959
 79    7.790934   -8.554400   33.773222
 79    3.538976   -6.010325   33.829193
 79   12.296222   -5.966297   33.958735
 79    9.191207   -5.961824   33.961618
 79    6.359187   -6.009449   33.827824
 79    3.495025   -4.345894   36.300139
 79   12.188618   -4.333425   36.312492
 79    9.287857   -4.330950   36.313873
 79    6.393459   -4.346394   36.300280
 79    2.043978   -1.835971   36.306850
 79   10.738095   -1.840616   36.287310
 79    7.842326   -1.834839   36.307326
 79    4.943861   -1.835186   36.300012
 79    6.395874   -9.360908   36.284869
 79   15.077871   -9.359982   36.284229
 79   12.197630   -9.371473   36.311621
 79    9.275384   -9.371454   36.313512
 79    4.944575   -6.857733   36.306727
 79   13.648505   -6.861365   36.313625
 79   10.738481   -6.854935   36.298395
 79    7.827647   -6.861354   36.313226
 79    4.945521   -5.181479   38.668027
 79   13.636563   -5.181479   38.668027
 79   10.739549   -5.181479   38.668027
 79    7.842535   -5.181479   38.668027
 79    3.497014   -2.672592   38.668027
 79   12.188056   -2.672592   38.668027
 79    9.291042   -2.672592   38.668027
 79    6.394028   -2.672592   38.668027
 79    2.048507   -0.163705   38.668027
 79   10.739549   -0.163705   38.668027
 79    7.842535   -0.163705   38.668027
 79    4.945521   -0.163705   38.668027
 79    6.394028   -7.690366   38.668027
 79   15.085070   -7.690366   38.668027
 79   12.188056   -7.690366   38.668027
 79    9.291042   -7.690366   38.668027
 79    2.048507   -3.508887   41.033298
 79   10.739549   -3.508887   41.033298
 79    7.842535   -3.508887   41.033298
 79    4.945521   -3.508887   41.033298
 79    0.600000   -1.000000   41.033298
 79    9.291042   -1.000000   41.033298
 79    6.394028   -1.000000   41.033298
 79    3.497014   -1.000000   41.033298
 79    4.945521   -8.526661   41.033298
 79   13.636563   -8.526661   41.033298
 79   10.739549   -8.526661   41.033298
 79    7.842535   -8.526661   41.033298
 79    3.497014   -6.017774   41.033298
 79   12.188056   -6.017774   41.033298
 79    9.291042   -6.017774   41.033298
 79    6.394028   -6.017774   41.033298
 16   11.555250   -6.210840   13.924501
 16   11.555250   -6.210840   27.108797
  6   13.161726   -7.071153   13.925400
  6   10.888780   -6.745892   15.509857
  6   10.648130   -8.093989   15.814001
  6   10.598049   -5.780043   16.487423
  6   10.109144   -8.452650   17.046181
  6   10.045474   -6.149742   17.715929
  6    9.748121   -7.491174   18.018949
  6    7.912671   -8.754961   18.930750
  6    8.915433   -7.880070   19.194565
  6    6.761482   -9.080113   19.764733
  6    7.790178   -6.145527   20.516649
  6    6.501851   -6.561109   20.516649
  6    8.975961   -7.091784   20.516649
  6    6.017460   -7.940688   20.516649
  6    6.761482   -9.080113   21.268565
  6    8.915433   -7.880070   21.838733
  6    7.912671   -8.754961   22.102548
  6    9.748121   -7.491174   23.014349
  6   10.045474   -6.149742   23.317369
  6   10.109144   -8.452650   23.987117
  6   10.598049   -5.780043   24.545875
  6   10.648130   -8.093989   25.219297
  6   10.888780   -6.745892   25.523441
  6   13.161726   -7.071153   27.107898
  1   13.743629   -6.760914   14.803189
  1    7.855021   -9.156123   17.916201
  1    6.080647   -9.809390   19.323638
  1   13.023072   -8.157915   13.919261
  1    9.777563   -5.365078   18.429300
  1    9.777563   -5.365078   22.603998
  1    7.855021   -9.156123   23.117097
  1    9.907058   -6.509841   20.516649
  1    7.990921   -5.072126   20.516649
  1    9.930863   -9.509039   23.780517
  1    5.723312   -5.795725   20.516649
  1   10.788387   -4.724524   24.757710
  1   10.870403   -8.865745   15.074722
  1   13.743629   -6.760914   26.230109
  1    4.932186   -8.045929   20.516649
  1   10.870403   -8.865745   25.958576
  1   13.677434   -6.764304   13.006056
  1   13.023072   -8.157915   27.114037
  1   10.788387   -4.724524   16.275588
  1    9.930863   -9.509039   17.252781
  1    6.080647   -9.809390   21.709660
  1   13.677434   -6.764304   28.027242

E=  -784.6083 eV
box:  11.588056 0 0   5.794028  10.035548 0 0 0  55.000000
Kpoints:  2  2  1
basis: NGX=  90 NGY=  90 NGZ= 420 NGXF= 128 NGYF= 128 NGZF= 630
