# Supplementary material for: Controlling piezoresistance in single molecules through the isomerisation of bullvalenes
Source: Nat Commun. 2023 Oct 3;14:6089. doi: 10.1038/s41467-023-41674-z (PMC10547723; doi:10.1038/s41467-023-41674-z)
Supplement: Supplementary file 4 — Source Data [file 41467_2023_41674_MOESM4_ESM.zip › Fig. 6 4-tip Apm at d = 12.8.txt]

 79    6.394028   -6.017774    0.000000
 79    9.291042   -6.017774    0.000000
 79   12.188056   -6.017774    0.000000
 79    3.497014   -6.017774    0.000000
 79    7.842535   -8.526661    0.000000
 79   10.739549   -8.526661    0.000000
 79   13.636563   -8.526661    0.000000
 79    4.945521   -8.526661    0.000000
 79    3.497014   -1.000000    0.000000
 79    6.394028   -1.000000    0.000000
 79    9.291042   -1.000000    0.000000
 79    0.600000   -1.000000    0.000000
 79    4.945521   -3.508887    0.000000
 79    7.842535   -3.508887    0.000000
 79   10.739549   -3.508887    0.000000
 79    2.048507   -3.508887    0.000000
 79    9.291042   -7.690366    2.365271
 79   12.188056   -7.690366    2.365271
 79   15.085070   -7.690366    2.365271
 79    6.394028   -7.690366    2.365271
 79    4.945521   -0.163705    2.365271
 79    7.842535   -0.163705    2.365271
 79   10.739549   -0.163705    2.365271
 79    2.048507   -0.163705    2.365271
 79    6.394028   -2.672592    2.365271
 79    9.291042   -2.672592    2.365271
 79   12.188056   -2.672592    2.365271
 79    3.497014   -2.672592    2.365271
 79    7.842535   -5.181479    2.365271
 79   10.739549   -5.181479    2.365271
 79   13.636563   -5.181479    2.365271
 79    4.945521   -5.181479    2.365271
 79    7.827634   -6.861442    4.722921
 79   10.738976   -6.854187    4.737508
 79   13.648989   -6.858311    4.718049
 79    4.944812   -6.858097    4.724736
 79    9.275300   -9.372427    4.720301
 79   12.198035   -9.372506    4.719819
 79   15.080438   -9.359501    4.742982
 79    6.390891   -9.363674    4.738786
 79    4.943772   -1.836864    4.732582
 79    7.842389   -1.835303    4.724637
 79   10.738808   -1.837409    4.739057
 79    2.043479   -1.835768    4.725001
 79    6.391295   -4.346311    4.732237
 79    9.287126   -4.331076    4.718606
 79   12.192340   -4.334288    4.718526
 79    3.495992   -4.345456    4.731470
 79    6.356745   -6.008685    7.206968
 79    9.178653   -5.967716    7.067092
 79   12.307614   -5.963781    7.067185
 79    3.543463   -6.006666    7.204432
 79    7.780043   -8.559141    7.235686
 79   10.713949   -8.649799    7.064513
 79   13.719356   -8.571359    7.214459
 79    4.953878   -8.528853    7.201179
 79    3.482392   -1.042039    7.205717
 79    6.399181   -1.035412    7.204917
 79    9.288988   -0.998494    7.194229
 79    0.603122   -0.987147    7.200661
 79    4.944479   -3.508496    7.215086
 79    7.812357   -3.481445    7.200728
 79   10.744587   -3.408184    7.192544
 79    2.076460   -3.481069    7.206276
 79   10.738044   -5.160179    9.227562
 79   12.168102   -7.733651    9.248012
 79    9.291543   -7.672905    9.316658
 79   10.701094   -6.835709   11.399773
 79   10.701094   -6.835709   24.233525
 79    9.291543   -7.672905   26.316640
 79   12.168102   -7.733651   26.385286
 79   10.738044   -5.160179   26.405736
 79    2.076460   -3.481069   28.427022
 79   10.744587   -3.408184   28.440754
 79    7.812357   -3.481445   28.432570
 79    4.944479   -3.508496   28.418212
 79    0.603122   -0.987147   28.432637
 79    9.288988   -0.998494   28.439069
 79    6.399181   -1.035412   28.428381
 79    3.482392   -1.042039   28.427581
 79    4.953878   -8.528853   28.432119
 79   13.719356   -8.571359   28.418839
 79   10.713949   -8.649799   28.568785
 79    7.780043   -8.559141   28.397612
 79    3.543463   -6.006666   28.428866
 79   12.307614   -5.963781   28.566113
 79    9.178653   -5.967716   28.566206
 79    6.356745   -6.008685   28.426330
 79    3.495992   -4.345456   30.901828
 79   12.192340   -4.334288   30.914772
 79    9.287126   -4.331076   30.914692
 79    6.391295   -4.346311   30.901061
 79    2.043479   -1.835768   30.908297
 79   10.738808   -1.837409   30.894241
 79    7.842389   -1.835303   30.908661
 79    4.943772   -1.836864   30.900716
 79    6.390891   -9.363674   30.894512
 79   15.080438   -9.359501   30.890316
 79   12.198035   -9.372506   30.913479
 79    9.275300   -9.372427   30.912997
 79    4.944812   -6.858097   30.908562
 79   13.648989   -6.858311   30.915249
 79   10.738976   -6.854187   30.895790
 79    7.827634   -6.861442   30.910377
 79    4.945521   -5.181479   33.268027
 79   13.636563   -5.181479   33.268027
 79   10.739549   -5.181479   33.268027
 79    7.842535   -5.181479   33.268027
 79    3.497014   -2.672592   33.268027
 79   12.188056   -2.672592   33.268027
 79    9.291042   -2.672592   33.268027
 79    6.394028   -2.672592   33.268027
 79    2.048507   -0.163705   33.268027
 79   10.739549   -0.163705   33.268027
 79    7.842535   -0.163705   33.268027
 79    4.945521   -0.163705   33.268027
 79    6.394028   -7.690366   33.268027
 79   15.085070   -7.690366   33.268027
 79   12.188056   -7.690366   33.268027
 79    9.291042   -7.690366   33.268027
 79    2.048507   -3.508887   35.633298
 79   10.739549   -3.508887   35.633298
 79    7.842535   -3.508887   35.633298
 79    4.945521   -3.508887   35.633298
 79    0.600000   -1.000000   35.633298
 79    9.291042   -1.000000   35.633298
 79    6.394028   -1.000000   35.633298
 79    3.497014   -1.000000   35.633298
 79    4.945521   -8.526661   35.633298
 79   13.636563   -8.526661   35.633298
 79   10.739549   -8.526661   35.633298
 79    7.842535   -8.526661   35.633298
 79    3.497014   -6.017774   35.633298
 79   12.188056   -6.017774   35.633298
 79    9.291042   -6.017774   35.633298
 79    6.394028   -6.017774   35.633298
 16   12.035288   -5.907823   13.187354
 16   12.035288   -5.907823   22.445944
  6   13.401024   -5.208378   12.197897
  6   12.869007   -7.231073   14.050601
  6   12.802029   -8.562042   13.625372
  6   13.381525   -9.569655   14.403345
  6   13.560635   -6.904899   15.224894
  6   14.037492   -9.266423   15.607881
  6   14.145945   -7.914845   15.980884
  6    9.748453   -1.109252   16.228740
  6    8.716656   -0.295182   16.530267
  6   10.253307   -2.217297   17.049749
  6    7.209997   -1.800320   17.816649
  6    7.905082   -0.454222   17.816649
  6    7.859008   -2.981396   17.816649
  6    9.311562   -3.167693   17.816649
  6   10.253307   -2.217297   18.583549
  6    8.716656   -0.295182   19.103031
  6    9.748453   -1.109252   19.404558
  6   14.145945   -7.914845   19.652414
  6   14.037492   -9.266423   20.025417
  6   13.560635   -6.904899   20.408404
  6   13.381525   -9.569655   21.229953
  6   12.869007   -7.231073   21.582697
  6   12.802029   -8.562042   22.007926
  6   13.401024   -5.208378   23.435401
  1   13.808227   -5.970568   11.524416
  1   14.171102   -4.821779   12.877028
  1   12.926439   -9.711437   17.816649
  1    6.118614   -1.798164   17.816649
  1    7.265294   -3.898959   17.816649
  1   11.115453   -2.727591   19.012048
  1   10.268035   -0.953295   20.354265
  1   12.279416   -8.807228   12.697989
  1   11.115453   -2.727591   16.621250
  1   13.626790   -5.865266   20.084652
  1    7.502531   -0.574510   21.545779
  1   12.966108   -4.391505   11.607544
  1   13.626790   -5.865266   15.548646
  1    9.641587   -4.206383   17.816649
  1   14.171102   -4.821779   22.756270
  1    7.502531   -0.574510   14.087519
  1   13.808227   -5.970568   24.108882
  1   12.279416   -8.807228   22.935309
  1   10.268035   -0.953295   15.279033
  1   14.695848   -7.652588   16.881593
  1   14.695848   -7.652588   18.751705
  1   12.966108   -4.391505   24.025754

E=  -785.4455 eV
box:  11.588056 0 0   5.794028  10.035548 0 0 0  55.000000
Kpoints:  2  2  1
basis: NGX=  90 NGY=  90 NGZ= 420 NGXF= 128 NGYF= 128 NGZF= 630
