# Supplementary material for: Controlling piezoresistance in single molecules through the isomerisation of bullvalenes
Source: Nat Commun. 2023 Oct 3;14:6089. doi: 10.1038/s41467-023-41674-z (PMC10547723; doi:10.1038/s41467-023-41674-z)
Supplement: Supplementary file 4 — Source Data [file 41467_2023_41674_MOESM4_ESM.zip › Fig. 6 4-tip Apm at d = 14.0.txt]

 79    6.394028   -6.017774    0.000000
 79    9.291042   -6.017774    0.000000
 79   12.188056   -6.017774    0.000000
 79    3.497014   -6.017774    0.000000
 79    7.842535   -8.526661    0.000000
 79   10.739549   -8.526661    0.000000
 79   13.636563   -8.526661    0.000000
 79    4.945521   -8.526661    0.000000
 79    3.497014   -1.000000    0.000000
 79    6.394028   -1.000000    0.000000
 79    9.291042   -1.000000    0.000000
 79    0.600000   -1.000000    0.000000
 79    4.945521   -3.508887    0.000000
 79    7.842535   -3.508887    0.000000
 79   10.739549   -3.508887    0.000000
 79    2.048507   -3.508887    0.000000
 79    9.291042   -7.690366    2.365271
 79   12.188056   -7.690366    2.365271
 79   15.085070   -7.690366    2.365271
 79    6.394028   -7.690366    2.365271
 79    4.945521   -0.163705    2.365271
 79    7.842535   -0.163705    2.365271
 79   10.739549   -0.163705    2.365271
 79    2.048507   -0.163705    2.365271
 79    6.394028   -2.672592    2.365271
 79    9.291042   -2.672592    2.365271
 79   12.188056   -2.672592    2.365271
 79    3.497014   -2.672592    2.365271
 79    7.842535   -5.181479    2.365271
 79   10.739549   -5.181479    2.365271
 79   13.636563   -5.181479    2.365271
 79    4.945521   -5.181479    2.365271
 79    7.827022   -6.861295    4.721659
 79   10.738816   -6.854075    4.737312
 79   13.649019   -6.858736    4.717730
 79    4.944651   -6.858445    4.723824
 79    9.274184   -9.372601    4.718836
 79   12.198415   -9.372689    4.719157
 79   15.080937   -9.359674    4.743578
 79    6.390616   -9.363731    4.739241
 79    4.943826   -1.836827    4.732322
 79    7.842645   -1.835182    4.723728
 79   10.739021   -1.837412    4.739726
 79    2.043184   -1.836115    4.723989
 79    6.391084   -4.346336    4.731887
 79    9.286321   -4.331656    4.718028
 79   12.192098   -4.334567    4.717489
 79    3.496155   -4.345232    4.731160
 79    6.356599   -6.008178    7.207357
 79    9.177501   -5.968506    7.067501
 79   12.309732   -5.965087    7.065854
 79    3.544577   -6.006793    7.203790
 79    7.778774   -8.559411    7.235332
 79   10.714256   -8.651105    7.060342
 79   13.720287   -8.571375    7.216188
 79    4.954322   -8.529000    7.202309
 79    3.482444   -1.042656    7.205537
 79    6.399373   -1.035593    7.204980
 79    9.289041   -0.998182    7.194682
 79    0.604257   -0.987027    7.201287
 79    4.944825   -3.508419    7.215692
 79    7.812229   -3.481421    7.200644
 79   10.744561   -3.406415    7.190659
 79    2.076874   -3.481302    7.206157
 79   10.742163   -5.158764    9.221469
 79   12.164579   -7.737240    9.248233
 79    9.295007   -7.681077    9.313587
 79   10.696783   -6.823308   11.394743
 79   10.696783   -6.823308   25.438555
 79    9.295007   -7.681077   27.519711
 79   12.164579   -7.737240   27.585065
 79   10.742163   -5.158764   27.611829
 79    2.076874   -3.481302   29.627141
 79   10.744561   -3.406415   29.642639
 79    7.812229   -3.481421   29.632654
 79    4.944825   -3.508419   29.617606
 79    0.604257   -0.987027   29.632011
 79    9.289041   -0.998182   29.638616
 79    6.399373   -1.035593   29.628318
 79    3.482444   -1.042656   29.627761
 79    4.954322   -8.529000   29.630989
 79   13.720287   -8.571375   29.617110
 79   10.714256   -8.651105   29.772956
 79    7.778774   -8.559411   29.597966
 79    3.544577   -6.006793   29.629508
 79   12.309732   -5.965087   29.767444
 79    9.177501   -5.968506   29.765797
 79    6.356599   -6.008178   29.625941
 79    3.496155   -4.345232   32.102138
 79   12.192098   -4.334567   32.115809
 79    9.286321   -4.331656   32.115270
 79    6.391084   -4.346336   32.101411
 79    2.043184   -1.836115   32.109309
 79   10.739021   -1.837412   32.093572
 79    7.842645   -1.835182   32.109570
 79    4.943826   -1.836827   32.100976
 79    6.390616   -9.363731   32.094057
 79   15.080937   -9.359674   32.089720
 79   12.198415   -9.372689   32.114141
 79    9.274184   -9.372601   32.114462
 79    4.944651   -6.858445   32.109474
 79   13.649019   -6.858736   32.115568
 79   10.738816   -6.854075   32.095986
 79    7.827022   -6.861295   32.111639
 79    4.945521   -5.181479   34.468027
 79   13.636563   -5.181479   34.468027
 79   10.739549   -5.181479   34.468027
 79    7.842535   -5.181479   34.468027
 79    3.497014   -2.672592   34.468027
 79   12.188056   -2.672592   34.468027
 79    9.291042   -2.672592   34.468027
 79    6.394028   -2.672592   34.468027
 79    2.048507   -0.163705   34.468027
 79   10.739549   -0.163705   34.468027
 79    7.842535   -0.163705   34.468027
 79    4.945521   -0.163705   34.468027
 79    6.394028   -7.690366   34.468027
 79   15.085070   -7.690366   34.468027
 79   12.188056   -7.690366   34.468027
 79    9.291042   -7.690366   34.468027
 79    2.048507   -3.508887   36.833298
 79   10.739549   -3.508887   36.833298
 79    7.842535   -3.508887   36.833298
 79    4.945521   -3.508887   36.833298
 79    0.600000   -1.000000   36.833298
 79    9.291042   -1.000000   36.833298
 79    6.394028   -1.000000   36.833298
 79    3.497014   -1.000000   36.833298
 79    4.945521   -8.526661   36.833298
 79   13.636563   -8.526661   36.833298
 79   10.739549   -8.526661   36.833298
 79    7.842535   -8.526661   36.833298
 79    3.497014   -6.017774   36.833298
 79   12.188056   -6.017774   36.833298
 79    9.291042   -6.017774   36.833298
 79    6.394028   -6.017774   36.833298
 16   11.985214   -5.816647   13.168527
 16   11.985214   -5.816647   23.664771
  6   13.496640   -5.396975   12.238552
  6   12.565955   -7.094254   14.265536
  6   12.853907   -8.396019   13.830793
  6   13.245168   -9.365782   14.753107
  6   12.676862   -6.775362   15.623698
  6   13.353499   -9.070231   16.129047
  6   13.062351   -7.754953   16.532265
  6    8.909168   -0.964735   16.831234
  6    7.934533   -0.069849   17.118115
  6    9.331545   -2.102403   17.650614
  6    6.332154   -1.440663   18.416649
  6    7.130144   -0.149356   18.416649
  6    6.883962   -2.670881   18.416649
  6    8.315827   -2.975998   18.416649
  6    9.331545   -2.102403   19.182684
  6    7.934533   -0.069849   19.715183
  6    8.909168   -0.964735   20.002064
  6   13.062351   -7.754953   20.301033
  6   13.353499   -9.070231   20.704251
  6   12.676862   -6.775362   21.209600
  6   13.245168   -9.365782   22.080191
  6   12.565955   -7.094254   22.567762
  6   12.853907   -8.396019   23.002505
  6   13.496640   -5.396975   24.594746
  1   13.898311   -6.285945   11.740345
  1   14.228747   -4.959744   12.928752
  1   12.204809   -9.358077   18.416649
  1    5.244704   -1.353597   18.416649
  1    6.217285   -3.536440   18.416649
  1   10.154329   -2.675062   19.608884
  1    9.441143   -0.855475   20.951092
  1   12.735573   -8.653235   12.776072
  1   10.154329   -2.675062   17.224414
  1   12.462348   -5.761528   20.870284
  1    7.631186   -0.348945   22.424109
  1   13.194057   -4.662429   11.480833
  1   12.462348   -5.761528   15.963014
  1    8.561721   -4.037862   18.416649
  1   14.228747   -4.959744   23.904546
  1    7.631186   -0.348945   14.409189
  1   13.898311   -6.285945   25.092953
  1   12.735573   -8.653235   24.057226
  1    9.441143   -0.855475   15.882206
  1   13.165390   -7.477352   17.575883
  1   13.165390   -7.477352   19.257415
  1   13.194057   -4.662429   25.352465

E=  -785.5463 eV
box:  11.588056 0 0   5.794028  10.035548 0 0 0  55.000000
Kpoints:  2  2  1
basis: NGX=  90 NGY=  90 NGZ= 420 NGXF= 128 NGYF= 128 NGZF= 630
