# Supplementary material for: Controlling piezoresistance in single molecules through the isomerisation of bullvalenes
Source: Nat Commun. 2023 Oct 3;14:6089. doi: 10.1038/s41467-023-41674-z (PMC10547723; doi:10.1038/s41467-023-41674-z)
Supplement: Supplementary file 4 — Source Data [file 41467_2023_41674_MOESM4_ESM.zip › Fig. 6 4-tip Apm at d = 15.2.txt]

 79    6.394028   -6.017774    0.000000
 79    9.291042   -6.017774    0.000000
 79   12.188056   -6.017774    0.000000
 79    3.497014   -6.017774    0.000000
 79    7.842535   -8.526661    0.000000
 79   10.739549   -8.526661    0.000000
 79   13.636563   -8.526661    0.000000
 79    4.945521   -8.526661    0.000000
 79    3.497014   -1.000000    0.000000
 79    6.394028   -1.000000    0.000000
 79    9.291042   -1.000000    0.000000
 79    0.600000   -1.000000    0.000000
 79    4.945521   -3.508887    0.000000
 79    7.842535   -3.508887    0.000000
 79   10.739549   -3.508887    0.000000
 79    2.048507   -3.508887    0.000000
 79    9.291042   -7.690366    2.365271
 79   12.188056   -7.690366    2.365271
 79   15.085070   -7.690366    2.365271
 79    6.394028   -7.690366    2.365271
 79    4.945521   -0.163705    2.365271
 79    7.842535   -0.163705    2.365271
 79   10.739549   -0.163705    2.365271
 79    2.048507   -0.163705    2.365271
 79    6.394028   -2.672592    2.365271
 79    9.291042   -2.672592    2.365271
 79   12.188056   -2.672592    2.365271
 79    3.497014   -2.672592    2.365271
 79    7.842535   -5.181479    2.365271
 79   10.739549   -5.181479    2.365271
 79   13.636563   -5.181479    2.365271
 79    4.945521   -5.181479    2.365271
 79    7.828069   -6.862280    4.721789
 79   10.739276   -6.854202    4.738346
 79   13.650113   -6.860731    4.718742
 79    4.945711   -6.857883    4.725288
 79    9.273962   -9.372550    4.719446
 79   12.200939   -9.372425    4.719463
 79   15.081694   -9.360507    4.745057
 79    6.391785   -9.363141    4.742546
 79    4.944933   -1.836434    4.733491
 79    7.843041   -1.835668    4.724988
 79   10.739000   -1.837323    4.740850
 79    2.044425   -1.836457    4.725218
 79    6.392624   -4.346510    4.733435
 79    9.287697   -4.330646    4.718341
 79   12.191201   -4.333632    4.718783
 79    3.497081   -4.345492    4.732541
 79    6.358130   -6.009008    7.208286
 79    9.179986   -5.959720    7.060304
 79   12.310315   -5.965467    7.061162
 79    3.543417   -6.007953    7.204132
 79    7.777328   -8.559993    7.232999
 79   10.726467   -8.654363    7.051566
 79   13.711927   -8.566253    7.226812
 79    4.949515   -8.528503    7.203729
 79    3.482455   -1.039710    7.206611
 79    6.401434   -1.035537    7.207168
 79    9.287435   -0.997731    7.197974
 79    0.602101   -0.990163    7.202100
 79    4.944767   -3.508686    7.216517
 79    7.813841   -3.480591    7.203084
 79   10.744096   -3.415157    7.199290
 79    2.075445   -3.481330    7.205570
 79   10.751666   -5.173444    9.231215
 79   12.153662   -7.717392    9.260871
 79    9.310061   -7.679025    9.287774
 79   10.683559   -6.836494   11.423914
 79   10.683559   -6.836494   26.609358
 79    9.310061   -7.679025   28.745498
 79   12.153662   -7.717392   28.772401
 79   10.751666   -5.173444   28.802057
 79    2.075445   -3.481330   30.827703
 79   10.744096   -3.415157   30.833983
 79    7.813841   -3.480591   30.830189
 79    4.944767   -3.508686   30.816756
 79    0.602101   -0.990163   30.831173
 79    9.287435   -0.997731   30.835299
 79    6.401434   -1.035537   30.826105
 79    3.482455   -1.039710   30.826662
 79    4.949515   -8.528503   30.829544
 79   13.711927   -8.566253   30.806461
 79   10.726467   -8.654363   30.981707
 79    7.777328   -8.559993   30.800274
 79    3.543417   -6.007953   30.829141
 79   12.310315   -5.965467   30.972111
 79    9.179986   -5.959720   30.972969
 79    6.358130   -6.009008   30.824987
 79    3.497081   -4.345492   33.300732
 79   12.191201   -4.333632   33.314490
 79    9.287697   -4.330646   33.314932
 79    6.392624   -4.346510   33.299838
 79    2.044425   -1.836457   33.308055
 79   10.739000   -1.837323   33.292423
 79    7.843041   -1.835668   33.308285
 79    4.944933   -1.836434   33.299782
 79    6.391785   -9.363141   33.290727
 79   15.081694   -9.360507   33.288216
 79   12.200939   -9.372425   33.313810
 79    9.273962   -9.372550   33.313827
 79    4.945711   -6.857883   33.307985
 79   13.650113   -6.860731   33.314531
 79   10.739276   -6.854202   33.294927
 79    7.828069   -6.862280   33.311484
 79    4.945521   -5.181479   35.668002
 79   13.636563   -5.181479   35.668002
 79   10.739549   -5.181479   35.668002
 79    7.842535   -5.181479   35.668002
 79    3.497014   -2.672592   35.668002
 79   12.188056   -2.672592   35.668002
 79    9.291042   -2.672592   35.668002
 79    6.394028   -2.672592   35.668002
 79    2.048507   -0.163705   35.668002
 79   10.739549   -0.163705   35.668002
 79    7.842535   -0.163705   35.668002
 79    4.945521   -0.163705   35.668002
 79    6.394028   -7.690366   35.668002
 79   15.085070   -7.690366   35.668002
 79   12.188056   -7.690366   35.668002
 79    9.291042   -7.690366   35.668002
 79    2.048507   -3.508887   38.033273
 79   10.739549   -3.508887   38.033273
 79    7.842535   -3.508887   38.033273
 79    4.945521   -3.508887   38.033273
 79    0.600000   -1.000000   38.033273
 79    9.291042   -1.000000   38.033273
 79    6.394028   -1.000000   38.033273
 79    3.497014   -1.000000   38.033273
 79    4.945521   -8.526661   38.033273
 79   13.636563   -8.526661   38.033273
 79   10.739549   -8.526661   38.033273
 79    7.842535   -8.526661   38.033273
 79    3.497014   -6.017774   38.033273
 79   12.188056   -6.017774   38.033273
 79    9.291042   -6.017774   38.033273
 79    6.394028   -6.017774   38.033273
 16   11.460358   -5.955107   13.518702
 16   11.460358   -5.955107   24.514570
  6   13.199915   -5.589774   13.103830
  6   11.656722   -7.262605   14.718286
  6   11.817326   -8.602545   14.343618
  6   11.956742   -9.583409   15.322205
  6   11.611735   -6.924492   16.076489
  6   11.952781   -9.264399   16.698679
  6   11.757431   -7.915154   17.045411
  6    7.180888   -1.320729   17.443239
  6    6.351016   -0.284927   17.718866
  6    7.413911   -2.515437   18.252118
  6    4.551660   -1.382303   19.016636
  6    5.542024   -0.231575   19.016636
  6    4.904233   -2.683336   19.016636
  6    6.269806   -3.212783   19.016636
  6    7.413911   -2.515437   19.781154
  6    6.351016   -0.284927   20.314406
  6    7.180888   -1.320729   20.590033
  6   11.757431   -7.915154   20.987861
  6   11.952781   -9.264399   21.334593
  6   11.611735   -6.924492   21.956783
  6   11.956742   -9.583409   22.711067
  6   11.656722   -7.262605   23.314986
  6   11.817326   -8.602545   23.689654
  6   13.199915   -5.589774   24.929442
  1   13.699042   -6.490017   12.730127
  1   13.705530   -5.197277   13.995120
  1   10.754543   -9.338624   19.016636
  1    3.490511   -1.126235   19.016636
  1    4.109136   -3.432937   19.016636
  1    8.133149   -3.211644   20.211016
  1    7.734072   -1.292032   21.532623
  1   11.805003   -8.872487   13.285292
  1    8.133149   -3.211644   17.822256
  1   11.470058   -5.883875   21.662745
  1    6.243834   -0.590883   23.016961
  1   13.172100   -4.828434   12.313892
  1   11.470058   -5.883875   16.370527
  1    6.343098   -4.299942   19.016636
  1   13.705530   -5.197277   24.038152
  1    6.243834   -0.590883   15.016311
  1   13.699042   -6.490017   25.303145
  1   11.805003   -8.872487   24.747980
  1    7.734072   -1.292032   16.500649
  1   11.746467   -7.620276   18.092900
  1   11.746467   -7.620276   19.940372
  1   13.172100   -4.828434   25.719380

E=  -785.4465 eV
box:  11.588056 0 0   5.794028  10.035548 0 0 0  55.000000
Kpoints:  2  2  1
basis: NGX=  90 NGY=  90 NGZ= 420 NGXF= 128 NGYF= 128 NGZF= 630
