# Supplementary material for: Controlling piezoresistance in single molecules through the isomerisation of bullvalenes
Source: Nat Commun. 2023 Oct 3;14:6089. doi: 10.1038/s41467-023-41674-z (PMC10547723; doi:10.1038/s41467-023-41674-z)
Supplement: Supplementary file 4 — Source Data [file 41467_2023_41674_MOESM4_ESM.zip › Fig. 6 4-tip Apm at d = 16.4.txt]

 79    6.394028   -6.017774    0.000000
 79    9.291042   -6.017774    0.000000
 79   12.188056   -6.017774    0.000000
 79    3.497014   -6.017774    0.000000
 79    7.842535   -8.526661    0.000000
 79   10.739549   -8.526661    0.000000
 79   13.636563   -8.526661    0.000000
 79    4.945521   -8.526661    0.000000
 79    3.497014   -1.000000    0.000000
 79    6.394028   -1.000000    0.000000
 79    9.291042   -1.000000    0.000000
 79    0.600000   -1.000000    0.000000
 79    4.945521   -3.508887    0.000000
 79    7.842535   -3.508887    0.000000
 79   10.739549   -3.508887    0.000000
 79    2.048507   -3.508887    0.000000
 79    9.291042   -7.690366    2.365271
 79   12.188056   -7.690366    2.365271
 79   15.085070   -7.690366    2.365271
 79    6.394028   -7.690366    2.365271
 79    4.945521   -0.163705    2.365271
 79    7.842535   -0.163705    2.365271
 79   10.739549   -0.163705    2.365271
 79    2.048507   -0.163705    2.365271
 79    6.394028   -2.672592    2.365271
 79    9.291042   -2.672592    2.365271
 79   12.188056   -2.672592    2.365271
 79    3.497014   -2.672592    2.365271
 79    7.842535   -5.181479    2.365271
 79   10.739549   -5.181479    2.365271
 79   13.636563   -5.181479    2.365271
 79    4.945521   -5.181479    2.365271
 79    7.828687   -6.861318    4.722718
 79   10.738508   -6.854575    4.737708
 79   13.648124   -6.859796    4.718937
 79    4.944845   -6.857780    4.725023
 79    9.275603   -9.370997    4.720245
 79   12.198667   -9.371437    4.719784
 79   15.079919   -9.360478    4.744062
 79    6.392739   -9.362344    4.742821
 79    4.944111   -1.835795    4.732383
 79    7.842288   -1.835486    4.725114
 79   10.738248   -1.838304    4.741363
 79    2.043734   -1.835765    4.725241
 79    6.392271   -4.346281    4.731902
 79    9.287658   -4.331174    4.718404
 79   12.190221   -4.334484    4.719285
 79    3.495673   -4.345488    4.731659
 79    6.359564   -6.009534    7.203990
 79    9.184514   -5.960499    7.065618
 79   12.303279   -5.966582    7.066596
 79    3.540084   -6.009032    7.202011
 79    7.782423   -8.558214    7.238783
 79   10.725206   -8.648129    7.062822
 79   13.705970   -8.564998    7.227202
 79    4.948781   -8.528986    7.199358
 79    3.482735   -1.037636    7.203526
 79    6.400549   -1.033661    7.204957
 79    9.288351   -0.999407    7.195506
 79    0.600616   -0.992033    7.198503
 79    4.944566   -3.508483    7.210619
 79    7.814569   -3.481684    7.200950
 79   10.743175   -3.423731    7.206952
 79    2.073640   -3.483077    7.202366
 79   10.750465   -5.183942    9.251425
 79   12.155842   -7.709665    9.273526
 79    9.309242   -7.664686    9.301937
 79   10.683385   -6.842476   11.457424
 79   10.683385   -6.842476   27.775874
 79    9.309242   -7.664686   29.931361
 79   12.155842   -7.709665   29.959772
 79   10.750465   -5.183942   29.981873
 79    2.073640   -3.483077   32.030932
 79   10.743175   -3.423731   32.026346
 79    7.814569   -3.481684   32.032348
 79    4.944566   -3.508483   32.022679
 79    0.600616   -0.992033   32.034795
 79    9.288351   -0.999407   32.037792
 79    6.400549   -1.033661   32.028341
 79    3.482735   -1.037636   32.029772
 79    4.948781   -8.528986   32.033940
 79   13.705970   -8.564998   32.006096
 79   10.725206   -8.648129   32.170476
 79    7.782423   -8.558214   31.994515
 79    3.540084   -6.009032   32.031287
 79   12.303279   -5.966582   32.166702
 79    9.184514   -5.960499   32.167680
 79    6.359564   -6.009534   32.029308
 79    3.495673   -4.345488   34.501639
 79   12.190221   -4.334484   34.514013
 79    9.287658   -4.331174   34.514894
 79    6.392271   -4.346281   34.501396
 79    2.043734   -1.835765   34.508057
 79   10.738248   -1.838304   34.491935
 79    7.842288   -1.835486   34.508184
 79    4.944111   -1.835795   34.500915
 79    6.392739   -9.362344   34.490477
 79   15.079919   -9.360478   34.489236
 79   12.198667   -9.371437   34.513514
 79    9.275603   -9.370997   34.513053
 79    4.944845   -6.857780   34.508275
 79   13.648124   -6.859796   34.514361
 79   10.738508   -6.854575   34.495590
 79    7.828687   -6.861318   34.510580
 79    4.945521   -5.181479   36.868027
 79   13.636563   -5.181479   36.868027
 79   10.739549   -5.181479   36.868027
 79    7.842535   -5.181479   36.868027
 79    3.497014   -2.672592   36.868027
 79   12.188056   -2.672592   36.868027
 79    9.291042   -2.672592   36.868027
 79    6.394028   -2.672592   36.868027
 79    2.048507   -0.163705   36.868027
 79   10.739549   -0.163705   36.868027
 79    7.842535   -0.163705   36.868027
 79    4.945521   -0.163705   36.868027
 79    6.394028   -7.690366   36.868027
 79   15.085070   -7.690366   36.868027
 79   12.188056   -7.690366   36.868027
 79    9.291042   -7.690366   36.868027
 79    2.048507   -3.508887   39.233298
 79   10.739549   -3.508887   39.233298
 79    7.842535   -3.508887   39.233298
 79    4.945521   -3.508887   39.233298
 79    0.600000   -1.000000   39.233298
 79    9.291042   -1.000000   39.233298
 79    6.394028   -1.000000   39.233298
 79    3.497014   -1.000000   39.233298
 79    4.945521   -8.526661   39.233298
 79   13.636563   -8.526661   39.233298
 79   10.739549   -8.526661   39.233298
 79    7.842535   -8.526661   39.233298
 79    3.497014   -6.017774   39.233298
 79   12.188056   -6.017774   39.233298
 79    9.291042   -6.017774   39.233298
 79    6.394028   -6.017774   39.233298
 16   11.550318   -6.198145   13.625126
 16   11.550318   -6.198145   25.608172
  6   13.257245   -6.832401   13.495934
  6   10.931424   -7.188372   14.984303
  6   10.099120   -8.293368   14.772730
  6    9.641223   -9.028961   15.864296
  6   11.262067   -6.815851   16.295789
  6   10.016128   -8.717921   17.191624
  6   10.815391   -7.572786   17.380391
  6    3.690956   -0.894188   18.039073
  6    9.571339   -9.600529   18.300444
  6    3.068839   -1.929185   18.858332
  6    7.547786   -9.161672   19.616649
  6    9.059432   -9.001908   19.616649
  6    1.124337   -0.320646   19.616649
  6    1.748941   -1.645314   19.616649
  6    3.068839   -1.929185   20.374966
  6    9.571339   -9.600529   20.932854
  6    3.690956   -0.894188   21.194225
  6   10.815391   -7.572786   21.852907
  6   10.016128   -8.717921   22.041674
  6   11.262067   -6.815851   22.937509
  6    9.641223   -9.028961   23.369002
  6   10.931424   -7.188372   24.248995
  6   10.099120   -8.293368   24.460568
  6   13.257245   -6.832401   25.737364
  1   13.248157   -7.909056   13.296129
  1   13.798355   -6.607402   14.423418
  1    9.288048   -7.928756   19.616649
  1    6.944380   -8.251704   19.616649
  1   11.619679   -0.321512   19.616649
  1    3.112707   -2.928215   20.807662
  1    4.064599   -1.242695   22.159734
  1    9.801364   -8.561146   13.757063
  1    3.112707   -2.928215   18.425636
  1   11.880158   -5.932213   22.771096
  1    8.958954   -9.860121   23.545960
  1   13.716028   -6.303156   12.651093
  1   11.880158   -5.932213   16.462202
  1   12.639910   -2.482948   19.616649
  1   13.798355   -6.607402   24.809880
  1    8.958954   -9.860121   15.687338
  1   13.248157   -7.909056   25.937169
  1    9.801364   -8.561146   25.476235
  1    4.064599   -1.242695   17.073564
  1   11.117916   -7.279325   18.386864
  1   11.117916   -7.279325   20.846434
  1   13.716028   -6.303156   26.582205

E=  -785.2219 eV
box:  11.588056 0 0   5.794028  10.035548 0 0 0  55.000000
Kpoints:  2  2  1
basis: NGX=  90 NGY=  90 NGZ= 420 NGXF= 128 NGYF= 128 NGZF= 630
