# Supplementary material for: Controlling piezoresistance in single molecules through the isomerisation of bullvalenes
Source: Nat Commun. 2023 Oct 3;14:6089. doi: 10.1038/s41467-023-41674-z (PMC10547723; doi:10.1038/s41467-023-41674-z)
Supplement: Supplementary file 4 — Source Data [file 41467_2023_41674_MOESM4_ESM.zip › Fig. 6 4-tip Apm at d = 17.6.txt]

 79    6.394028   -6.017774    0.000000
 79    9.291042   -6.017774    0.000000
 79   12.188056   -6.017774    0.000000
 79    3.497014   -6.017774    0.000000
 79    7.842535   -8.526661    0.000000
 79   10.739549   -8.526661    0.000000
 79   13.636563   -8.526661    0.000000
 79    4.945521   -8.526661    0.000000
 79    3.497014   -1.000000    0.000000
 79    6.394028   -1.000000    0.000000
 79    9.291042   -1.000000    0.000000
 79    0.600000   -1.000000    0.000000
 79    4.945521   -3.508887    0.000000
 79    7.842535   -3.508887    0.000000
 79   10.739549   -3.508887    0.000000
 79    2.048507   -3.508887    0.000000
 79    9.291042   -7.690366    2.365271
 79   12.188056   -7.690366    2.365271
 79   15.085070   -7.690366    2.365271
 79    6.394028   -7.690366    2.365271
 79    4.945521   -0.163705    2.365271
 79    7.842535   -0.163705    2.365271
 79   10.739549   -0.163705    2.365271
 79    2.048507   -0.163705    2.365271
 79    6.394028   -2.672592    2.365271
 79    9.291042   -2.672592    2.365271
 79   12.188056   -2.672592    2.365271
 79    3.497014   -2.672592    2.365271
 79    7.842535   -5.181479    2.365271
 79   10.739549   -5.181479    2.365271
 79   13.636563   -5.181479    2.365271
 79    4.945521   -5.181479    2.365271
 79    7.827871   -6.861245    4.721594
 79   10.738451   -6.854825    4.737150
 79   13.648615   -6.860468    4.719101
 79    4.944709   -6.858096    4.723570
 79    9.275090   -9.371959    4.718778
 79   12.199083   -9.372254    4.719044
 79   15.079578   -9.359789    4.744875
 79    6.394172   -9.361668    4.743010
 79    4.944210   -1.836009    4.730757
 79    7.842920   -1.835228    4.723411
 79   10.738664   -1.839336    4.741275
 79    2.043371   -1.836194    4.723682
 79    6.392340   -4.346258    4.730663
 79    9.287575   -4.330558    4.717609
 79   12.189647   -4.334163    4.718988
 79    3.495368   -4.345788    4.730384
 79    6.358370   -6.008617    7.203867
 79    9.182633   -5.956661    7.065350
 79   12.304929   -5.963886    7.067484
 79    3.541643   -6.008252    7.201783
 79    7.783064   -8.558101    7.249188
 79   10.726516   -8.651754    7.063287
 79   13.704914   -8.565189    7.239094
 79    4.948513   -8.529309    7.196684
 79    3.483322   -1.040882    7.201856
 79    6.401876   -1.036163    7.204118
 79    9.290547   -0.998863    7.192689
 79    0.600437   -0.992733    7.195125
 79    4.945050   -3.508782    7.210896
 79    7.813384   -3.478921    7.199792
 79   10.743517   -3.425623    7.219738
 79    2.075375   -3.482225    7.202495
 79   10.749537   -5.195309    9.267055
 79   12.151077   -7.700189    9.286293
 79    9.316189   -7.658009    9.309780
 79   10.673249   -6.847246   11.498994
 79   10.673249   -6.847246   28.934304
 79    9.316189   -7.658009   31.123518
 79   12.151077   -7.700189   31.147005
 79   10.749537   -5.195309   31.166243
 79    2.075375   -3.482225   33.230803
 79   10.743517   -3.425623   33.213560
 79    7.813384   -3.478921   33.233506
 79    4.945050   -3.508782   33.222402
 79    0.600437   -0.992733   33.238173
 79    9.290547   -0.998863   33.240609
 79    6.401876   -1.036163   33.229180
 79    3.483322   -1.040882   33.231442
 79    4.948513   -8.529309   33.236614
 79   13.704914   -8.565189   33.194204
 79   10.726516   -8.651754   33.370011
 79    7.783064   -8.558101   33.184110
 79    3.541643   -6.008252   33.231515
 79   12.304929   -5.963886   33.365814
 79    9.182633   -5.956661   33.367948
 79    6.358370   -6.008617   33.229431
 79    3.495368   -4.345788   35.702914
 79   12.189647   -4.334163   35.714310
 79    9.287575   -4.330558   35.715689
 79    6.392340   -4.346258   35.702635
 79    2.043371   -1.836194   35.709616
 79   10.738664   -1.839336   35.692023
 79    7.842920   -1.835228   35.709887
 79    4.944210   -1.836009   35.702541
 79    6.394172   -9.361668   35.690288
 79   15.079578   -9.359789   35.688423
 79   12.199083   -9.372254   35.714254
 79    9.275090   -9.371959   35.714520
 79    4.944709   -6.858096   35.709728
 79   13.648615   -6.860468   35.714197
 79   10.738451   -6.854825   35.696148
 79    7.827871   -6.861245   35.711704
 79    4.945521   -5.181479   38.068027
 79   13.636563   -5.181479   38.068027
 79   10.739549   -5.181479   38.068027
 79    7.842535   -5.181479   38.068027
 79    3.497014   -2.672592   38.068027
 79   12.188056   -2.672592   38.068027
 79    9.291042   -2.672592   38.068027
 79    6.394028   -2.672592   38.068027
 79    2.048507   -0.163705   38.068027
 79   10.739549   -0.163705   38.068027
 79    7.842535   -0.163705   38.068027
 79    4.945521   -0.163705   38.068027
 79    6.394028   -7.690366   38.068027
 79   15.085070   -7.690366   38.068027
 79   12.188056   -7.690366   38.068027
 79    9.291042   -7.690366   38.068027
 79    2.048507   -3.508887   40.433298
 79   10.739549   -3.508887   40.433298
 79    7.842535   -3.508887   40.433298
 79    4.945521   -3.508887   40.433298
 79    0.600000   -1.000000   40.433298
 79    9.291042   -1.000000   40.433298
 79    6.394028   -1.000000   40.433298
 79    3.497014   -1.000000   40.433298
 79    4.945521   -8.526661   40.433298
 79   13.636563   -8.526661   40.433298
 79   10.739549   -8.526661   40.433298
 79    7.842535   -8.526661   40.433298
 79    3.497014   -6.017774   40.433298
 79   12.188056   -6.017774   40.433298
 79    9.291042   -6.017774   40.433298
 79    6.394028   -6.017774   40.433298
 16   11.595335   -6.218520   13.694526
 16   11.595335   -6.218520   26.738772
  6   13.224427   -7.029448   13.557551
  6   10.988342   -6.967959   15.215130
  6    9.955533   -7.910875   15.224768
  6    9.543242   -8.466717   16.436728
  6   11.546083   -6.557188   16.437793
  6   10.158214   -8.148615   17.672029
  6   11.142596   -7.140764   17.644318
  6    3.779566   -0.234814   18.631733
  6    9.776912   -8.951063   18.876120
  6    3.089048   -1.211630   19.464446
  6    7.852230   -8.307586   20.216649
  6    9.373659   -8.299098   20.216649
  6    7.110674   -9.439997   20.216649
  6    1.795605   -0.786886   20.216649
  6    3.089048   -1.211630   20.968852
  6    9.776912   -8.951063   21.557178
  6    3.779566   -0.234814   21.801565
  6   11.142596   -7.140764   22.788980
  6   10.158214   -8.148615   22.761269
  6   11.546083   -6.557188   23.995505
  6    9.543242   -8.466717   23.996570
  6   10.988342   -6.967959   25.218168
  6    9.955533   -7.910875   25.208530
  6   13.224427   -7.029448   26.875747
  1   13.105724   -8.114319   13.463910
  1   13.833025   -6.773466   14.433367
  1    9.724586   -7.258422   20.216649
  1    7.336554   -7.345718   20.216649
  1    6.023371   -9.330289   20.216649
  1    3.025297   -2.207549   21.405008
  1    4.054100   -0.605743   22.791319
  1    9.476480   -8.206026   14.289045
  1    3.025297   -2.207549   19.028290
  1   12.316855   -5.785492   23.995831
  1    8.717989   -9.179513   24.004250
  1   13.685704   -6.628457   12.646008
  1   12.316855   -5.785492   16.437467
  1    1.013980   -1.545883   20.216649
  1   13.833025   -6.773466   25.999931
  1    8.717989   -9.179513   16.429048
  1   13.105724   -8.114319   26.969388
  1    9.476480   -8.206026   26.144253
  1    4.054100   -0.605743   17.641979
  1   11.634508   -6.829284   18.566650
  1   11.634508   -6.829284   21.866648
  1   13.685704   -6.628457   27.787290

E=  -784.7556 eV
box:  11.588056 0 0   5.794028  10.035548 0 0 0  55.000000
Kpoints:  2  2  1
basis: NGX=  90 NGY=  90 NGZ= 420 NGXF= 128 NGYF= 128 NGZF= 630
