# Supplementary material for: Controlling piezoresistance in single molecules through the isomerisation of bullvalenes
Source: Nat Commun. 2023 Oct 3;14:6089. doi: 10.1038/s41467-023-41674-z (PMC10547723; doi:10.1038/s41467-023-41674-z)
Supplement: Supplementary file 4 — Source Data [file 41467_2023_41674_MOESM4_ESM.zip › Fig. 6 4-tip Apm at d = 18.2.txt]

 79    6.394028   -6.017774    0.000000
 79    9.291042   -6.017774    0.000000
 79   12.188056   -6.017774    0.000000
 79    3.497014   -6.017774    0.000000
 79    7.842535   -8.526661    0.000000
 79   10.739549   -8.526661    0.000000
 79   13.636563   -8.526661    0.000000
 79    4.945521   -8.526661    0.000000
 79    3.497014   -1.000000    0.000000
 79    6.394028   -1.000000    0.000000
 79    9.291042   -1.000000    0.000000
 79    0.600000   -1.000000    0.000000
 79    4.945521   -3.508887    0.000000
 79    7.842535   -3.508887    0.000000
 79   10.739549   -3.508887    0.000000
 79    2.048507   -3.508887    0.000000
 79    9.291042   -7.690366    2.365271
 79   12.188056   -7.690366    2.365271
 79   15.085070   -7.690366    2.365271
 79    6.394028   -7.690366    2.365271
 79    4.945521   -0.163705    2.365271
 79    7.842535   -0.163705    2.365271
 79   10.739549   -0.163705    2.365271
 79    2.048507   -0.163705    2.365271
 79    6.394028   -2.672592    2.365271
 79    9.291042   -2.672592    2.365271
 79   12.188056   -2.672592    2.365271
 79    3.497014   -2.672592    2.365271
 79    7.842535   -5.181479    2.365271
 79   10.739549   -5.181479    2.365271
 79   13.636563   -5.181479    2.365271
 79    4.945521   -5.181479    2.365271
 79    7.828360   -6.861450    4.722027
 79   10.738409   -6.855027    4.736281
 79   13.647699   -6.861216    4.721702
 79    4.944673   -6.857997    4.727219
 79    9.276123   -9.370791    4.722160
 79   12.197099   -9.370905    4.723923
 79   15.077124   -9.359522    4.751047
 79    6.396673   -9.360646    4.750669
 79    4.943760   -1.835165    4.733866
 79    7.842445   -1.834723    4.726631
 79   10.738106   -1.841466    4.748383
 79    2.043860   -1.835619    4.727138
 79    6.393537   -4.346513    4.733557
 79    9.288298   -4.331409    4.721385
 79   12.188251   -4.333797    4.722597
 79    3.494785   -4.346078    4.733888
 79    6.360115   -6.009506    7.206266
 79    9.192430   -5.962629    7.074332
 79   12.295283   -5.965431    7.077629
 79    3.538204   -6.010376    7.205053
 79    7.788695   -8.555718    7.263732
 79   10.730836   -8.640269    7.078644
 79   13.694813   -8.559521    7.256580
 79    4.947452   -8.529030    7.201376
 79    3.483836   -1.035906    7.206131
 79    6.403471   -1.032961    7.207703
 79    9.290992   -0.998270    7.198040
 79    0.599342   -0.994607    7.200504
 79    4.946458   -3.508012    7.214064
 79    7.818312   -3.480457    7.203991
 79   10.743070   -3.438605    7.240817
 79    2.074010   -3.481693    7.206192
 79   10.744800   -5.201701    9.304213
 79   12.153426   -7.688045    9.318905
 79    9.315015   -7.657804    9.339248
 79   10.730671   -6.832184   11.558394
 79   10.730671   -6.832184   29.474904
 79    9.315015   -7.657804   31.694050
 79   12.153426   -7.688045   31.714393
 79   10.744800   -5.201701   31.729085
 79    2.074010   -3.481693   33.827106
 79   10.743070   -3.438605   33.792481
 79    7.818312   -3.480457   33.829307
 79    4.946458   -3.508012   33.819234
 79    0.599342   -0.994607   33.832794
 79    9.290992   -0.998270   33.835258
 79    6.403471   -1.032961   33.825595
 79    3.483836   -1.035906   33.827167
 79    4.947452   -8.529030   33.831922
 79   13.694813   -8.559521   33.776718
 79   10.730836   -8.640269   33.954654
 79    7.788695   -8.555718   33.769566
 79    3.538204   -6.010376   33.828245
 79   12.295283   -5.965431   33.955669
 79    9.192430   -5.962629   33.958966
 79    6.360115   -6.009506   33.827032
 79    3.494785   -4.346078   36.299410
 79   12.188251   -4.333797   36.310701
 79    9.288298   -4.331409   36.311913
 79    6.393537   -4.346513   36.299741
 79    2.043860   -1.835619   36.306160
 79   10.738106   -1.841466   36.284915
 79    7.842445   -1.834723   36.306667
 79    4.943760   -1.835165   36.299432
 79    6.396673   -9.360646   36.282629
 79   15.077124   -9.359522   36.282251
 79   12.197099   -9.370905   36.309375
 79    9.276123   -9.370791   36.311138
 79    4.944673   -6.857997   36.306079
 79   13.647699   -6.861216   36.311596
 79   10.738409   -6.855027   36.297017
 79    7.828360   -6.861450   36.311271
 79    4.945521   -5.181479   38.668027
 79   13.636563   -5.181479   38.668027
 79   10.739549   -5.181479   38.668027
 79    7.842535   -5.181479   38.668027
 79    3.497014   -2.672592   38.668027
 79   12.188056   -2.672592   38.668027
 79    9.291042   -2.672592   38.668027
 79    6.394028   -2.672592   38.668027
 79    2.048507   -0.163705   38.668027
 79   10.739549   -0.163705   38.668027
 79    7.842535   -0.163705   38.668027
 79    4.945521   -0.163705   38.668027
 79    6.394028   -7.690366   38.668027
 79   15.085070   -7.690366   38.668027
 79   12.188056   -7.690366   38.668027
 79    9.291042   -7.690366   38.668027
 79    2.048507   -3.508887   41.033298
 79   10.739549   -3.508887   41.033298
 79    7.842535   -3.508887   41.033298
 79    4.945521   -3.508887   41.033298
 79    0.600000   -1.000000   41.033298
 79    9.291042   -1.000000   41.033298
 79    6.394028   -1.000000   41.033298
 79    3.497014   -1.000000   41.033298
 79    4.945521   -8.526661   41.033298
 79   13.636563   -8.526661   41.033298
 79   10.739549   -8.526661   41.033298
 79    7.842535   -8.526661   41.033298
 79    3.497014   -6.017774   41.033298
 79   12.188056   -6.017774   41.033298
 79    9.291042   -6.017774   41.033298
 79    6.394028   -6.017774   41.033298
 16   11.567470   -6.249202   13.954735
 16   11.567470   -6.249202   27.078563
  6   13.211393   -7.031496   13.843666
  6   10.989363   -6.965653   15.511249
  6    9.956866   -7.906691   15.531026
  6    9.544444   -8.463422   16.741240
  6   11.550116   -6.555414   16.735718
  6   10.160727   -8.147572   17.975211
  6   11.144562   -7.140104   17.941667
  6    3.779852   -0.235429   18.933246
  6    9.778632   -8.951238   19.177606
  6    3.088783   -1.212130   19.764788
  6    7.853044   -8.308768   20.516649
  6    9.373126   -8.300744   20.516649
  6    7.111532   -9.440765   20.516649
  6    1.796090   -0.787584   20.516649
  6    3.088783   -1.212130   21.268510
  6    9.778632   -8.951238   21.855692
  6    3.779852   -0.235429   22.100052
  6   11.144562   -7.140104   23.091631
  6   10.160727   -8.147572   23.058087
  6   11.550116   -6.555414   24.297580
  6    9.544444   -8.463422   24.292058
  6   10.989363   -6.965653   25.522049
  6    9.956866   -7.906691   25.502272
  6   13.211393   -7.031496   27.189632
  1   13.111453   -8.119885   13.759108
  1   13.805946   -6.761722   14.725866
  1    9.725449   -7.259369   20.516649
  1    7.336480   -7.345426   20.516649
  1    6.023312   -9.330819   20.516649
  1    3.025440   -2.209046   21.705264
  1    4.054849   -0.605550   23.090863
  1    9.479506   -8.205760   14.595821
  1    3.025440   -2.209046   19.328034
  1   12.325777   -5.786925   24.286866
  1    8.720704   -9.177827   24.299084
  1   13.684361   -6.629793   12.937791
  1   12.325777   -5.786925   16.746432
  1    1.013174   -1.545881   20.516649
  1   13.805946   -6.761722   26.307432
  1    8.720704   -9.177827   16.734214
  1   13.111453   -8.119885   27.274190
  1    9.479506   -8.205760   26.437477
  1    4.054849   -0.605550   17.942435
  1   11.634819   -6.831380   18.868734
  1   11.634819   -6.831380   22.164564
  1   13.684361   -6.629793   28.095507

E=  -784.4512 eV
box:  11.588056 0 0   5.794028  10.035548 0 0 0  55.000000
Kpoints:  2  2  1
basis: NGX=  90 NGY=  90 NGZ= 420 NGXF= 128 NGYF= 128 NGZF= 630
