# Supplementary material for: Controlling piezoresistance in single molecules through the isomerisation of bullvalenes
Source: Nat Commun. 2023 Oct 3;14:6089. doi: 10.1038/s41467-023-41674-z (PMC10547723; doi:10.1038/s41467-023-41674-z)
Supplement: Supplementary file 4 — Source Data [file 41467_2023_41674_MOESM4_ESM.zip › Fig. 6 4-tip Au only at d = 9.2.txt]

 79    6.394028    6.017774    0.000000
 79    9.291042    6.017774    0.000000
 79   12.188056    6.017774    0.000000
 79    3.497014    6.017774    0.000000
 79    7.842535    8.526661    0.000000
 79   10.739549    8.526661    0.000000
 79   13.636563    8.526661    0.000000
 79    4.945521    8.526661    0.000000
 79    3.497014    1.000000    0.000000
 79    6.394028    1.000000    0.000000
 79    9.291042    1.000000    0.000000
 79    0.600000    1.000000    0.000000
 79    4.945521    3.508887    0.000000
 79    7.842535    3.508887    0.000000
 79   10.739549    3.508887    0.000000
 79    2.048507    3.508887    0.000000
 79    9.291042    7.690366    2.365271
 79   12.188056    7.690366    2.365271
 79   15.085070    7.690366    2.365271
 79    6.394028    7.690366    2.365271
 79    4.945521    0.163705    2.365271
 79    7.842535    0.163705    2.365271
 79   10.739549    0.163705    2.365271
 79    2.048507    0.163705    2.365271
 79    6.394028    2.672592    2.365271
 79    9.291042    2.672592    2.365271
 79   12.188056    2.672592    2.365271
 79    3.497014    2.672592    2.365271
 79    7.842535    5.181479    2.365271
 79   10.739549    5.181479    2.365271
 79   13.636563    5.181479    2.365271
 79    4.945521    5.181479    2.365271
 79    7.823689    6.858626    4.716888
 79   10.739041    6.854032    4.723469
 79   13.653436    6.859265    4.716987
 79    4.945042    6.857225    4.732075
 79    9.275651    9.376007    4.717860
 79   12.198830    9.375905    4.717841
 79   15.082585    9.360884    4.745552
 79    6.392073    9.363924    4.746186
 79    4.943957    1.836809    4.738697
 79    7.844164    1.833213    4.731241
 79   10.738438    1.836493    4.742339
 79    2.044731    1.835420    4.731684
 79    6.392238    4.343411    4.738295
 79    9.285407    4.329170    4.715497
 79   12.194058    4.330476    4.718168
 79    3.498956    4.344301    4.738578
 79    6.355415    6.007187    7.215458
 79    9.186931    5.958054    7.051837
 79   12.294351    5.965901    7.055111
 79    3.538153    6.006247    7.212054
 79    7.762820    8.571434    7.209472
 79   10.731051    8.647124    7.050881
 79   13.709075    8.570625    7.214453
 79    4.941563    8.527132    7.212225
 79    3.483284    1.043290    7.213522
 79    6.403433    1.036369    7.213861
 79    9.292170    0.997758    7.210190
 79    0.596713    0.999182    7.211722
 79    4.946240    3.507682    7.232134
 79    7.814263    3.477903    7.209532
 79   10.739469    3.421248    7.197327
 79    2.074638    3.483986    7.213439
 79   10.746373    5.163663    9.244683
 79   12.178710    7.709961    9.254411
 79    9.272442    7.683694    9.253498
 79   10.733115    6.830589   11.366853
 79   10.733115    6.830589   20.622475
 79    9.272442    7.683694   22.735830
 79   12.178710    7.709961   22.734917
 79   10.746373    5.163663   22.744645
 79    2.074638    3.483986   24.775889
 79   10.739469    3.421248   24.792001
 79    7.814263    3.477903   24.779796
 79    4.946240    3.507682   24.757194
 79    0.596713    0.999182   24.777606
 79    9.292170    0.997758   24.779138
 79    6.403433    1.036369   24.775467
 79    3.483284    1.043290   24.775806
 79    4.941563    8.527132   24.777103
 79   13.709075    8.570625   24.774875
 79   10.731051    8.647124   24.938447
 79    7.762820    8.571434   24.779856
 79    3.538153    6.006247   24.777274
 79   12.294351    5.965901   24.934217
 79    9.186931    5.958054   24.937491
 79    6.355415    6.007187   24.773870
 79    3.498956    4.344301   27.250750
 79   12.194058    4.330476   27.271160
 79    9.285407    4.329170   27.273831
 79    6.392238    4.343411   27.251033
 79    2.044731    1.835420   27.257644
 79   10.738438    1.836493   27.246989
 79    7.844164    1.833213   27.258087
 79    4.943957    1.836809   27.250631
 79    6.392073    9.363924   27.243142
 79   15.082585    9.360884   27.243776
 79   12.198830    9.375905   27.271487
 79    9.275651    9.376007   27.271468
 79    4.945042    6.857225   27.257253
 79   13.653436    6.859265   27.272341
 79   10.739041    6.854032   27.265859
 79    7.823689    6.858626   27.272440
 79    4.945521    5.181479   29.624057
 79   13.636563    5.181479   29.624057
 79   10.739549    5.181479   29.624057
 79    7.842535    5.181479   29.624057
 79    3.497014    2.672592   29.624057
 79   12.188056    2.672592   29.624057
 79    9.291042    2.672592   29.624057
 79    6.394028    2.672592   29.624057
 79    2.048507    0.163705   29.624057
 79   10.739549    0.163705   29.624057
 79    7.842535    0.163705   29.624057
 79    4.945521    0.163705   29.624057
 79    6.394028    7.690366   29.624057
 79   15.085070    7.690366   29.624057
 79   12.188056    7.690366   29.624057
 79    9.291042    7.690366   29.624057
 79    2.048507    3.508887   31.989328
 79   10.739549    3.508887   31.989328
 79    7.842535    3.508887   31.989328
 79    4.945521    3.508887   31.989328
 79    0.600000    1.000000   31.989328
 79    9.291042    1.000000   31.989328
 79    6.394028    1.000000   31.989328
 79    3.497014    1.000000   31.989328
 79    4.945521    8.526661   31.989328
 79   13.636563    8.526661   31.989328
 79   10.739549    8.526661   31.989328
 79    7.842535    8.526661   31.989328
 79    3.497014    6.017774   31.989328
 79   12.188056    6.017774   31.989328
 79    9.291042    6.017774   31.989328
 79    6.394028    6.017774   31.989328
 
E=  -478.8673 eV
box:  11.588056 0 0   5.794028  10.035548 0 0 0  55.000000
Kpoints:  2  2  1
basis: NGX=  90 NGY=  90 NGZ= 420 NGXF=  96 NGYF=  96 NGZF= 480
