# Supplementary material for: Controlling piezoresistance in single molecules through the isomerisation of bullvalenes
Source: Nat Commun. 2023 Oct 3;14:6089. doi: 10.1038/s41467-023-41674-z (PMC10547723; doi:10.1038/s41467-023-41674-z)
Supplement: Supplementary file 4 — Source Data [file 41467_2023_41674_MOESM4_ESM.zip › Fig. 6 4-tip Au only at d = 10.4.txt]

 79    6.394028    6.017774    0.000000
 79    9.291042    6.017774    0.000000
 79   12.188056    6.017774    0.000000
 79    3.497014    6.017774    0.000000
 79    7.842535    8.526661    0.000000
 79   10.739549    8.526661    0.000000
 79   13.636563    8.526661    0.000000
 79    4.945521    8.526661    0.000000
 79    3.497014    1.000000    0.000000
 79    6.394028    1.000000    0.000000
 79    9.291042    1.000000    0.000000
 79    0.600000    1.000000    0.000000
 79    4.945521    3.508887    0.000000
 79    7.842535    3.508887    0.000000
 79   10.739549    3.508887    0.000000
 79    2.048507    3.508887    0.000000
 79    9.291042    7.690366    2.365271
 79   12.188056    7.690366    2.365271
 79   15.085070    7.690366    2.365271
 79    6.394028    7.690366    2.365271
 79    4.945521    0.163705    2.365271
 79    7.842535    0.163705    2.365271
 79   10.739549    0.163705    2.365271
 79    2.048507    0.163705    2.365271
 79    6.394028    2.672592    2.365271
 79    9.291042    2.672592    2.365271
 79   12.188056    2.672592    2.365271
 79    3.497014    2.672592    2.365271
 79    7.842535    5.181479    2.365271
 79   10.739549    5.181479    2.365271
 79   13.636563    5.181479    2.365271
 79    4.945521    5.181479    2.365271
 79    7.825441    6.859418    4.716749
 79   10.738681    6.854393    4.725752
 79   13.652117    6.859681    4.717081
 79    4.945201    6.858049    4.728085
 79    9.276102    9.375002    4.716105
 79   12.196343    9.373477    4.718279
 79   15.081310    9.360532    4.744302
 79    6.395582    9.360772    4.745285
 79    4.944124    1.836158    4.734636
 79    7.844255    1.833734    4.727903
 79   10.738304    1.836789    4.740565
 79    2.043128    1.835895    4.728318
 79    6.392477    4.345109    4.734418
 79    9.285362    4.331327    4.717355
 79   12.192451    4.332159    4.718241
 79    3.497503    4.344449    4.734257
 79    6.355720    6.006258    7.215447
 79    9.186225    5.960096    7.056404
 79   12.298832    5.967562    7.060175
 79    3.540929    6.008917    7.211275
 79    7.761807    8.571667    7.218941
 79   10.728638    8.647325    7.055209
 79   13.708671    8.568586    7.222803
 79    4.942766    8.528380    7.211710
 79    3.482988    1.043561    7.213191
 79    6.403361    1.036483    7.213086
 79    9.292432    0.996667    7.207910
 79    0.596929    0.998675    7.210094
 79    4.946370    3.508232    7.227729
 79    7.815206    3.477601    7.209008
 79   10.742074    3.420553    7.202663
 79    2.074449    3.483303    7.211837
 79   10.747493    5.163742    9.243487
 79   12.171268    7.714390    9.260030
 79    9.269473    7.688707    9.263892
 79   10.733861    6.819344   11.371702
 79   10.733861    6.819344   21.817626
 79    9.269473    7.688707   23.925436
 79   12.171268    7.714390   23.929298
 79   10.747493    5.163742   23.945841
 79    2.074449    3.483303   25.977491
 79   10.742074    3.420553   25.986665
 79    7.815206    3.477601   25.980320
 79    4.946370    3.508232   25.961599
 79    0.596929    0.998675   25.979234
 79    9.292432    0.996667   25.981418
 79    6.403361    1.036483   25.976242
 79    3.482988    1.043561   25.976137
 79    4.942766    8.528380   25.977618
 79   13.708671    8.568586   25.966525
 79   10.728638    8.647325   26.134119
 79    7.761807    8.571667   25.970387
 79    3.540929    6.008917   25.978053
 79   12.298832    5.967562   26.129153
 79    9.186225    5.960096   26.132924
 79    6.355720    6.006258   25.973881
 79    3.497503    4.344449   28.455071
 79   12.192451    4.332159   28.471087
 79    9.285362    4.331327   28.471973
 79    6.392477    4.345109   28.454910
 79    2.043128    1.835895   28.461010
 79   10.738304    1.836789   28.448763
 79    7.844255    1.833734   28.461425
 79    4.944124    1.836158   28.454692
 79    6.395582    9.360772   28.444043
 79   15.081310    9.360532   28.445026
 79   12.196343    9.373477   28.471049
 79    9.276102    9.375002   28.473223
 79    4.945201    6.858049   28.461243
 79   13.652117    6.859681   28.472247
 79   10.738681    6.854393   28.463576
 79    7.825441    6.859418   28.472579
 79    4.945521    5.181479   30.824057
 79   13.636563    5.181479   30.824057
 79   10.739549    5.181479   30.824057
 79    7.842535    5.181479   30.824057
 79    3.497014    2.672592   30.824057
 79   12.188056    2.672592   30.824057
 79    9.291042    2.672592   30.824057
 79    6.394028    2.672592   30.824057
 79    2.048507    0.163705   30.824057
 79   10.739549    0.163705   30.824057
 79    7.842535    0.163705   30.824057
 79    4.945521    0.163705   30.824057
 79    6.394028    7.690366   30.824057
 79   15.085070    7.690366   30.824057
 79   12.188056    7.690366   30.824057
 79    9.291042    7.690366   30.824057
 79    2.048507    3.508887   33.189328
 79   10.739549    3.508887   33.189328
 79    7.842535    3.508887   33.189328
 79    4.945521    3.508887   33.189328
 79    0.600000    1.000000   33.189328
 79    9.291042    1.000000   33.189328
 79    6.394028    1.000000   33.189328
 79    3.497014    1.000000   33.189328
 79    4.945521    8.526661   33.189328
 79   13.636563    8.526661   33.189328
 79   10.739549    8.526661   33.189328
 79    7.842535    8.526661   33.189328
 79    3.497014    6.017774   33.189328
 79   12.188056    6.017774   33.189328
 79    9.291042    6.017774   33.189328
 79    6.394028    6.017774   33.189328
 
E=  -478.8547 eV
box:  11.588056 0 0   5.794028  10.035548 0 0 0  55.000000
Kpoints:  2  2  1
basis: NGX=  90 NGY=  90 NGZ= 420 NGXF=  96 NGYF=  96 NGZF= 480
