# Supplementary material for: Controlling piezoresistance in single molecules through the isomerisation of bullvalenes
Source: Nat Commun. 2023 Oct 3;14:6089. doi: 10.1038/s41467-023-41674-z (PMC10547723; doi:10.1038/s41467-023-41674-z)
Supplement: Supplementary file 4 — Source Data [file 41467_2023_41674_MOESM4_ESM.zip › Fig. 6 4-tip Au only at d = 11.6.txt]

 79    6.394028    6.017774    0.000000
 79    9.291042    6.017774    0.000000
 79   12.188056    6.017774    0.000000
 79    3.497014    6.017774    0.000000
 79    7.842535    8.526661    0.000000
 79   10.739549    8.526661    0.000000
 79   13.636563    8.526661    0.000000
 79    4.945521    8.526661    0.000000
 79    3.497014    1.000000    0.000000
 79    6.394028    1.000000    0.000000
 79    9.291042    1.000000    0.000000
 79    0.600000    1.000000    0.000000
 79    4.945521    3.508887    0.000000
 79    7.842535    3.508887    0.000000
 79   10.739549    3.508887    0.000000
 79    2.048507    3.508887    0.000000
 79    9.291042    7.690366    2.365271
 79   12.188056    7.690366    2.365271
 79   15.085070    7.690366    2.365271
 79    6.394028    7.690366    2.365271
 79    4.945521    0.163705    2.365271
 79    7.842535    0.163705    2.365271
 79   10.739549    0.163705    2.365271
 79    2.048507    0.163705    2.365271
 79    6.394028    2.672592    2.365271
 79    9.291042    2.672592    2.365271
 79   12.188056    2.672592    2.365271
 79    3.497014    2.672592    2.365271
 79    7.842535    5.181479    2.365271
 79   10.739549    5.181479    2.365271
 79   13.636563    5.181479    2.365271
 79    4.945521    5.181479    2.365271
 79    7.824297    6.858532    4.718384
 79   10.738884    6.854539    4.723096
 79   13.653441    6.859700    4.717439
 79    4.945134    6.857927    4.731260
 79    9.276652    9.376157    4.717695
 79   12.198224    9.374694    4.718005
 79   15.081738    9.361161    4.746221
 79    6.394109    9.362054    4.746352
 79    4.944336    1.837165    4.737914
 79    7.844386    1.833656    4.730400
 79   10.738549    1.836701    4.742832
 79    2.043321    1.835864    4.731052
 79    6.391497    4.344626    4.736858
 79    9.285158    4.328911    4.715833
 79   12.193015    4.331410    4.718262
 79    3.497992    4.344082    4.737419
 79    6.356708    6.006333    7.218566
 79    9.188005    5.958875    7.052152
 79   12.295981    5.966755    7.055010
 79    3.539244    6.008301    7.214230
 79    7.758477    8.574094    7.214276
 79   10.730540    8.647494    7.052651
 79   13.709270    8.571132    7.222276
 79    4.937915    8.528341    7.214886
 79    3.483356    1.042943    7.216143
 79    6.404214    1.037249    7.215905
 79    9.292437    0.997367    7.211285
 79    0.594549    1.003464    7.213839
 79    4.946196    3.508697    7.233943
 79    7.815280    3.476714    7.211980
 79   10.740240    3.419674    7.202467
 79    2.075193    3.484769    7.215089
 79   10.746965    5.162258    9.243023
 79   12.176058    7.709767    9.256092
 79    9.270360    7.685968    9.254640
 79   10.736708    6.824944   11.364460
 79   10.736708    6.824944   23.024868
 79    9.270360    7.685968   25.134688
 79   12.176058    7.709767   25.133236
 79   10.746965    5.162258   25.146305
 79    2.075193    3.484769   27.174239
 79   10.740240    3.419674   27.186861
 79    7.815280    3.476714   27.177348
 79    4.946196    3.508697   27.155385
 79    0.594549    1.003464   27.175489
 79    9.292437    0.997367   27.178043
 79    6.404214    1.037249   27.173423
 79    3.483356    1.042943   27.173185
 79    4.937915    8.528341   27.174442
 79   13.709270    8.571132   27.167052
 79   10.730540    8.647494   27.336677
 79    7.758477    8.574094   27.175052
 79    3.539244    6.008301   27.175098
 79   12.295981    5.966755   27.334318
 79    9.188005    5.958875   27.337176
 79    6.356708    6.006333   27.170762
 79    3.497992    4.344082   29.651909
 79   12.193015    4.331410   29.671066
 79    9.285158    4.328911   29.673495
 79    6.391497    4.344626   29.652470
 79    2.043321    1.835864   29.658276
 79   10.738549    1.836701   29.646496
 79    7.844386    1.833656   29.658928
 79    4.944336    1.837165   29.651414
 79    6.394109    9.362054   29.642976
 79   15.081738    9.361161   29.643107
 79   12.198224    9.374694   29.671323
 79    9.276652    9.376157   29.671633
 79    4.945134    6.857927   29.658068
 79   13.653441    6.859700   29.671889
 79   10.738884    6.854539   29.666232
 79    7.824297    6.858532   29.670944
 79    4.945521    5.181479   32.024057
 79   13.636563    5.181479   32.024057
 79   10.739549    5.181479   32.024057
 79    7.842535    5.181479   32.024057
 79    3.497014    2.672592   32.024057
 79   12.188056    2.672592   32.024057
 79    9.291042    2.672592   32.024057
 79    6.394028    2.672592   32.024057
 79    2.048507    0.163705   32.024057
 79   10.739549    0.163705   32.024057
 79    7.842535    0.163705   32.024057
 79    4.945521    0.163705   32.024057
 79    6.394028    7.690366   32.024057
 79   15.085070    7.690366   32.024057
 79   12.188056    7.690366   32.024057
 79    9.291042    7.690366   32.024057
 79    2.048507    3.508887   34.389328
 79   10.739549    3.508887   34.389328
 79    7.842535    3.508887   34.389328
 79    4.945521    3.508887   34.389328
 79    0.600000    1.000000   34.389328
 79    9.291042    1.000000   34.389328
 79    6.394028    1.000000   34.389328
 79    3.497014    1.000000   34.389328
 79    4.945521    8.526661   34.389328
 79   13.636563    8.526661   34.389328
 79   10.739549    8.526661   34.389328
 79    7.842535    8.526661   34.389328
 79    3.497014    6.017774   34.389328
 79   12.188056    6.017774   34.389328
 79    9.291042    6.017774   34.389328
 79    6.394028    6.017774   34.389328
 
E=  -478.8494 eV
box:  11.588056 0 0   5.794028  10.035548 0 0 0  55.000000
Kpoints:  2  2  1
basis: NGX=  90 NGY=  90 NGZ= 420 NGXF=  96 NGYF=  96 NGZF= 480
