# Supplementary material for: Controlling piezoresistance in single molecules through the isomerisation of bullvalenes
Source: Nat Commun. 2023 Oct 3;14:6089. doi: 10.1038/s41467-023-41674-z (PMC10547723; doi:10.1038/s41467-023-41674-z)
Supplement: Supplementary file 4 — Source Data [file 41467_2023_41674_MOESM4_ESM.zip › Fig. 6 4-tip Au only at d = 12.8.txt]

 79    6.394028    6.017774    0.000000
 79    9.291042    6.017774    0.000000
 79   12.188056    6.017774    0.000000
 79    3.497014    6.017774    0.000000
 79    7.842535    8.526661    0.000000
 79   10.739549    8.526661    0.000000
 79   13.636563    8.526661    0.000000
 79    4.945521    8.526661    0.000000
 79    3.497014    1.000000    0.000000
 79    6.394028    1.000000    0.000000
 79    9.291042    1.000000    0.000000
 79    0.600000    1.000000    0.000000
 79    4.945521    3.508887    0.000000
 79    7.842535    3.508887    0.000000
 79   10.739549    3.508887    0.000000
 79    2.048507    3.508887    0.000000
 79    9.291042    7.690366    2.365271
 79   12.188056    7.690366    2.365271
 79   15.085070    7.690366    2.365271
 79    6.394028    7.690366    2.365271
 79    4.945521    0.163705    2.365271
 79    7.842535    0.163705    2.365271
 79   10.739549    0.163705    2.365271
 79    2.048507    0.163705    2.365271
 79    6.394028    2.672592    2.365271
 79    9.291042    2.672592    2.365271
 79   12.188056    2.672592    2.365271
 79    3.497014    2.672592    2.365271
 79    7.842535    5.181479    2.365271
 79   10.739549    5.181479    2.365271
 79   13.636563    5.181479    2.365271
 79    4.945521    5.181479    2.365271
 79    7.824218    6.859002    4.718256
 79   10.739146    6.854749    4.725190
 79   13.653744    6.859993    4.717716
 79    4.945274    6.858118    4.731477
 79    9.276194    9.376530    4.716985
 79   12.198432    9.375528    4.717930
 79   15.081779    9.361214    4.746801
 79    6.393064    9.362431    4.745754
 79    4.944720    1.837239    4.737794
 79    7.844371    1.833993    4.730721
 79   10.738300    1.836554    4.742349
 79    2.043674    1.836024    4.731487
 79    6.391721    4.344726    4.737158
 79    9.285458    4.329742    4.716592
 79   12.193483    4.331017    4.717622
 79    3.497980    4.344199    4.737265
 79    6.355763    6.006202    7.218998
 79    9.186688    5.957795    7.052868
 79   12.297216    5.965802    7.055961
 79    3.540224    6.006651    7.215060
 79    7.760494    8.572445    7.215056
 79   10.729930    8.648927    7.052691
 79   13.710232    8.571060    7.220815
 79    4.941869    8.527641    7.215989
 79    3.482935    1.043349    7.217687
 79    6.403730    1.036876    7.217407
 79    9.292308    0.997106    7.212871
 79    0.596818    0.999368    7.215088
 79    4.946344    3.508615    7.233653
 79    7.814869    3.476927    7.213189
 79   10.740716    3.418455    7.201891
 79    2.075607    3.483374    7.216319
 79   10.746387    5.163987    9.242947
 79   12.173373    7.711361    9.255996
 79    9.271409    7.684605    9.256506
 79   10.733071    6.825358   11.368059
 79   10.733071    6.825358   24.221269
 79    9.271409    7.684605   26.332822
 79   12.173373    7.711361   26.333332
 79   10.746387    5.163987   26.346381
 79    2.075607    3.483374   28.373009
 79   10.740716    3.418455   28.387437
 79    7.814869    3.476927   28.376139
 79    4.946344    3.508615   28.355675
 79    0.596818    0.999368   28.374240
 79    9.292308    0.997106   28.376457
 79    6.403730    1.036876   28.371921
 79    3.482935    1.043349   28.371641
 79    4.941869    8.527641   28.373339
 79   13.710232    8.571060   28.368513
 79   10.729930    8.648927   28.536637
 79    7.760494    8.572445   28.374272
 79    3.540224    6.006651   28.374268
 79   12.297216    5.965802   28.533367
 79    9.186688    5.957795   28.536460
 79    6.355763    6.006202   28.370330
 79    3.497980    4.344199   30.852063
 79   12.193483    4.331017   30.871706
 79    9.285458    4.329742   30.872736
 79    6.391721    4.344726   30.852170
 79    2.043674    1.836024   30.857841
 79   10.738300    1.836554   30.846979
 79    7.844371    1.833993   30.858607
 79    4.944720    1.837239   30.851534
 79    6.393064    9.362431   30.843574
 79   15.081779    9.361214   30.842527
 79   12.198432    9.375528   30.871398
 79    9.276194    9.376530   30.872343
 79    4.945274    6.858118   30.857851
 79   13.653744    6.859993   30.871612
 79   10.739146    6.854749   30.864138
 79    7.824218    6.859002   30.871072
 79    4.945521    5.181479   33.224057
 79   13.636563    5.181479   33.224057
 79   10.739549    5.181479   33.224057
 79    7.842535    5.181479   33.224057
 79    3.497014    2.672592   33.224057
 79   12.188056    2.672592   33.224057
 79    9.291042    2.672592   33.224057
 79    6.394028    2.672592   33.224057
 79    2.048507    0.163705   33.224057
 79   10.739549    0.163705   33.224057
 79    7.842535    0.163705   33.224057
 79    4.945521    0.163705   33.224057
 79    6.394028    7.690366   33.224057
 79   15.085070    7.690366   33.224057
 79   12.188056    7.690366   33.224057
 79    9.291042    7.690366   33.224057
 79    2.048507    3.508887   35.589328
 79   10.739549    3.508887   35.589328
 79    7.842535    3.508887   35.589328
 79    4.945521    3.508887   35.589328
 79    0.600000    1.000000   35.589328
 79    9.291042    1.000000   35.589328
 79    6.394028    1.000000   35.589328
 79    3.497014    1.000000   35.589328
 79    4.945521    8.526661   35.589328
 79   13.636563    8.526661   35.589328
 79   10.739549    8.526661   35.589328
 79    7.842535    8.526661   35.589328
 79    3.497014    6.017774   35.589328
 79   12.188056    6.017774   35.589328
 79    9.291042    6.017774   35.589328
 79    6.394028    6.017774   35.589328
 
E=  -478.8487 eV
box:  11.588056 0 0   5.794028  10.035548 0 0 0  55.000000
Kpoints:  2  2  1
basis: NGX=  90 NGY=  90 NGZ= 420 NGXF=  96 NGYF=  96 NGZF= 480
