# Supplementary material for: Controlling piezoresistance in single molecules through the isomerisation of bullvalenes
Source: Nat Commun. 2023 Oct 3;14:6089. doi: 10.1038/s41467-023-41674-z (PMC10547723; doi:10.1038/s41467-023-41674-z)
Supplement: Supplementary file 4 — Source Data [file 41467_2023_41674_MOESM4_ESM.zip › Fig. 6 4-tip Au only at d = 14.0.txt]

 79    6.394028    6.017774    0.000000
 79    9.291042    6.017774    0.000000
 79   12.188056    6.017774    0.000000
 79    3.497014    6.017774    0.000000
 79    7.842535    8.526661    0.000000
 79   10.739549    8.526661    0.000000
 79   13.636563    8.526661    0.000000
 79    4.945521    8.526661    0.000000
 79    3.497014    1.000000    0.000000
 79    6.394028    1.000000    0.000000
 79    9.291042    1.000000    0.000000
 79    0.600000    1.000000    0.000000
 79    4.945521    3.508887    0.000000
 79    7.842535    3.508887    0.000000
 79   10.739549    3.508887    0.000000
 79    2.048507    3.508887    0.000000
 79    9.291042    7.690366    2.365271
 79   12.188056    7.690366    2.365271
 79   15.085070    7.690366    2.365271
 79    6.394028    7.690366    2.365271
 79    4.945521    0.163705    2.365271
 79    7.842535    0.163705    2.365271
 79   10.739549    0.163705    2.365271
 79    2.048507    0.163705    2.365271
 79    6.394028    2.672592    2.365271
 79    9.291042    2.672592    2.365271
 79   12.188056    2.672592    2.365271
 79    3.497014    2.672592    2.365271
 79    7.842535    5.181479    2.365271
 79   10.739549    5.181479    2.365271
 79   13.636563    5.181479    2.365271
 79    4.945521    5.181479    2.365271
 79    7.825687    6.859533    4.716820
 79   10.738883    6.854099    4.725170
 79   13.652101    6.859818    4.716560
 79    4.945170    6.857963    4.727707
 79    9.276408    9.375176    4.716316
 79   12.196566    9.373559    4.718291
 79   15.081122    9.360632    4.744071
 79    6.395843    9.360840    4.744998
 79    4.944089    1.836089    4.734292
 79    7.844116    1.833694    4.727283
 79   10.738404    1.836638    4.740137
 79    2.043318    1.835861    4.728064
 79    6.392372    4.345267    4.733793
 79    9.285844    4.331516    4.716967
 79   12.192583    4.332061    4.718158
 79    3.497490    4.344424    4.734163
 79    6.355957    6.006383    7.213864
 79    9.187084    5.960255    7.056366
 79   12.298518    5.967662    7.060231
 79    3.540994    6.009070    7.209559
 79    7.762867    8.571625    7.218012
 79   10.728987    8.647266    7.055111
 79   13.708226    8.568532    7.222023
 79    4.943020    8.528429    7.210281
 79    3.483374    1.044029    7.211933
 79    6.403321    1.036624    7.211423
 79    9.292644    0.996997    7.206226
 79    0.597329    0.998397    7.209267
 79    4.946259    3.508037    7.226078
 79    7.815141    3.477959    7.207409
 79   10.742390    3.421299    7.202557
 79    2.074442    3.483712    7.210450
 79   10.747223    5.163947    9.244354
 79   12.171376    7.714746    9.260583
 79    9.269441    7.689016    9.264018
 79   10.733513    6.819697   11.372026
 79   10.733513    6.819697   25.461272
 79    9.269441    7.689016   27.569280
 79   12.171376    7.714746   27.572715
 79   10.747223    5.163947   27.588944
 79    2.074442    3.483712   29.622848
 79   10.742390    3.421299   29.630741
 79    7.815141    3.477959   29.625889
 79    4.946259    3.508037   29.607220
 79    0.597329    0.998397   29.624031
 79    9.292644    0.996997   29.627072
 79    6.403321    1.036624   29.621875
 79    3.483374    1.044029   29.621365
 79    4.943020    8.528429   29.623017
 79   13.708226    8.568532   29.611275
 79   10.728987    8.647266   29.778187
 79    7.762867    8.571625   29.615286
 79    3.540994    6.009070   29.623739
 79   12.298518    5.967662   29.773067
 79    9.187084    5.960255   29.776932
 79    6.355957    6.006383   29.619434
 79    3.497490    4.344424   32.099135
 79   12.192583    4.332061   32.115140
 79    9.285844    4.331516   32.116331
 79    6.392372    4.345267   32.099505
 79    2.043318    1.835861   32.105234
 79   10.738404    1.836638   32.093161
 79    7.844116    1.833694   32.106015
 79    4.944089    1.836089   32.099006
 79    6.395843    9.360840   32.088300
 79   15.081122    9.360632   32.089227
 79   12.196566    9.373559   32.115007
 79    9.276408    9.375176   32.116982
 79    4.945170    6.857963   32.105591
 79   13.652101    6.859818   32.116738
 79   10.738883    6.854099   32.108128
 79    7.825687    6.859533   32.116478
 79    4.945521    5.181479   34.468027
 79   13.636563    5.181479   34.468027
 79   10.739549    5.181479   34.468027
 79    7.842535    5.181479   34.468027
 79    3.497014    2.672592   34.468027
 79   12.188056    2.672592   34.468027
 79    9.291042    2.672592   34.468027
 79    6.394028    2.672592   34.468027
 79    2.048507    0.163705   34.468027
 79   10.739549    0.163705   34.468027
 79    7.842535    0.163705   34.468027
 79    4.945521    0.163705   34.468027
 79    6.394028    7.690366   34.468027
 79   15.085070    7.690366   34.468027
 79   12.188056    7.690366   34.468027
 79    9.291042    7.690366   34.468027
 79    2.048507    3.508887   36.833298
 79   10.739549    3.508887   36.833298
 79    7.842535    3.508887   36.833298
 79    4.945521    3.508887   36.833298
 79    0.600000    1.000000   36.833298
 79    9.291042    1.000000   36.833298
 79    6.394028    1.000000   36.833298
 79    3.497014    1.000000   36.833298
 79    4.945521    8.526661   36.833298
 79   13.636563    8.526661   36.833298
 79   10.739549    8.526661   36.833298
 79    7.842535    8.526661   36.833298
 79    3.497014    6.017774   36.833298
 79   12.188056    6.017774   36.833298
 79    9.291042    6.017774   36.833298
 79    6.394028    6.017774   36.833298
 
E=  -478.8528 eV
box:  11.588056 0 0   5.794028  10.035548 0 0 0  55.000000
Kpoints:  2  2  1
basis: NGX=  90 NGY=  90 NGZ= 420 NGXF=  96 NGYF=  96 NGZF= 480
