# Supplementary material for: Controlling piezoresistance in single molecules through the isomerisation of bullvalenes
Source: Nat Commun. 2023 Oct 3;14:6089. doi: 10.1038/s41467-023-41674-z (PMC10547723; doi:10.1038/s41467-023-41674-z)
Supplement: Supplementary file 4 — Source Data [file 41467_2023_41674_MOESM4_ESM.zip › Fig. 6 4-tip Au only at d = 15.2.txt]

 79    6.394028    6.017774    0.000000
 79    9.291042    6.017774    0.000000
 79   12.188056    6.017774    0.000000
 79    3.497014    6.017774    0.000000
 79    7.842535    8.526661    0.000000
 79   10.739549    8.526661    0.000000
 79   13.636563    8.526661    0.000000
 79    4.945521    8.526661    0.000000
 79    3.497014    1.000000    0.000000
 79    6.394028    1.000000    0.000000
 79    9.291042    1.000000    0.000000
 79    0.600000    1.000000    0.000000
 79    4.945521    3.508887    0.000000
 79    7.842535    3.508887    0.000000
 79   10.739549    3.508887    0.000000
 79    2.048507    3.508887    0.000000
 79    9.291042    7.690366    2.365271
 79   12.188056    7.690366    2.365271
 79   15.085070    7.690366    2.365271
 79    6.394028    7.690366    2.365271
 79    4.945521    0.163705    2.365271
 79    7.842535    0.163705    2.365271
 79   10.739549    0.163705    2.365271
 79    2.048507    0.163705    2.365271
 79    6.394028    2.672592    2.365271
 79    9.291042    2.672592    2.365271
 79   12.188056    2.672592    2.365271
 79    3.497014    2.672592    2.365271
 79    7.842535    5.181479    2.365271
 79   10.739549    5.181479    2.365271
 79   13.636563    5.181479    2.365271
 79    4.945521    5.181479    2.365271
 79    7.823818    6.858497    4.717952
 79   10.738755    6.853853    4.724772
 79   13.653097    6.859866    4.717654
 79    4.945312    6.857544    4.731573
 79    9.275911    9.375790    4.717897
 79   12.198367    9.375268    4.718693
 79   15.082416    9.360854    4.746703
 79    6.393815    9.362293    4.745959
 79    4.944431    1.837076    4.738284
 79    7.844484    1.833171    4.731229
 79   10.738430    1.836276    4.743314
 79    2.043895    1.835236    4.731417
 79    6.391938    4.344189    4.737091
 79    9.285756    4.329178    4.717101
 79   12.193011    4.330922    4.718870
 79    3.498300    4.344505    4.737532
 79    6.355563    6.006940    7.218743
 79    9.187319    5.959248    7.053259
 79   12.296559    5.966758    7.056573
 79    3.539689    6.007812    7.215053
 79    7.760521    8.572627    7.215379
 79   10.730033    8.648582    7.053771
 79   13.709482    8.571240    7.221049
 79    4.941294    8.528237    7.215444
 79    3.482953    1.043511    7.217219
 79    6.403584    1.036892    7.216634
 79    9.292346    0.997549    7.212569
 79    0.596246    1.000002    7.214715
 79    4.945959    3.508243    7.232854
 79    7.814841    3.477545    7.212861
 79   10.740205    3.419759    7.203044
 79    2.075112    3.484138    7.216051
 79   10.746214    5.164566    9.244368
 79   12.173781    7.711656    9.257472
 79    9.271791    7.685436    9.257672
 79   10.733792    6.825454   11.370130
 79   10.733792    6.825454   26.619198
 79    9.271791    7.685436   28.731656
 79   12.173781    7.711656   28.731856
 79   10.746214    5.164566   28.744960
 79    2.075112    3.484138   30.773277
 79   10.740205    3.419759   30.786284
 79    7.814841    3.477545   30.776467
 79    4.945959    3.508243   30.756474
 79    0.596246    1.000002   30.774613
 79    9.292346    0.997549   30.776759
 79    6.403584    1.036892   30.772694
 79    3.482953    1.043511   30.772109
 79    4.941294    8.528237   30.773884
 79   13.709482    8.571240   30.768279
 79   10.730033    8.648582   30.935557
 79    7.760521    8.572627   30.773949
 79    3.539689    6.007812   30.774275
 79   12.296559    5.966758   30.932755
 79    9.187319    5.959248   30.936069
 79    6.355563    6.006940   30.770585
 79    3.498300    4.344505   33.251796
 79   12.193011    4.330922   33.270458
 79    9.285756    4.329178   33.272227
 79    6.391938    4.344189   33.252237
 79    2.043895    1.835236   33.257911
 79   10.738430    1.836276   33.246014
 79    7.844484    1.833171   33.258099
 79    4.944431    1.837076   33.251044
 79    6.393815    9.362293   33.243369
 79   15.082416    9.360854   33.242625
 79   12.198367    9.375268   33.270635
 79    9.275911    9.375790   33.271431
 79    4.945312    6.857544   33.257755
 79   13.653097    6.859866   33.271674
 79   10.738755    6.853853   33.264556
 79    7.823818    6.858497   33.271376
 79    4.945521    5.181479   35.624057
 79   13.636563    5.181479   35.624057
 79   10.739549    5.181479   35.624057
 79    7.842535    5.181479   35.624057
 79    3.497014    2.672592   35.624057
 79   12.188056    2.672592   35.624057
 79    9.291042    2.672592   35.624057
 79    6.394028    2.672592   35.624057
 79    2.048507    0.163705   35.624057
 79   10.739549    0.163705   35.624057
 79    7.842535    0.163705   35.624057
 79    4.945521    0.163705   35.624057
 79    6.394028    7.690366   35.624057
 79   15.085070    7.690366   35.624057
 79   12.188056    7.690366   35.624057
 79    9.291042    7.690366   35.624057
 79    2.048507    3.508887   37.989328
 79   10.739549    3.508887   37.989328
 79    7.842535    3.508887   37.989328
 79    4.945521    3.508887   37.989328
 79    0.600000    1.000000   37.989328
 79    9.291042    1.000000   37.989328
 79    6.394028    1.000000   37.989328
 79    3.497014    1.000000   37.989328
 79    4.945521    8.526661   37.989328
 79   13.636563    8.526661   37.989328
 79   10.739549    8.526661   37.989328
 79    7.842535    8.526661   37.989328
 79    3.497014    6.017774   37.989328
 79   12.188056    6.017774   37.989328
 79    9.291042    6.017774   37.989328
 79    6.394028    6.017774   37.989328
 
E=  -478.8583 eV
box:  11.588056 0 0   5.794028  10.035548 0 0 0  55.000000
Kpoints:  2  2  1
basis: NGX=  90 NGY=  90 NGZ= 420 NGXF=  96 NGYF=  96 NGZF= 480
