# Supplementary material for: Controlling piezoresistance in single molecules through the isomerisation of bullvalenes
Source: Nat Commun. 2023 Oct 3;14:6089. doi: 10.1038/s41467-023-41674-z (PMC10547723; doi:10.1038/s41467-023-41674-z)
Supplement: Supplementary file 4 — Source Data [file 41467_2023_41674_MOESM4_ESM.zip › Fig. 6 4-tip Au only at d = 16.4.txt]

 79    6.394028    6.017774    0.000000
 79    9.291042    6.017774    0.000000
 79   12.188056    6.017774    0.000000
 79    3.497014    6.017774    0.000000
 79    7.842535    8.526661    0.000000
 79   10.739549    8.526661    0.000000
 79   13.636563    8.526661    0.000000
 79    4.945521    8.526661    0.000000
 79    3.497014    1.000000    0.000000
 79    6.394028    1.000000    0.000000
 79    9.291042    1.000000    0.000000
 79    0.600000    1.000000    0.000000
 79    4.945521    3.508887    0.000000
 79    7.842535    3.508887    0.000000
 79   10.739549    3.508887    0.000000
 79    2.048507    3.508887    0.000000
 79    9.291042    7.690366    2.365271
 79   12.188056    7.690366    2.365271
 79   15.085070    7.690366    2.365271
 79    6.394028    7.690366    2.365271
 79    4.945521    0.163705    2.365271
 79    7.842535    0.163705    2.365271
 79   10.739549    0.163705    2.365271
 79    2.048507    0.163705    2.365271
 79    6.394028    2.672592    2.365271
 79    9.291042    2.672592    2.365271
 79   12.188056    2.672592    2.365271
 79    3.497014    2.672592    2.365271
 79    7.842535    5.181479    2.365271
 79   10.739549    5.181479    2.365271
 79   13.636563    5.181479    2.365271
 79    4.945521    5.181479    2.365271
 79    7.825915    6.859963    4.717338
 79   10.738694    6.854144    4.727475
 79   13.651533    6.859551    4.716680
 79    4.945215    6.857980    4.726981
 79    9.275900    9.374692    4.716553
 79   12.196438    9.373327    4.718847
 79   15.081044    9.360473    4.743214
 79    6.395490    9.361046    4.743904
 79    4.943975    1.835989    4.733854
 79    7.843814    1.833914    4.726630
 79   10.738524    1.836796    4.739436
 79    2.043404    1.835829    4.727529
 79    6.392213    4.345622    4.733352
 79    9.285805    4.332104    4.717505
 79   12.192576    4.332560    4.717977
 79    3.497250    4.344603    4.733520
 79    6.355417    6.006792    7.213515
 79    9.185059    5.961645    7.058341
 79   12.301170    5.967107    7.061088
 79    3.542188    6.008838    7.209325
 79    7.765293    8.569431    7.223121
 79   10.725869    8.648584    7.056255
 79   13.710502    8.569186    7.221053
 79    4.946092    8.528600    7.209381
 79    3.482837    1.044240    7.211667
 79    6.402631    1.036308    7.211039
 79    9.291845    0.997174    7.204709
 79    0.599264    0.995390    7.208557
 79    4.946135    3.508002    7.225346
 79    7.814615    3.478610    7.206814
 79   10.742640    3.418826    7.199832
 79    2.074963    3.482840    7.210442
 79   10.746555    5.164359    9.240978
 79   12.168793    7.717850    9.258928
 79    9.271681    7.688731    9.268770
 79   10.728989    6.818696   11.373899
 79   10.728989    6.818696   27.815429
 79    9.271681    7.688731   29.920558
 79   12.168793    7.717850   29.930400
 79   10.746555    5.164359   29.948350
 79    2.074963    3.482840   31.978886
 79   10.742640    3.418826   31.989496
 79    7.814615    3.478610   31.982514
 79    4.946135    3.508002   31.963982
 79    0.599264    0.995390   31.980771
 79    9.291845    0.997174   31.984619
 79    6.402631    1.036308   31.978289
 79    3.482837    1.044240   31.977661
 79    4.946092    8.528600   31.979947
 79   13.710502    8.569186   31.968275
 79   10.725869    8.648584   32.133073
 79    7.765293    8.569431   31.966207
 79    3.542188    6.008838   31.980003
 79   12.301170    5.967107   32.128240
 79    9.185059    5.961645   32.130987
 79    6.355417    6.006792   31.975813
 79    3.497250    4.344603   34.455808
 79   12.192576    4.332560   34.471351
 79    9.285805    4.332104   34.471823
 79    6.392213    4.345622   34.455976
 79    2.043404    1.835829   34.461799
 79   10.738524    1.836796   34.449892
 79    7.843814    1.833914   34.462698
 79    4.943975    1.835989   34.455474
 79    6.395490    9.361046   34.445424
 79   15.081044    9.360473   34.446114
 79   12.196438    9.373327   34.470481
 79    9.275900    9.374692   34.472775
 79    4.945215    6.857980   34.462347
 79   13.651533    6.859551   34.472648
 79   10.738694    6.854144   34.461853
 79    7.825915    6.859963   34.471990
 79    4.945521    5.181479   36.824057
 79   13.636563    5.181479   36.824057
 79   10.739549    5.181479   36.824057
 79    7.842535    5.181479   36.824057
 79    3.497014    2.672592   36.824057
 79   12.188056    2.672592   36.824057
 79    9.291042    2.672592   36.824057
 79    6.394028    2.672592   36.824057
 79    2.048507    0.163705   36.824057
 79   10.739549    0.163705   36.824057
 79    7.842535    0.163705   36.824057
 79    4.945521    0.163705   36.824057
 79    6.394028    7.690366   36.824057
 79   15.085070    7.690366   36.824057
 79   12.188056    7.690366   36.824057
 79    9.291042    7.690366   36.824057
 79    2.048507    3.508887   39.189328
 79   10.739549    3.508887   39.189328
 79    7.842535    3.508887   39.189328
 79    4.945521    3.508887   39.189328
 79    0.600000    1.000000   39.189328
 79    9.291042    1.000000   39.189328
 79    6.394028    1.000000   39.189328
 79    3.497014    1.000000   39.189328
 79    4.945521    8.526661   39.189328
 79   13.636563    8.526661   39.189328
 79   10.739549    8.526661   39.189328
 79    7.842535    8.526661   39.189328
 79    3.497014    6.017774   39.189328
 79   12.188056    6.017774   39.189328
 79    9.291042    6.017774   39.189328
 79    6.394028    6.017774   39.189328
 
E=  -478.8660 eV
box:  11.588056 0 0   5.794028  10.035548 0 0 0  55.000000
Kpoints:  2  2  1
basis: NGX=  90 NGY=  90 NGZ= 420 NGXF=  96 NGYF=  96 NGZF= 480
