# Supplementary material for: Controlling piezoresistance in single molecules through the isomerisation of bullvalenes
Source: Nat Commun. 2023 Oct 3;14:6089. doi: 10.1038/s41467-023-41674-z (PMC10547723; doi:10.1038/s41467-023-41674-z)
Supplement: Supplementary file 4 — Source Data [file 41467_2023_41674_MOESM4_ESM.zip › Fig. 6 4-tip Au only at d = 17.6.txt]

 79    6.394028    6.017774    0.000000
 79    9.291042    6.017774    0.000000
 79   12.188056    6.017774    0.000000
 79    3.497014    6.017774    0.000000
 79    7.842535    8.526661    0.000000
 79   10.739549    8.526661    0.000000
 79   13.636563    8.526661    0.000000
 79    4.945521    8.526661    0.000000
 79    3.497014    1.000000    0.000000
 79    6.394028    1.000000    0.000000
 79    9.291042    1.000000    0.000000
 79    0.600000    1.000000    0.000000
 79    4.945521    3.508887    0.000000
 79    7.842535    3.508887    0.000000
 79   10.739549    3.508887    0.000000
 79    2.048507    3.508887    0.000000
 79    9.291042    7.690366    2.365271
 79   12.188056    7.690366    2.365271
 79   15.085070    7.690366    2.365271
 79    6.394028    7.690366    2.365271
 79    4.945521    0.163705    2.365271
 79    7.842535    0.163705    2.365271
 79   10.739549    0.163705    2.365271
 79    2.048507    0.163705    2.365271
 79    6.394028    2.672592    2.365271
 79    9.291042    2.672592    2.365271
 79   12.188056    2.672592    2.365271
 79    3.497014    2.672592    2.365271
 79    7.842535    5.181479    2.365271
 79   10.739549    5.181479    2.365271
 79   13.636563    5.181479    2.365271
 79    4.945521    5.181479    2.365271
 79    7.824749    6.859295    4.718308
 79   10.738821    6.854543    4.726452
 79   13.652553    6.859469    4.718105
 79    4.945215    6.857815    4.730331
 79    9.275700    9.375503    4.717815
 79   12.197502    9.374169    4.719510
 79   15.081483    9.360564    4.745808
 79    6.394522    9.361346    4.746032
 79    4.944158    1.836448    4.737053
 79    7.844019    1.833824    4.729786
 79   10.738335    1.836622    4.741844
 79    2.043492    1.835866    4.730430
 79    6.391645    4.344795    4.736523
 79    9.285158    4.330170    4.717719
 79   12.192719    4.332094    4.718591
 79    3.497521    4.344424    4.736569
 79    6.355406    6.006162    7.218785
 79    9.184885    5.959926    7.055538
 79   12.299426    5.966305    7.058368
 79    3.541286    6.007365    7.214359
 79    7.761511    8.571134    7.222578
 79   10.727475    8.648242    7.054570
 79   13.711275    8.570557    7.223015
 79    4.943449    8.527785    7.214393
 79    3.483144    1.043358    7.216632
 79    6.403364    1.036359    7.216533
 79    9.291777    0.996720    7.210023
 79    0.598074    0.997277    7.212895
 79    4.945995    3.507959    7.232567
 79    7.814712    3.477539    7.211927
 79   10.741030    3.417584    7.201646
 79    2.075551    3.482838    7.215578
 79   10.746793    5.164187    9.242662
 79   12.171205    7.713630    9.257904
 79    9.272566    7.686176    9.263008
 79   10.731266    6.822050   11.369969
 79   10.731266    6.822050   29.019359
 79    9.272566    7.686176   31.126320
 79   12.171205    7.713630   31.131424
 79   10.746793    5.164187   31.146666
 79    2.075551    3.482838   33.173750
 79   10.741030    3.417584   33.187682
 79    7.814712    3.477539   33.177401
 79    4.945995    3.507959   33.156761
 79    0.598074    0.997277   33.176433
 79    9.291777    0.996720   33.179305
 79    6.403364    1.036359   33.172795
 79    3.483144    1.043358   33.172696
 79    4.943449    8.527785   33.174935
 79   13.711275    8.570557   33.166313
 79   10.727475    8.648242   33.334758
 79    7.761511    8.571134   33.166750
 79    3.541286    6.007365   33.174969
 79   12.299426    5.966305   33.330960
 79    9.184885    5.959926   33.333790
 79    6.355406    6.006162   33.170543
 79    3.497521    4.344424   35.652759
 79   12.192719    4.332094   35.670737
 79    9.285158    4.330170   35.671609
 79    6.391645    4.344795   35.652805
 79    2.043492    1.835866   35.658898
 79   10.738335    1.836622   35.647484
 79    7.844019    1.833824   35.659542
 79    4.944158    1.836448   35.652275
 79    6.394522    9.361346   35.643296
 79   15.081483    9.360564   35.643520
 79   12.197502    9.374169   35.669818
 79    9.275700    9.375503   35.671513
 79    4.945215    6.857815   35.658997
 79   13.652553    6.859469   35.671223
 79   10.738821    6.854543   35.662876
 79    7.824749    6.859295   35.671020
 79    4.945521    5.181479   38.024057
 79   13.636563    5.181479   38.024057
 79   10.739549    5.181479   38.024057
 79    7.842535    5.181479   38.024057
 79    3.497014    2.672592   38.024057
 79   12.188056    2.672592   38.024057
 79    9.291042    2.672592   38.024057
 79    6.394028    2.672592   38.024057
 79    2.048507    0.163705   38.024057
 79   10.739549    0.163705   38.024057
 79    7.842535    0.163705   38.024057
 79    4.945521    0.163705   38.024057
 79    6.394028    7.690366   38.024057
 79   15.085070    7.690366   38.024057
 79   12.188056    7.690366   38.024057
 79    9.291042    7.690366   38.024057
 79    2.048507    3.508887   40.389328
 79   10.739549    3.508887   40.389328
 79    7.842535    3.508887   40.389328
 79    4.945521    3.508887   40.389328
 79    0.600000    1.000000   40.389328
 79    9.291042    1.000000   40.389328
 79    6.394028    1.000000   40.389328
 79    3.497014    1.000000   40.389328
 79    4.945521    8.526661   40.389328
 79   13.636563    8.526661   40.389328
 79   10.739549    8.526661   40.389328
 79    7.842535    8.526661   40.389328
 79    3.497014    6.017774   40.389328
 79   12.188056    6.017774   40.389328
 79    9.291042    6.017774   40.389328
 79    6.394028    6.017774   40.389328
 
E=  -478.8782 eV
box:  11.588056 0 0   5.794028  10.035548 0 0 0  55.000000
Kpoints:  2  2  1
basis: NGX=  90 NGY=  90 NGZ= 420 NGXF=  96 NGYF=  96 NGZF= 480
