# Supplementary material for: Controlling piezoresistance in single molecules through the isomerisation of bullvalenes
Source: Nat Commun. 2023 Oct 3;14:6089. doi: 10.1038/s41467-023-41674-z (PMC10547723; doi:10.1038/s41467-023-41674-z)
Supplement: Supplementary file 4 — Source Data [file 41467_2023_41674_MOESM4_ESM.zip › Fig. 6 4-tip Au only at d = 18.8.txt]

 79    6.394028    6.017774    0.000000
 79    9.291042    6.017774    0.000000
 79   12.188056    6.017774    0.000000
 79    3.497014    6.017774    0.000000
 79    7.842535    8.526661    0.000000
 79   10.739549    8.526661    0.000000
 79   13.636563    8.526661    0.000000
 79    4.945521    8.526661    0.000000
 79    3.497014    1.000000    0.000000
 79    6.394028    1.000000    0.000000
 79    9.291042    1.000000    0.000000
 79    0.600000    1.000000    0.000000
 79    4.945521    3.508887    0.000000
 79    7.842535    3.508887    0.000000
 79   10.739549    3.508887    0.000000
 79    2.048507    3.508887    0.000000
 79    9.291042    7.690366    2.365271
 79   12.188056    7.690366    2.365271
 79   15.085070    7.690366    2.365271
 79    6.394028    7.690366    2.365271
 79    4.945521    0.163705    2.365271
 79    7.842535    0.163705    2.365271
 79   10.739549    0.163705    2.365271
 79    2.048507    0.163705    2.365271
 79    6.394028    2.672592    2.365271
 79    9.291042    2.672592    2.365271
 79   12.188056    2.672592    2.365271
 79    3.497014    2.672592    2.365271
 79    7.842535    5.181479    2.365271
 79   10.739549    5.181479    2.365271
 79   13.636563    5.181479    2.365271
 79    4.945521    5.181479    2.365271
 79    7.825516    6.859637    4.717359
 79   10.738752    6.854365    4.726467
 79   13.652062    6.859609    4.716338
 79    4.945058    6.857913    4.727679
 79    9.275928    9.374874    4.716106
 79   12.196866    9.373463    4.718294
 79   15.081518    9.360649    4.743632
 79    6.395188    9.360804    4.744512
 79    4.944084    1.836200    4.734371
 79    7.844210    1.834185    4.727211
 79   10.738626    1.836920    4.740316
 79    2.043012    1.836027    4.727821
 79    6.392062    4.345434    4.733675
 79    9.285493    4.331444    4.717214
 79   12.192497    4.332363    4.718029
 79    3.497233    4.344410    4.733816
 79    6.355941    6.006223    7.214488
 79    9.185728    5.961012    7.056965
 79   12.300015    5.967012    7.059644
 79    3.541445    6.008964    7.210411
 79    7.764085    8.570070    7.221085
 79   10.726902    8.647702    7.055018
 79   13.709943    8.568909    7.221346
 79    4.944156    8.528096    7.211112
 79    3.482891    1.043629    7.212467
 79    6.403052    1.036503    7.211678
 79    9.292305    0.996633    7.206488
 79    0.597733    0.996816    7.209721
 79    4.946181    3.508319    7.226680
 79    7.814928    3.477761    7.208307
 79   10.742251    3.418748    7.201428
 79    2.074581    3.483008    7.211410
 79   10.746756    5.164039    9.240979
 79   12.169704    7.716221    9.258207
 79    9.271247    7.687692    9.266741
 79   10.731249    6.819213   11.373515
 79   10.731249    6.819213   30.215813
 79    9.271247    7.687692   32.322587
 79   12.169704    7.716221   32.331121
 79   10.746756    5.164039   32.348349
 79    2.074581    3.483008   34.377918
 79   10.742251    3.418748   34.387900
 79    7.814928    3.477761   34.381021
 79    4.946181    3.508319   34.362648
 79    0.597733    0.996816   34.379607
 79    9.292305    0.996633   34.382840
 79    6.403052    1.036503   34.377650
 79    3.482891    1.043629   34.376861
 79    4.944156    8.528096   34.378216
 79   13.709943    8.568909   34.367982
 79   10.726902    8.647702   34.534310
 79    7.764085    8.570070   34.368243
 79    3.541445    6.008964   34.378917
 79   12.300015    5.967012   34.529684
 79    9.185728    5.961012   34.532363
 79    6.355941    6.006223   34.374840
 79    3.497233    4.344410   36.855512
 79   12.192497    4.332363   36.871299
 79    9.285493    4.331444   36.872114
 79    6.392062    4.345434   36.855653
 79    2.043012    1.836027   36.861507
 79   10.738626    1.836920   36.849012
 79    7.844210    1.834185   36.862117
 79    4.944084    1.836200   36.854957
 79    6.395188    9.360804   36.844816
 79   15.081518    9.360649   36.845696
 79   12.196866    9.373463   36.871034
 79    9.275928    9.374874   36.873222
 79    4.945058    6.857913   36.861649
 79   13.652062    6.859609   36.872990
 79   10.738752    6.854365   36.862861
 79    7.825516    6.859637   36.871969
 79    4.945521    5.181479   39.224057
 79   13.636563    5.181479   39.224057
 79   10.739549    5.181479   39.224057
 79    7.842535    5.181479   39.224057
 79    3.497014    2.672592   39.224057
 79   12.188056    2.672592   39.224057
 79    9.291042    2.672592   39.224057
 79    6.394028    2.672592   39.224057
 79    2.048507    0.163705   39.224057
 79   10.739549    0.163705   39.224057
 79    7.842535    0.163705   39.224057
 79    4.945521    0.163705   39.224057
 79    6.394028    7.690366   39.224057
 79   15.085070    7.690366   39.224057
 79   12.188056    7.690366   39.224057
 79    9.291042    7.690366   39.224057
 79    2.048507    3.508887   41.589328
 79   10.739549    3.508887   41.589328
 79    7.842535    3.508887   41.589328
 79    4.945521    3.508887   41.589328
 79    0.600000    1.000000   41.589328
 79    9.291042    1.000000   41.589328
 79    6.394028    1.000000   41.589328
 79    3.497014    1.000000   41.589328
 79    4.945521    8.526661   41.589328
 79   13.636563    8.526661   41.589328
 79   10.739549    8.526661   41.589328
 79    7.842535    8.526661   41.589328
 79    3.497014    6.017774   41.589328
 79   12.188056    6.017774   41.589328
 79    9.291042    6.017774   41.589328
 79    6.394028    6.017774   41.589328
 
E=  -478.9004 eV
box:  11.588056 0 0   5.794028  10.035548 0 0 0  55.000000
Kpoints:  2  2  1
basis: NGX=  90 NGY=  90 NGZ= 420 NGXF=  96 NGYF=  96 NGZF= 480
