# Supplementary material for: Controlling piezoresistance in single molecules through the isomerisation of bullvalenes
Source: Nat Commun. 2023 Oct 3;14:6089. doi: 10.1038/s41467-023-41674-z (PMC10547723; doi:10.1038/s41467-023-41674-z)
Supplement: Supplementary file 4 — Source Data [file 41467_2023_41674_MOESM4_ESM.zip › Fig. 6 4-tip Bmm - Cmm TS at d = 15.2.txt]

 79    6.394028    6.017774    0.000000
 79    9.291042    6.017774    0.000000
 79   12.188056    6.017774    0.000000
 79    3.497014    6.017774    0.000000
 79    7.842535    8.526661    0.000000
 79   10.739549    8.526661    0.000000
 79    2.048507    8.526661    0.000000
 79    4.945521    8.526661    0.000000
 79    9.291042   11.035548    0.000000
 79    6.394028    1.000000    0.000000
 79    9.291042    1.000000    0.000000
 79    6.394028   11.035548    0.000000
 79    4.945521    3.508887    0.000000
 79    7.842535    3.508887    0.000000
 79   10.739549    3.508887    0.000000
 79    2.048507    3.508887    0.000000
 79    9.291042    7.690366    2.365271
 79   12.188056    7.690366    2.365271
 79    3.497014    7.690366    2.365271
 79    6.394312    7.690182    2.401584
 79   10.739549   10.199253    2.365271
 79    7.842535    0.163705    2.365271
 79    4.945521   10.199253    2.365271
 79    7.842535   10.199253    2.365271
 79    6.394028    2.672592    2.365271
 79    9.291042    2.672592    2.365271
 79   12.188056    2.672592    2.365271
 79    3.497014    2.672592    2.365271
 79    7.842535    5.181479    2.365271
 79   10.739549    5.181479    2.365271
 79   13.636563    5.181479    2.365271
 79    4.945521    5.181479    2.365271
 79    7.827384    6.861790    4.716710
 79   10.739645    6.852848    4.733202
 79   13.651008    6.861915    4.715319
 79    4.944796    6.856097    4.727670
 79    9.275910    9.372715    4.718809
 79   12.200382    9.376233    4.714010
 79    3.493563    9.359473    4.745698
 79    6.389110    9.364316    4.737626
 79    4.944561    1.836723    4.732721
 79    7.842763    1.835888    4.726751
 79   10.739103    1.837176    4.740960
 79    7.839855   11.870750    4.726943
 79    6.395008    4.343842    4.733300
 79    9.291415    4.330220    4.714672
 79   12.194906    4.331376    4.716008
 79    3.498933    4.346682    4.730499
 79    6.349953    6.008930    7.206566
 79    9.170546    5.970526    7.059929
 79   12.302573    5.957669    7.051131
 79    3.537840    6.006710    7.209219
 79    7.778960    8.558664    7.220292
 79   10.724706    8.650517    7.048641
 79   13.722630    8.575363    7.203469
 79    4.949936    8.529398    7.206516
 79    9.277993   11.072169    7.209025
 79    6.399862    1.040379    7.207249
 79    9.287988    1.000039    7.201507
 79    6.395614   11.026002    7.201501
 79    4.942435    3.508015    7.219016
 79    7.813871    3.480831    7.203993
 79   10.738493    3.411287    7.189825
 79   13.663757    3.477066    7.206398
 79   10.722267    5.165327    9.209155
 79   12.168996    7.732053    9.220290
 79    9.285477    7.694534    9.304743
 79   10.697856    6.844126   11.368760
 79   10.682217    6.810769   26.627025
 79    9.286145    7.700806   28.690944
 79   12.159296    7.724920   28.761137
 79   10.712133    5.158507   28.792470
 79   13.666890    3.477565   30.789059
 79   10.743327    3.408540   30.800563
 79    7.814600    3.480626   30.787121
 79   10.741170   13.542659   30.776043
 79    6.398787   11.027481   30.786109
 79   15.085123   11.031422   30.795733
 79   12.198451   11.072273   30.785771
 79    9.280103   11.076783   30.787406
 79    4.951157    8.528397   30.788332
 79   13.715242    8.567874   30.781618
 79   10.724741    8.652102   30.940192
 79    7.775131    8.561946   30.776080
 79   15.128581    6.005169   30.787757
 79   12.306082    5.957043   30.936563
 79    9.172491    5.971907   30.944061
 79    6.352349    6.008894   30.784834
 79   15.082406    4.346940   33.261123
 79   12.189362    4.330183   33.276534
 79    9.286970    4.326927   33.279251
 79    6.393608    4.347017   33.258956
 79    7.839321   11.870464   33.267047
 79   10.739879    1.836813   33.250491
 79   13.635860   11.869842   33.266574
 79   10.738508   11.874493   33.260297
 79    6.390264    9.366393   33.254694
 79   15.083114    9.359745   33.250215
 79   12.200923    9.374461   33.275271
 79    9.275186    9.374014   33.274447
 79    4.943901    6.856655   33.267343
 79   13.648842    6.859536   33.276332
 79   10.739386    6.853119   33.260037
 79    7.824348    6.863722   33.278397
 79    4.945521    5.181479   35.627205
 79   13.636563    5.181479   35.627205
 79   10.739549    5.181479   35.627205
 79    7.842535    5.181479   35.627205
 79    9.291042   12.708140   35.627205
 79   12.184818    2.669380   35.581471
 79    9.291042    2.672592   35.627205
 79   12.188056   12.708140   35.627205
 79    7.842535   10.199253   35.627205
 79    4.945521   10.199253   35.627205
 79   13.636563   10.199253   35.627205
 79   10.739549   10.199253   35.627205
 79    6.394028    7.690366   35.627205
 79   15.085070    7.690366   35.627205
 79   12.188056    7.690366   35.627205
 79    9.291042    7.690366   35.627205
 79   13.636563    3.508887   37.992476
 79   10.739549    3.508887   37.992476
 79    7.842535    3.508887   37.992476
 79   10.739549   13.544435   37.992476
 79    6.394028   11.035548   37.992476
 79   15.085070   11.035548   37.992476
 79   12.188056   11.035548   37.992476
 79    9.291042   11.035548   37.992476
 79    4.945521    8.526661   37.992476
 79   13.636563    8.526661   37.992476
 79   10.739549    8.526661   37.992476
 79    7.842535    8.526661   37.992476
 79   15.085070    6.017774   37.992476
 79   12.188056    6.017774   37.992476
 79    9.291042    6.017774   37.992476
 79    6.394028    6.017774   37.992476
 16   12.142597    5.922888   13.058172
 16   12.029837    5.698319   24.977810
  6   13.676852    5.747613   12.086298
  6   12.589360    7.197902   14.221393
  6   12.232262    8.539026   14.035205
  6   13.262783    6.812642   15.386883
  6   12.515247    9.478071   15.026549
  6   13.561448    7.759183   16.360912
  6   13.164234    9.103584   16.217675
  6   12.343680   10.853026   17.725623
  6   13.345621   10.033838   17.352616
  6   12.247991   11.540535   19.049971
  6   14.716675   12.015015   19.579832
  6   14.248659    9.178574   19.554938
  6   15.266334   10.898663   18.959535
  6   14.550665    9.807324   18.223685
  6   13.364382   12.320096   19.667101
  6   13.178025    9.518687   20.398059
  6   12.312141   10.611431   20.243601
  6   12.932930    7.242121   21.366935
  6   12.966978    8.632081   21.574932
  6   12.680218    6.363084   22.416386
  6   12.751259    9.119824   22.875916
  6   12.455794    6.866279   23.702392
  6   12.496797    8.248004   23.933622
  6   13.589574    5.557834   25.911956
  1   13.937386    6.699255   11.610722
  1   14.053978    7.433566   17.277848
  1   15.285828    9.206123   17.679011
  1   11.590413   10.800824   21.038894
  1   14.477942    5.397060   12.747884
  1   16.336646   10.727829   19.080492
  1   13.064299    6.854220   20.355834
  1   11.322631   12.124791   19.091364
  1   13.529097    5.765656   15.538782
  1   12.789879   10.194185   23.062391
  1   13.060163   13.159659   20.293032
  1   13.464807    4.999615   11.311932
  1   12.627660    5.288128   22.239636
  1   12.319892    8.631904   24.940888
  1   14.350841    5.111372   25.261558
  1   11.730746    8.838617   13.111992
  1   15.400371   12.638011   20.160859
  1   13.905636    6.538265   26.283928
  1   12.236991   10.521491   14.872259
  1   11.436040   10.871798   17.117372
  1   14.934744    8.403773   19.899712
  1   13.375559    4.899604   26.763964
 
E=  -784.9128 eV
box:  11.588056 0 0   5.794028  10.035548 0 0 0  55.000000
Kpoints:  2  2  1
basis: NGX=  90 NGY=  90 NGZ= 420 NGXF= 128 NGYF= 128 NGZF= 630
 #P external="g03extVASP R" nosym opt(maxstep=1,modredundant,nomicro) l         
 Full point group                 C1      NOp   1                               
 Recovered energy= -28.8450003506     dipole=      0.000000000000      0.0000000
