# Supplementary material for: Controlling piezoresistance in single molecules through the isomerisation of bullvalenes
Source: Nat Commun. 2023 Oct 3;14:6089. doi: 10.1038/s41467-023-41674-z (PMC10547723; doi:10.1038/s41467-023-41674-z)
Supplement: Supplementary file 4 — Source Data [file 41467_2023_41674_MOESM4_ESM.zip › Fig. 6 4-tip Bmm - Cmm TS at d = 16.4.txt]

 79    6.394030    6.017776   54.999999
 79    9.291045    6.017777    0.000000
 79   12.188058    6.017776    0.000001
 79    3.497015    6.017775   54.999998
 79    7.842537    8.526666    0.000001
 79   10.739551    8.526665    0.000002
 79   13.636563    8.526661   54.999999
 79    4.945522    8.526664    0.000000
 79    3.497015    1.000005    0.000003
 79    6.394029    1.000002   54.999997
 79    9.291044    1.000001   54.999998
 79    0.600000    1.000005    0.000003
 79    4.945522    3.508889   54.999998
 79    7.842537    3.508889   54.999998
 79   10.739552    3.508888   54.999999
 79    2.048508    3.508888   54.999998
 79    9.291044    7.690369    2.365273
 79   12.188058    7.690368    2.365274
 79   15.085070    7.690366    2.365270
 79    6.393933    7.690546    2.397691
 79    4.945523    0.163709    2.365276
 79    7.842535    0.163706    2.365269
 79   10.739548    0.163706    2.365273
 79    2.048508    0.163709    2.365275
 79    6.394029    2.672593    2.365269
 79    9.291044    2.672593    2.365270
 79   12.188058    2.672591    2.365272
 79    3.497015    2.672593    2.365269
 79    7.842537    5.181480    2.365271
 79   10.739551    5.181480    2.365272
 79   13.636564    5.181479    2.365273
 79    4.945522    5.181479    2.365270
 79    7.827660    6.863917    4.715610
 79   10.739849    6.852917    4.732707
 79   13.650482    6.860700    4.716374
 79    4.945082    6.856800    4.727156
 79    9.273995    9.374356    4.717017
 79   12.201402    9.376823    4.712503
 79   15.082815    9.359477    4.744643
 79    6.389723    9.364050    4.738272
 79    4.944557    1.837026    4.732647
 79    7.842894    1.836548    4.726441
 79   10.739113    1.837141    4.740843
 79    2.045748    1.836006    4.726989
 79    6.394781    4.345794    4.733359
 79    9.291318    4.330408    4.715066
 79   12.194938    4.331398    4.716229
 79    3.499314    4.346777    4.730150
 79    6.350116    6.007981    7.206970
 79    9.170845    5.971973    7.057636
 79   12.303943    5.959835    7.053192
 79    3.538367    6.006687    7.207980
 79    7.776361    8.562188    7.219957
 79   10.724297    8.653080    7.042349
 79   13.722055    8.571474    7.204232
 79    4.950730    8.528649    7.206404
 79    3.484354    1.039697    7.209846
 79    6.402507    1.038841    7.206474
 79    9.288824    0.998918    7.200277
 79    0.602911    0.990735    7.201131
 79    4.943228    3.507986    7.218078
 79    7.814607    3.481363    7.203617
 79   10.738974    3.412435    7.189551
 79    2.075377    3.477797    7.205674
 79   10.729099    5.174001    9.211845
 79   12.167109    7.730342    9.223522
 79    9.296237    7.702415    9.296448
 79   10.700694    6.861509   11.378115
 79   10.658847    6.805867   27.813631
 79    9.289374    7.701668   29.898001
 79   12.151371    7.716295   29.953165
 79   10.713874    5.158648   29.989231
 79    2.078300    3.476735   31.989371
 79   10.743140    3.407284   32.001972
 79    7.818014    3.480175   31.989861
 79    4.947930    3.506142   31.975904
 79    0.602784    0.990567   31.989493
 79    9.291061    0.993256   31.995348
 79    6.407757    1.035384   31.988342
 79    3.483874    1.039940   31.987404
 79    4.949043    8.525312   31.988264
 79   13.712850    8.564368   31.980261
 79   10.724951    8.653825   32.140781
 79    7.773823    8.563791   31.973457
 79    3.540976    6.005078   31.990525
 79   12.304268    5.959127   32.135955
 79    9.172773    5.970142   32.144716
 79    6.353983    6.005963   31.985036
 79    3.498810    4.345672   34.458334
 79   12.191755    4.331583   34.476458
 79    9.287249    4.328265   34.480482
 79    6.393526    4.344451   34.459048
 79    2.047425    1.836667   34.468466
 79   10.740871    1.836911   34.451819
 79    7.843466    1.835001   34.467608
 79    4.945317    1.837586   34.459306
 79    6.392013    9.366153   34.451372
 79   15.083601    9.359923   34.448659
 79   12.201185    9.373464   34.475020
 79    9.275337    9.374080   34.472397
 79    4.944599    6.857174   34.467331
 79   13.649370    6.858131   34.477861
 79   10.738362    6.853634   34.460674
 79    7.823413    6.863512   34.478159
 79    4.945543    5.181526   36.827390
 79   13.636590    5.181526   36.827390
 79   10.739572    5.181525   36.827390
 79    7.842558    5.181526   36.827390
 79    3.497037    2.672638   36.827393
 79   12.186460    2.670573   36.782414
 79    9.291062    2.672637   36.827389
 79    6.394050    2.672638   36.827393
 79    2.048530    0.163751   36.827392
 79   10.739571    0.163752   36.827391
 79    7.842558    0.163752   36.827392
 79    4.945544    0.163751   36.827392
 79    6.394051    7.690413   36.827391
 79   15.085095    7.690413   36.827390
 79   12.188080    7.690412   36.827391
 79    9.291065    7.690412   36.827391
 79    2.048540    3.508933   39.192659
 79   10.739571    3.508931   39.192661
 79    7.842557    3.508933   39.192661
 79    4.945544    3.508933   39.192665
 79    0.600023    1.000046   39.192664
 79    9.291065    1.000047   39.192664
 79    6.394051    1.000046   39.192664
 79    3.497037    1.000045   39.192664
 79    4.945543    8.526707   39.192663
 79   13.636587    8.526707   39.192663
 79   10.739572    8.526707   39.192663
 79    7.842558    8.526707   39.192663
 79    3.497040    6.017821   39.192662
 79   12.188081    6.017820   39.192662
 79    9.291065    6.017820   39.192662
 79    6.394050    6.017820   39.192663
 16   12.028261    5.969377   13.167805
 16   11.836605    5.707560   26.034018
  6   13.683940    6.073560   12.409597
  6   12.159382    7.142401   14.504417
  6   11.569791    8.410076   14.434802
  6   12.810521    6.740974   15.677686
  6   11.609976    9.256706   15.541850
  6   12.864177    7.600045   16.770176
  6   12.240999    8.863383   16.735762
  6    5.276470    0.296438   18.315969
  6   12.200682    9.695184   17.956748
  6    5.044073    0.947590   19.641905
  6    7.397883    1.836784   20.164313
  6   13.189946    9.009282   20.218008
  6    8.130506    0.804518   19.586014
  6   13.397283    9.634114   18.866823
  6    6.014373    1.921153   20.237876
  6   12.082510    9.196771   21.061204
  6    5.248277    0.074375   20.858120
  6   12.330458    7.013782   22.245520
  6   12.063898    8.392510   22.312855
  6   12.283827    6.215427   23.385083
  6   11.763426    8.953977   23.566071
  6   11.975811    6.789887   24.623767
  6   11.719987    8.164058   24.714142
  6   13.526120    5.753473   26.718807
  1   13.888152    7.096045   12.075456
  1   13.348124    7.258542   17.685960
  1   14.225501    9.142133   18.347262
  1    4.503552    0.176823   21.648254
  1   14.430751    5.733954   13.136792
  1    9.212837    0.814780   19.718734
  1   12.534917    6.558983   21.274992
  1    4.034211    1.371067   19.665089
  1   13.254910    5.746517   15.740180
  1   11.575722   10.025857   23.643924
  1    5.574479    2.721546   20.833955
  1   13.663343    5.401197   11.542679
  1   12.458985    5.140924   23.315356
  1   11.484489    8.604316   25.685571
  1   14.216987    5.314372   25.989685
  1   11.083090    8.725625   13.509240
  1    7.966706    2.583280   20.723097
  1   13.810261    6.780657   26.969623
  1    5.364486    0.211844   15.476153
  1    4.404617    0.220724   17.661471
  1   14.001086    8.381358   20.589144
  1   13.498346    5.148012   27.633790
 
E=  -784.9156 eV
box:  11.588056 0 0   5.794028  10.035548 0 0 0  55.000000
Kpoints:  2  2  1
basis: NGX=  90 NGY=  90 NGZ= 420 NGXF= 128 NGYF= 128 NGZF= 630
