# Supplementary material for: Controlling piezoresistance in single molecules through the isomerisation of bullvalenes
Source: Nat Commun. 2023 Oct 3;14:6089. doi: 10.1038/s41467-023-41674-z (PMC10547723; doi:10.1038/s41467-023-41674-z)
Supplement: Supplementary file 4 — Source Data [file 41467_2023_41674_MOESM4_ESM.zip › Fig. 6 4-tip Bmm - Cmm TS at d = 17.8.txt]

 79    6.394028    6.017775    0.000000
 79    9.291041    6.017774    0.000001
 79   12.188055    6.017775    0.000001
 79    3.497015    6.017774    0.000000
 79    7.842534    8.526660    0.000000
 79   10.739548    8.526661    0.000001
 79   13.636562    8.526662    0.000000
 79    4.945523    8.526660    0.000000
 79    3.497014    1.000000    0.000000
 79    6.394028    1.000000    0.000000
 79    9.291040    0.999999    0.000001
 79    0.600000    1.000000    0.000000
 79    4.945521    3.508887    0.000000
 79    7.842534    3.508887    0.000001
 79   10.739548    3.508887    0.000001
 79    2.048507    3.508887    0.000000
 79    9.291041    7.690366    2.365273
 79   12.188055    7.690366    2.365273
 79   15.085068    7.690366    2.365272
 79    6.394557    7.690493    2.383072
 79    4.945521    0.163705    2.365272
 79    7.842534    0.163704    2.365272
 79   10.739550    0.163707    2.365271
 79    2.048507    0.163705    2.365271
 79    6.394028    2.672592    2.365272
 79    9.291041    2.672592    2.365272
 79   12.188054    2.672594    2.365271
 79    3.497014    2.672592    2.365272
 79    7.842535    5.181479    2.365273
 79   10.739548    5.181479    2.365273
 79   13.636561    5.181480    2.365272
 79    4.945522    5.181480    2.365272
 79    7.828709    6.859633    4.719892
 79   10.738823    6.853711    4.737032
 79   13.649698    6.860154    4.719123
 79    4.945322    6.858287    4.725169
 79    9.276369    9.373040    4.718528
 79   12.201571    9.373172    4.717583
 79   15.083356    9.361965    4.741786
 79    6.393386    9.361818    4.741618
 79    4.945151    1.836939    4.732580
 79    7.844744    1.835975    4.725031
 79   10.738183    1.839125    4.740732
 79    2.045104    1.835573    4.724718
 79    6.393264    4.345953    4.732071
 79    9.286772    4.332847    4.717846
 79   12.191728    4.332440    4.718172
 79    3.497478    4.345832    4.731619
 79    6.353149    6.008673    7.204251
 79    9.177269    5.961992    7.067222
 79   12.303304    5.965330    7.066766
 79    3.537991    6.007829    7.203188
 79    7.768771    8.564781    7.223254
 79   10.741093    8.653291    7.054397
 79   13.704535    8.562344    7.228870
 79    4.941115    8.529806    7.200475
 79    3.485189    1.038375    7.203796
 79    6.403150    1.040009    7.204543
 79    9.285598    0.994228    7.197902
 79    0.598899    0.995077    7.196496
 79    4.943644    3.508916    7.212957
 79    7.812002    3.481574    7.203331
 79   10.739149    3.414424    7.200147
 79    2.075723    3.481132    7.202163
 79   10.729963    5.170596    9.238187
 79   12.162567    7.705743    9.265757
 79    9.309561    7.694152    9.288023
 79   10.716000    6.843003   11.422554
 79   10.690669    6.849132   28.972837
 79    9.300362    7.677266   31.086676
 79   12.172647    7.700889   31.146359
 79   10.723126    5.174712   31.157578
 79    2.080059    3.477700   33.192103
 79   10.743747    3.415191   33.190143
 79    7.815088    3.481619   33.190257
 79    4.947305    3.508277   33.178597
 79    0.602629    0.991282   33.193054
 79    9.291268    0.998094   33.198391
 79    6.404002    1.038644   33.189152
 79    3.486374    1.039542   33.187252
 79    4.952890    8.528077   33.192129
 79   13.715693    8.567923   33.174832
 79   10.727110    8.651747   33.332019
 79    7.780273    8.562937   33.160588
 79    3.541205    6.006493   33.190789
 79   12.304162    5.954724   33.327597
 79    9.177189    5.967142   33.330612
 79    6.355172    6.007470   33.187860
 79    3.497875    4.345235   35.662092
 79   12.192456    4.333259   35.675535
 79    9.288443    4.330276   35.675711
 79    6.393394    4.345306   35.661528
 79    2.045507    1.834748   35.669210
 79   10.740977    1.837923   35.652512
 79    7.845141    1.835366   35.669394
 79    4.945427    1.836455   35.661280
 79    6.392938    9.362879   35.653593
 79   15.082263    9.359519   35.649363
 79   12.201004    9.372843   35.675431
 79    9.278054    9.372162   35.674556
 79    4.946134    6.857958   35.669758
 79   13.649685    6.857889   35.674529
 79   10.740634    6.854146   35.656598
 79    7.829464    6.861222   35.672331
 79    4.945519    5.181476   38.026952
 79   13.636558    5.181474   38.026952
 79   10.739546    5.181475   38.026951
 79    7.842533    5.181476   38.026952
 79    3.497012    2.672589   38.026953
 79   12.187172    2.671087   38.001749
 79    9.291041    2.672590   38.026951
 79    6.394026    2.672589   38.026952
 79    2.048505    0.163702   38.026953
 79   10.739550    0.163706   38.026951
 79    7.842534    0.163702   38.026952
 79    4.945519    0.163702   38.026953
 79    6.394026    7.690363   38.026952
 79   15.085067    7.690362   38.026951
 79   12.188053    7.690362   38.026951
 79    9.291040    7.690362   38.026951
 79    2.048505    3.508884   40.392224
 79   10.739547    3.508884   40.392224
 79    7.842534    3.508884   40.392223
 79    4.945519    3.508884   40.392224
 79    0.599998    0.999997   40.392225
 79    9.291041    0.999998   40.392223
 79    6.394027    0.999997   40.392224
 79    3.497012    0.999997   40.392224
 79    4.945519    8.526658   40.392224
 79   13.636561    8.526657   40.392224
 79   10.739547    8.526657   40.392224
 79    7.842533    8.526658   40.392224
 79    3.497012    6.017771   40.392224
 79   12.188053    6.017770   40.392223
 79    9.291040    6.017771   40.392223
 79    6.394026    6.017771   40.392223
 16   11.875418    6.157353   13.392404
 16   11.982668    6.092506   27.097225
  6   12.002965    4.362488   13.101106
  6   10.877255    6.197145   14.869875
  6    9.561763    5.715071   14.907712
  6   11.450128    6.750460   16.021379
  6    8.847162    5.751455   16.102399
  6   10.719301    6.801808   17.206112
  6    9.413635    6.282174   17.278950
  6    7.946420    5.200072   18.925934
  6    8.684604    6.265871   18.565495
  6    7.267411    5.033026   20.247782
  6    6.577693    7.470753   20.685865
  6    9.413432    7.200596   20.874428
  6    7.701431    8.097347   20.151860
  6    8.879199    7.438796   19.490184
  6    6.359753    6.102153   20.783477
  6    9.078812    6.147997   21.742571
  6    8.092780    5.186939   21.500918
  6   11.135371    6.375105   23.157107
  6    9.753100    6.135461   23.070223
  6   11.793729    6.365111   24.385185
  6    9.046697    5.892573   24.263408
  6   11.076197    6.106844   25.559309
  6    9.694967    5.881367   25.497497
  6   12.051683    4.303978   27.445510
  1   12.473103    7.126807   15.987096
  1    9.096332    5.331807   13.997976
  1    7.817815    5.391352   16.122572
  1   11.009476    3.916782   12.989061
  1    6.754057    4.065857   20.270424
  1    5.491176    5.752774   21.342725
  1    7.867829    4.480973   22.300803
  1    7.889151    4.348544   18.243277
  1    7.782256    9.178974   20.264754
  1   12.868659    6.542684   24.438024
  1   10.084675    7.969320   21.258975
  1    7.966907    5.741909   24.225834
  1   11.191917    7.210445   18.100444
  1   12.561428    4.245320   12.164213
  1    9.477940    8.204276   18.986829
  1   12.636226    3.813756   26.658158
  1    9.132060    5.718581   26.418680
  1   11.041749    3.886559   27.507929
  1   12.549888    3.908684   13.935877
  1    5.858598    8.118613   21.192053
  1   11.705833    6.544181   22.242387
  1   12.551819    4.201022   28.416793
 
E=  -784.8804 eV
box:  11.588056 0 0   5.794028  10.035548 0 0 0  55.000000
 KPOINTS read
Kpoints:  2  2  1
basis: NGX=  90 NGY=  90 NGZ= 420 NGXF= 128 NGYF= 128 NGZF= 630
