# Supplementary material for: Controlling piezoresistance in single molecules through the isomerisation of bullvalenes
Source: Nat Commun. 2023 Oct 3;14:6089. doi: 10.1038/s41467-023-41674-z (PMC10547723; doi:10.1038/s41467-023-41674-z)
Supplement: Supplementary file 4 — Source Data [file 41467_2023_41674_MOESM4_ESM.zip › Fig. 6 4-tip Bmm - Cmm TS at d = 18.8.txt]

 79    6.394030    6.017776    0.000000
 79    9.291039    6.017774    0.000003
 79   12.188053    6.017775    0.000003
 79    3.497018    6.017774   54.999998
 79    7.842529    8.526654   54.999999
 79   10.739546    8.526660    0.000002
 79   13.636560    8.526662    0.000002
 79    4.945531    8.526650   54.999996
 79    3.497015    1.000001    0.000000
 79    6.394028    1.000000    0.000002
 79    9.291039    0.999999    0.000004
 79    0.600001    1.000001   54.999999
 79    4.945523    3.508888    0.000001
 79    7.842534    3.508887    0.000003
 79   10.739547    3.508888    0.000003
 79    2.048509    3.508888   54.999999
 79    9.291037    7.690364    2.365277
 79   12.188053    7.690365    2.365277
 79   15.085068    7.690366    2.365276
 79    6.394645    7.691338    2.406881
 79    4.945521    0.163705    2.365273
 79    7.842534    0.163703    2.365276
 79   10.739552    0.163710    2.365273
 79    2.048507    0.163706    2.365271
 79    6.394028    2.672592    2.365275
 79    9.291041    2.672592    2.365277
 79   12.188052    2.672597    2.365274
 79    3.497015    2.672593    2.365273
 79    7.842534    5.181481    2.365277
 79   10.739547    5.181480    2.365277
 79   13.636559    5.181482    2.365275
 79    4.945525    5.181481    2.365274
 79    7.830704    6.859483    4.722579
 79   10.739307    6.853133    4.736699
 79   13.649505    6.859910    4.719036
 79    4.943538    6.856642    4.728137
 79    9.276804    9.372502    4.719554
 79   12.201140    9.373243    4.716797
 79   15.081550    9.360385    4.744330
 79    6.393952    9.364077    4.745044
 79    4.945043    1.836141    4.732112
 79    7.844348    1.835847    4.725304
 79   10.738939    1.839994    4.742736
 79    2.044888    1.834971    4.725222
 79    6.393708    4.345466    4.732371
 79    9.288696    4.331357    4.718009
 79   12.191990    4.332038    4.718595
 79    3.497450    4.345627    4.731111
 79    6.353992    6.009406    7.204664
 79    9.178682    5.963028    7.065560
 79   12.300644    5.958083    7.064839
 79    3.537636    6.008250    7.202728
 79    7.777921    8.560915    7.234579
 79   10.733960    8.651708    7.057115
 79   13.706553    8.563419    7.228607
 79    4.945118    8.529720    7.199953
 79    3.484861    1.037742    7.204631
 79    6.403122    1.039305    7.204013
 79    9.287423    0.997327    7.197203
 79    0.599447    0.994371    7.197526
 79    4.944198    3.508795    7.213363
 79    7.813642    3.481513    7.203599
 79   10.740190    3.421717    7.211885
 79    2.075404    3.479161    7.202699
 79   10.728700    5.179441    9.254845
 79   12.161763    7.692580    9.272387
 79    9.311683    7.679604    9.309568
 79   10.688254    6.842678   11.467135
 79   10.690758    6.857835   30.122968
 79    9.317546    7.687907   32.277933
 79   12.162945    7.695027   32.323897
 79   10.730937    5.184430   32.338363
 79    2.077962    3.478826   34.389623
 79   10.742934    3.419486   34.383692
 79    7.816826    3.481035   34.388811
 79    4.946962    3.508340   34.376768
 79    0.602970    0.991301   34.391639
 79    9.291283    0.995235   34.395617
 79    6.405228    1.038064   34.387493
 79    3.485761    1.038424   34.386461
 79    4.950142    8.527373   34.389615
 79   13.709679    8.563848   34.364006
 79   10.731538    8.651091   34.532874
 79    7.782520    8.559588   34.355814
 79    3.540960    6.006911   34.388896
 79   12.303620    5.957543   34.526912
 79    9.178922    5.967391   34.526794
 79    6.355764    6.007833   34.385620
 79    3.497168    4.345163   36.860102
 79   12.191915    4.336065   36.871130
 79    9.287478    4.330067   36.874253
 79    6.392649    4.345171   36.860182
 79    2.047819    1.834301   36.863985
 79   10.738343    1.836798   36.846646
 79    7.844862    1.835594   36.867241
 79    4.945291    1.836108   36.859604
 79    6.393787    9.361094   36.850201
 79   15.082625    9.359178   36.847144
 79   12.202925    9.372168   36.874567
 79    9.276867    9.372241   36.873549
 79    4.945722    6.857780   36.867644
 79   13.649885    6.858838   36.874677
 79   10.740161    6.854332   36.855503
 79    7.828758    6.860997   36.871700
 79    4.945514    5.181472   39.227137
 79   13.636541    5.181466   39.227139
 79   10.739538    5.181470   39.227134
 79    7.842527    5.181472   39.227135
 79    3.497007    2.672585   39.227140
 79   12.185964    2.669025   39.180995
 79    9.291035    2.672588   39.227136
 79    6.394021    2.672585   39.227138
 79    2.048500    0.163698   39.227141
 79   10.739549    0.163712   39.227134
 79    7.842528    0.163699   39.227138
 79    4.945514    0.163698   39.227140
 79    6.394021    7.690359   39.227134
 79   15.085056    7.690354   39.227135
 79   12.188046    7.690356   39.227133
 79    9.291034    7.690358   39.227132
 79    2.048500    3.508880   41.592412
 79   10.739542    3.508882   41.592410
 79    7.842529    3.508882   41.592409
 79    4.945515    3.508881   41.592411
 79    0.599993    0.999993   41.592413
 79    9.291037    0.999996   41.592410
 79    6.394022    0.999994   41.592412
 79    3.497007    0.999993   41.592412
 79    4.945514    8.526655   41.592408
 79   13.636554    8.526653   41.592408
 79   10.739541    8.526654   41.592408
 79    7.842528    8.526655   41.592408
 79    3.497007    6.017767   41.592410
 79   12.188045    6.017766   41.592409
 79    9.291034    6.017767   41.592408
 79    6.394021    6.017769   41.592408
 16   11.803541    5.944694   13.446548
 16   11.826117    5.969051   28.153120
  6   11.635951    4.169479   13.078176
  6   11.057460    6.027180   15.071725
  6    9.727814    5.662571   15.327321
  6   11.862323    6.467696   16.132433
  6    9.237330    5.693805   16.630781
  6   11.356329    6.508375   17.432918
  6   10.041760    6.095479   17.720347
  6    8.646329    5.110137   19.489961
  6    9.507110    6.073011   19.104625
  6    7.935826    5.062445   20.803940
  6    7.538057    7.594317   21.052072
  6   10.281134    6.957579   21.483246
  6    8.776036    8.045901   20.593517
  6    9.889603    7.188316   20.046931
  6    7.133196    6.271992   21.209221
  6    9.735734    6.043921   22.402178
  6    8.665713    5.194084   22.111538
  6   11.587615    6.211908   24.114731
  6   10.218509    6.088698   23.816165
  6   12.047211    6.207802   25.432906
  6    9.323695    5.995466   24.902247
  6   11.143519    6.071342   26.497061
  6    9.772276    5.987623   26.223859
  6   11.620869    4.189906   28.485924
  1   12.895846    6.755526   15.937766
  1    9.074154    5.368757   14.504041
  1    8.194062    5.430724   16.811519
  1   10.582784    3.871129   13.054845
  1    7.303204    4.169100   20.836810
  1    6.176707    6.075728   21.695142
  1    8.267025    4.583199   22.922193
  1    8.399771    4.312929   18.785195
  1    8.985383    9.114063   20.654018
  1   13.115301    6.279948   25.641324
  1   11.016552    7.666023   21.867788
  1    8.251144    5.946795   24.707538
  1   12.017517    6.824352   18.241419
  1   12.073541    4.025756   12.081807
  1   10.636243    7.830653   19.569370
  1   12.187784    3.622194   27.738914
  1    9.057946    5.920946   27.046639
  1   10.561807    3.912612   28.470776
  1   12.192806    3.596301   13.828634
  1    6.863716    8.358684   21.446301
  1   12.310188    6.271096   23.298958
  1   12.029303    4.017295   29.490330
 
E=  -784.7303 eV
box:  11.588056 0 0   5.794028  10.035548 0 0 0  55.000000
Kpoints:  2  2  1
basis: NGX=  90 NGY=  90 NGZ= 420 NGXF= 128 NGYF= 128 NGZF= 630
 #P external="g03extVASP R" nosym opt(maxstep=1,modredundant,nomicro) l         
 Full point group                 C1      NOp   1                               
 Recovered energy= -28.8382967040     dipole=      0.000000000000      0.0000000
