# Supplementary material for: Controlling piezoresistance in single molecules through the isomerisation of bullvalenes
Source: Nat Commun. 2023 Oct 3;14:6089. doi: 10.1038/s41467-023-41674-z (PMC10547723; doi:10.1038/s41467-023-41674-z)
Supplement: Supplementary file 4 — Source Data [file 41467_2023_41674_MOESM4_ESM.zip › Fig. 6 4-tip Bmm - Cmm TS at d = 20.0.txt]

 79    6.394028    6.017774    0.000000
 79    9.291042    6.017774    0.000000
 79   12.188056    6.017774    0.000000
 79    3.497014    6.017774    0.000000
 79    7.842535    8.526661    0.000000
 79   10.739549    8.526661    0.000000
 79   13.636563    8.526661    0.000000
 79    4.945521    8.526661    0.000000
 79    3.497014    1.000000    0.000000
 79    6.394028    1.000000    0.000000
 79    9.291042    1.000000    0.000000
 79    0.600000    1.000000    0.000000
 79    4.945521    3.508887    0.000000
 79    7.842535    3.508887    0.000000
 79   10.739549    3.508887    0.000000
 79    2.048507    3.508887    0.000000
 79    9.291042    7.690366    2.365402
 79   12.188056    7.690366    2.365402
 79   15.085070    7.690366    2.365402
 79    6.393995    7.691580    2.382120
 79    4.945521    0.163705    2.365402
 79    7.842535    0.163705    2.365402
 79   10.739549    0.163705    2.365402
 79    2.048507    0.163705    2.365402
 79    6.394028    2.672592    2.365402
 79    9.291042    2.672592    2.365402
 79   12.188056    2.672592    2.365402
 79    3.497014    2.672592    2.365402
 79    7.842535    5.181479    2.365402
 79   10.739549    5.181479    2.365402
 79   13.636563    5.181479    2.365402
 79    4.945521    5.181479    2.365402
 79    7.829464    6.861187    4.717714
 79   10.740165    6.854767    4.736555
 79   13.649130    6.860092    4.717900
 79    4.946365    6.858897    4.724592
 79    9.279278    9.373440    4.720539
 79   12.203992    9.372398    4.721093
 79   15.082377    9.359611    4.749799
 79    6.399758    9.362308    4.747086
 79    4.945977    1.836152    4.731867
 79    7.845108    1.836069    4.725866
 79   10.739261    1.841749    4.746170
 79    2.047121    1.838158    4.725672
 79    6.394249    4.345268    4.733188
 79    9.289117    4.328973    4.721117
 79   12.187493    4.332472    4.720337
 79    3.496785    4.346986    4.732127
 79    6.355215    6.010175    7.205056
 79    9.181693    5.961949    7.062837
 79   12.295914    5.958665    7.065592
 79    3.535543    6.012544    7.201257
 79    7.779454    8.560721    7.248249
 79   10.736327    8.654299    7.062875
 79   13.699391    8.562379    7.243357
 79    4.945799    8.527869    7.196997
 79    3.483832    1.038809    7.204435
 79    6.406418    1.041317    7.202721
 79    9.291320    0.998326    7.196590
 79    0.599171    0.997473    7.195219
 79    4.944828    3.512307    7.215526
 79    7.816991    3.481687    7.204411
 79   10.738451    3.433147    7.241198
 79    2.073515    3.480550    7.199010
 79   10.730534    5.207677    9.297681
 79   12.146773    7.682998    9.301346
 79    9.310157    7.676211    9.311170
 79   10.683822    6.887703   11.545015
 79   10.664254    6.870610   31.254490
 79    9.308968    7.677156   33.486591
 79   12.148826    7.683535   33.488539
 79   10.728486    5.209054   33.503788
 79    2.073809    3.479705   35.589653
 79   10.741477    3.431647   35.556576
 79    7.816333    3.478346   35.591088
 79    4.946702    3.508474   35.578430
 79    0.599613    0.994900   35.596292
 79    9.290359    0.998203   35.598692
 79    6.405477    1.036531   35.589920
 79    3.484864    1.037916   35.584834
 79    4.944278    8.528348   35.592263
 79   13.700306    8.561776   35.544577
 79   10.736391    8.651047   35.730936
 79    7.778879    8.562417   35.550120
 79    3.536009    6.007579   35.586553
 79   12.296575    5.957919   35.726797
 79    9.180408    5.956649   35.733931
 79    6.353828    6.009079   35.590229
 79    3.496764    4.345307   38.061415
 79   12.189235    4.331277   38.073361
 79    9.289999    4.329829   38.075742
 79    6.394403    4.345627   38.062293
 79    2.043695    1.834159   38.067446
 79   10.738366    1.840304   38.046644
 79    7.844966    1.834328   38.069928
 79    4.945100    1.834883   38.059667
 79    6.394703    9.361100   38.046826
 79   15.079221    9.358217   38.046051
 79   12.201976    9.371205   38.074814
 79    9.276836    9.373170   38.074048
 79    4.943767    6.857249   38.067862
 79   13.648942    6.860483   38.074857
 79   10.739655    6.854854   38.056382
 79    7.828457    6.864063   38.072420
 79    4.945521    5.181480   40.428105
 79   13.636563    5.181480   40.428105
 79   10.739549    5.181480   40.428105
 79    7.842535    5.181480   40.428105
 79    3.497014    2.672593   40.428105
 79   12.186710    2.670904   40.404156
 79    9.291042    2.672593   40.428105
 79    6.394028    2.672593   40.428105
 79    2.048507    0.163706   40.428105
 79   10.739549    0.163706   40.428105
 79    7.842535    0.163706   40.428105
 79    4.945521    0.163706   40.428105
 79    6.394028    7.690367   40.428105
 79   15.085070    7.690367   40.428105
 79   12.188056    7.690367   40.428105
 79    9.291042    7.690367   40.428105
 79    2.048507    3.508888   42.793507
 79   10.739549    3.508888   42.793507
 79    7.842535    3.508888   42.793507
 79    4.945521    3.508888   42.793507
 79    0.600000    1.000001   42.793507
 79    9.291042    1.000001   42.793507
 79    6.394028    1.000001   42.793507
 79    3.497014    1.000001   42.793507
 79    4.945521    8.526662   42.793507
 79   13.636563    8.526662   42.793507
 79   10.739549    8.526662   42.793507
 79    7.842535    8.526662   42.793507
 79    3.497014    6.017775   42.793507
 79   12.188056    6.017775   42.793507
 79    9.291042    6.017775   42.793507
 79    6.394028    6.017775   42.793507
 16   11.469976    6.184593   13.822788
 16   11.413444    6.075412   28.991747
  6   11.149793    4.400463   13.654415
  6   10.870268    6.425038   15.515655
  6    9.521476    6.328470   15.884075
  6   11.823097    6.663775   16.518153
  6    9.153342    6.416398   17.227652
  6   11.443144    6.748635   17.862144
  6   10.101638    6.594420   18.261533
  6    8.622769    5.841290   20.075751
  6    9.666925    6.599109   19.689278
  6    7.921455    5.936203   21.391847
  6    8.088805    8.500216   21.597940
  6   10.589652    7.267647   22.128494
  6    9.408999    8.660865   21.177519
  6   10.307789    7.557549   20.669876
  6    7.395460    7.302768   21.765232
  6    9.824053    6.545554   23.060706
  6    8.607117    5.944875   22.725964
  6   11.548121    6.429249   24.931749
  6   10.210441    6.547720   24.511373
  6   11.888944    6.351259   26.286423
  6    9.235677    6.638391   25.529180
  6   10.896519    6.379404   27.278877
  6    9.563477    6.553579   26.885612
  6   10.844763    4.352179   29.149415
  1   12.875030    6.752726   16.245215
  1    8.755525    6.192514   15.119480
  1    8.094539    6.367381   17.483926
  1   10.076635    4.190213   13.706414
  1    7.108062    5.203821   21.417348
  1    6.403407    7.335355   22.215813
  1    8.040598    5.462302   23.521791
  1    8.163661    5.168440   19.348193
  1    9.846718    9.657589   21.230082
  1   12.932862    6.227617   26.577000
  1   11.457639    7.805388   22.513782
  1    8.191153    6.790342   25.255302
  1   12.221737    6.894111   18.612969
  1   11.530161    4.115102   12.665804
  1   11.205308    7.995764   20.221743
  1   11.330864    3.745402   28.377145
  1    8.777355    6.621342   27.638958
  1    9.754867    4.294269   29.063691
  1   11.692940    3.865580   14.441525
  1    7.585785    9.401419   21.955250
  1   12.340127    6.350064   24.184890
  1   11.152377    4.017797   30.148049
 
 #P external="g03extVASP R" nosym opt(maxstep=1,modredundant,nomicro) l         
 Full point group                 C1      NOp   1                               
 Recovered energy= -28.8203265536     dipole=      0.000000000000      0.0000000
