# Supplementary material for: Controlling piezoresistance in single molecules through the isomerisation of bullvalenes
Source: Nat Commun. 2023 Oct 3;14:6089. doi: 10.1038/s41467-023-41674-z (PMC10547723; doi:10.1038/s41467-023-41674-z)
Supplement: Supplementary file 4 — Source Data [file 41467_2023_41674_MOESM4_ESM.zip › Fig. 6 4-tip Bmm - Dmm TS at d = 14.0.txt]

 79    6.394028    6.017774    0.000000
 79    9.291043    6.017774    0.000000
 79   12.188057    6.017774    0.000000
 79    3.497014    6.017774    0.000000
 79    7.842536    8.526662    0.000000
 79   10.739550    8.526662    0.000000
 79   13.636564    8.526662    0.000000
 79    4.945521    8.526662    0.000000
 79    3.497014    1.000000    0.000000
 79    6.394028    1.000000    0.000000
 79    9.291043    1.000000    0.000000
 79    0.600000    1.000000    0.000000
 79    4.945521    3.508887    0.000000
 79    7.842536    3.508887    0.000000
 79   10.739550    3.508887    0.000000
 79    2.048507    3.508887    0.000000
 79    9.291043    7.690367    2.365336
 79   12.188057    7.690367    2.365336
 79   15.085071    7.690367    2.365336
 79    6.394356    7.690786    2.385053
 79    4.945521    0.163705    2.365336
 79    7.842536    0.163705    2.365336
 79   10.739550    0.163705    2.365336
 79    2.048507    0.163705    2.365336
 79    6.394028    2.672592    2.365336
 79    9.291043    2.672592    2.365336
 79   12.188057    2.672592    2.365336
 79    3.497014    2.672592    2.365336
 79    7.842536    5.181479    2.365336
 79   10.739550    5.181479    2.365336
 79   13.636564    5.181479    2.365336
 79    4.945521    5.181479    2.365336
 79    7.829728    6.859205    4.717082
 79   10.739309    6.854397    4.734598
 79   13.649967    6.860729    4.719251
 79    4.946501    6.857602    4.723975
 79    9.278980    9.374270    4.716700
 79   12.202983    9.372355    4.717829
 79   15.086294    9.361243    4.739620
 79    6.397230    9.361098    4.739912
 79    4.946142    1.836232    4.730749
 79    7.845433    1.835361    4.724453
 79   10.738745    1.837086    4.737218
 79    2.047191    1.836660    4.724165
 79    6.394699    4.344330    4.731115
 79    9.287842    4.333241    4.716549
 79   12.191734    4.331956    4.717230
 79    3.499028    4.346398    4.729844
 79    6.352039    6.007135    7.203895
 79    9.177015    5.957776    7.062527
 79   12.300945    5.968170    7.061187
 79    3.535603    6.008944    7.202830
 79    7.760980    8.568877    7.210310
 79   10.746720    8.654157    7.052736
 79   13.699339    8.562609    7.229802
 79    4.938241    8.527456    7.196335
 79    3.487030    1.039528    7.202506
 79    6.404587    1.040746    7.204233
 79    9.285828    0.991555    7.197931
 79    0.600579    0.996165    7.193157
 79    4.944448    3.509682    7.212715
 79    7.813364    3.479839    7.201328
 79   10.738415    3.411734    7.191037
 79    2.075460    3.482848    7.197903
 79   10.735455    5.174026    9.243714
 79   12.161549    7.684865    9.269514
 79    9.291299    7.698970    9.240258
 79   10.692127    6.814259   11.400552
 79   10.694781    6.850827   25.370798
 79    9.297209    7.680358   27.477020
 79   12.176936    7.711114   27.523429
 79   10.716098    5.168626   27.536596
 79    2.076889    3.479793   29.565716
 79   10.743401    3.414239   29.575184
 79    7.815175    3.481745   29.568197
 79    4.945896    3.509820   29.555775
 79    0.602256    0.991773   29.572479
 79    9.289106    0.997646   29.576116
 79    6.403547    1.038580   29.566470
 79    3.485612    1.040381   29.565462
 79    4.949985    8.526629   29.569916
 79   13.713409    8.567439   29.553070
 79   10.727695    8.654303   29.710848
 79    7.776277    8.564688   29.545290
 79    3.538267    6.007267   29.565206
 79   12.300160    5.958030   29.703408
 79    9.177086    5.966234   29.709850
 79    6.353854    6.007271   29.565983
 79    3.499228    4.345183   32.037294
 79   12.191502    4.333336   32.052181
 79    9.287947    4.330348   32.050551
 79    6.393398    4.344458   32.037643
 79    2.047116    1.837998   32.044179
 79   10.740729    1.835860   32.031149
 79    7.844414    1.835903   32.045174
 79    4.945395    1.835723   32.038037
 79    6.394467    9.362330   32.031014
 79   15.081348    9.358782   32.024167
 79   12.201065    9.372419   32.051291
 79    9.278109    9.372850   32.051520
 79    4.945423    6.858394   32.044953
 79   13.649188    6.856187   32.050760
 79   10.740657    6.854787   32.033170
 79    7.829538    6.859879   32.048638
 79    4.945556    5.181486   34.402928
 79   13.636599    5.181486   34.402928
 79   10.739585    5.181486   34.402928
 79    7.842571    5.181486   34.402928
 79    3.497049    2.672599   34.402928
 79   12.188299    2.669908   34.372390
 79    9.291078    2.672599   34.402928
 79    6.394063    2.672599   34.402928
 79    2.048542    0.163712   34.402928
 79   10.739585    0.163712   34.402928
 79    7.842571    0.163712   34.402928
 79    4.945556    0.163712   34.402928
 79    6.394063    7.690374   34.402928
 79   15.085106    7.690374   34.402928
 79   12.188092    7.690374   34.402928
 79    9.291078    7.690374   34.402928
 79    2.048542    3.508894   36.768265
 79   10.739585    3.508894   36.768265
 79    7.842571    3.508894   36.768265
 79    4.945556    3.508894   36.768265
 79    0.600035    1.000007   36.768265
 79    9.291078    1.000007   36.768265
 79    6.394063    1.000007   36.768265
 79    3.497049    1.000007   36.768265
 79    4.945556    8.526669   36.768265
 79   13.636599    8.526669   36.768265
 79   10.739585    8.526669   36.768265
 79    7.842571    8.526669   36.768265
 79    3.497049    6.017781   36.768265
 79   12.188092    6.017781   36.768265
 79    9.291078    6.017781   36.768265
 79    6.394063    6.017781   36.768265
 16   10.737646    7.299647   13.727119
 16   11.941376    6.189047   23.428510
  6   12.490853    7.116377   14.160152
  6    9.994884    5.942464   14.594233
  6   10.375499    4.610025   14.392269
  6    8.958422    6.228075   15.487833
  6    9.792778    3.599906   15.145876
  6    8.364985    5.206791   16.219532
  6    8.801259    3.871108   16.115874
  6    9.076504    1.681394   17.257111
  6    8.278207    2.803293   16.991925
  6    8.878774    0.659791   18.178263
  6    6.335443    0.725496   18.478260
  6    7.649893    3.556209   18.882551
  6    6.017269    1.846674   17.830683
  6    6.939419    3.016345   17.679174
  6    7.681383    0.465672   19.073324
  6    8.275594    2.852903   19.907173
  6    8.308871    1.456621   20.016162
  6   10.000709    4.624419   20.264581
  6    9.161153    3.640518   20.811504
  6   10.856862    5.366251   21.072054
  6    9.211461    3.417918   22.197628
  6   10.886991    5.140358   22.451416
  6   10.056605    4.163821   23.016051
  6   13.070954    4.998035   24.208699
  1    8.632862    7.258725   15.623771
  1   11.115863    4.362492   13.632005
  1   10.097225    2.572239   14.957424
  1   12.866546    6.133473   13.864555
  1   15.495241    9.998008   18.333627
  1   13.501514    9.503951   19.522489
  1    8.955366    1.026868   20.780382
  1   10.058819    1.677421   16.783629
  1    5.026167    1.946945   17.385847
  1   11.515349    6.117297   20.636332
  1    7.795337    4.635352   18.879573
  1    8.553457    2.674816   22.648435
  1    7.581237    5.476345   16.924828
  1   13.020177    7.893467   13.598463
  1    6.401784    3.825393   17.176518
  1   13.670557    4.515945   23.430153
  1   10.052123    4.008681   24.095250
  1   12.513160    4.263207   24.795706
  1   12.607125    7.278354   15.237091
  1   11.392798    9.959698   18.559055
  1   10.003156    4.787591   19.186761
  1   13.707777    5.582837   24.881901
 
E=  -784.9873 eV
box:  11.588056 0 0   5.794028  10.035548 0 0 0  55.000000
Kpoints:  2  2  1
basis: NGX=  90 NGY=  90 NGZ= 420 NGXF= 128 NGYF= 128 NGZF= 630
