# Supplementary material for: Controlling piezoresistance in single molecules through the isomerisation of bullvalenes
Source: Nat Commun. 2023 Oct 3;14:6089. doi: 10.1038/s41467-023-41674-z (PMC10547723; doi:10.1038/s41467-023-41674-z)
Supplement: Supplementary file 4 — Source Data [file 41467_2023_41674_MOESM4_ESM.zip › Fig. 6 4-tip Bmm - Dmm TS at d = 15.2.txt]

 79    6.394028    6.017774    0.000000
 79    9.291043    6.017774    0.000000
 79   12.188059    6.017774    0.000000
 79    3.497014    6.017774    0.000000
 79    7.842536    8.526662    0.000000
 79   10.739551    8.526662    0.000000
 79   13.636564    8.526662    0.000000
 79    4.945521    8.526662    0.000000
 79    3.497014    1.000001    0.000000
 79    6.394028    1.000000    0.000000
 79    9.291043    1.000000    0.000000
 79    0.600000    1.000001    0.000000
 79    4.945521    3.508887    0.000000
 79    7.842536    3.508887    0.000000
 79   10.739551    3.508887    0.000000
 79    2.048507    3.508887    0.000000
 79    9.291043    7.690367    2.365271
 79   12.188059    7.690367    2.365271
 79   15.085071    7.690367    2.365271
 79    6.394101    7.690677    2.382935
 79    4.945521    0.163704    2.365271
 79    7.842536    0.163705    2.365271
 79   10.739550    0.163704    2.365271
 79    2.048507    0.163704    2.365271
 79    6.394028    2.672592    2.365271
 79    9.291043    2.672592    2.365271
 79   12.188059    2.672592    2.365271
 79    3.497014    2.672592    2.365271
 79    7.842536    5.181479    2.365271
 79   10.739551    5.181479    2.365271
 79   13.636562    5.181479    2.365271
 79    4.945521    5.181479    2.365271
 79    7.825176    6.867713    4.713784
 79   10.740491    6.854479    4.728794
 79   13.652673    6.863644    4.715078
 79    4.942467    6.853262    4.733739
 79    9.271463    9.376921    4.713857
 79   12.200339    9.376684    4.713465
 79   15.083201    9.361644    4.746084
 79    6.385521    9.368115    4.747984
 79    4.942129    1.838151    4.734998
 79    7.840621    1.835269    4.727365
 79   10.736767    1.835508    4.744066
 79    2.044922    1.835679    4.727782
 79    6.395841    4.344243    4.733743
 79    9.290811    4.325120    4.709662
 79   12.192483    4.326676    4.712370
 79    3.498152    4.346534    4.731801
 79    6.346587    6.007874    7.207714
 79    9.166540    5.954135    7.030402
 79   12.297117    5.944539    7.045774
 79    3.532924    6.006465    7.213729
 79    7.764132    8.569357    7.209528
 79   10.724939    8.658296    7.039430
 79   13.712105    8.571177    7.209801
 79    4.944677    8.528944    7.211640
 79    3.477172    1.040363    7.212452
 79    6.398539    1.040244    7.206670
 79    9.287652    1.003946    7.203022
 79    0.595301    0.999161    7.208858
 79    4.942945    3.508046    7.218851
 79    7.812635    3.477897    7.209448
 79   10.742500    3.423508    7.210674
 79    2.078732    3.476278    7.208072
 79   10.703923    5.196732    9.244496
 79   12.154394    7.686572    9.227553
 79    9.281071    7.669593    9.252888
 79   10.686847    6.883803   11.412774
 79   10.677778    6.850254   26.558758
 79    9.299503    7.706374   28.702879
 79   12.136914    7.710024   28.716574
 79   10.716882    5.181417   28.750325
 79    2.079832    3.479870   30.758414
 79   10.741645    3.412491   30.772925
 79    7.816599    3.474932   30.763837
 79    4.948289    3.506249   30.745537
 79    0.602769    0.993146   30.760728
 79    9.289111    0.988673   30.763963
 79    6.405132    1.034716   30.756327
 79    3.485989    1.041497   30.750149
 79    4.942597    8.522476   30.756922
 79   13.706308    8.558029   30.750346
 79   10.729457    8.653433   30.935656
 79    7.766589    8.565579   30.761155
 79    3.539466    6.002207   30.758144
 79   12.305963    5.957717   30.916227
 79    9.162255    5.963273   30.929259
 79    6.348254    6.005158   30.757743
 79    3.499177    4.344494   33.234602
 79   12.193187    4.330481   33.250519
 79    9.290363    4.327307   33.257419
 79    6.394580    4.344860   33.235667
 79    2.049324    1.835437   33.232666
 79   10.736138    1.830956   33.219750
 79    7.843032    1.835106   33.240756
 79    4.944659    1.837421   33.231874
 79    6.386896    9.364830   33.226613
 79   15.083073    9.357547   33.223877
 79   12.202574    9.377222   33.256542
 79    9.271694    9.377716   33.255711
 79    4.944724    6.854223   33.239373
 79   13.651247    6.860691   33.254251
 79   10.740056    6.852603   33.238000
 79    7.825731    6.867239   33.260965
 79    4.945521    5.181479   35.603771
 79   13.636562    5.181479   35.603771
 79   10.739551    5.181479   35.603771
 79    7.842536    5.181479   35.603771
 79    3.497014    2.672592   35.603771
 79   12.187509    2.670791   35.579017
 79    9.291043    2.672592   35.603771
 79    6.394030    2.672592   35.603771
 79    2.048507    0.163704   35.603771
 79   10.739550    0.163704   35.603771
 79    7.842535    0.163704   35.603771
 79    4.945521    0.163704   35.603771
 79    6.394028    7.690367   35.603771
 79   15.085071    7.690367   35.603771
 79   12.188059    7.690367   35.603771
 79    9.291043    7.690367   35.603771
 79    2.048505    3.508887   37.969041
 79   10.739551    3.508887   37.969041
 79    7.842536    3.508887   37.969041
 79    4.945522    3.508890   37.969041
 79    0.600000    1.000001   37.969041
 79    9.291043    1.000001   37.969041
 79    6.394030    1.000001   37.969041
 79    3.497014    1.000001   37.969041
 79    4.945521    8.526662   37.969041
 79   13.636562    8.526662   37.969041
 79   10.739551    8.526662   37.969041
 79    7.842536    8.526662   37.969041
 79    3.497014    6.017774   37.969041
 79   12.188059    6.017774   37.969041
 79    9.291043    6.017774   37.969041
 79    6.394028    6.017774   37.969041
 16   11.347392    6.719956   13.706882
 16   11.159643    5.889364   24.408536
  6   12.003739    5.026368   13.803559
  6    9.910663    6.618366   14.749244
  6    8.936830    5.618877   14.617812
  6    9.750745    7.607265   15.728383
  6    7.864628    5.574901   15.500784
  6    8.656078    7.572241   16.588400
  6    7.702824    6.533589   16.525407
  6    6.109398    5.174056   17.852421
  6    6.577922    6.429588   17.471742
  6    5.170620    4.845205   18.843941
  6   15.367622    6.998662   18.905963
  6    6.865066    7.534864   19.363466
  6    4.560737    7.835787   18.217545
  6    6.052786    7.704025   18.112521
  6    4.292591    5.791429   19.618530
  6    6.612274    6.693781   20.429782
  6    5.473894    5.860248   20.545240
  6    9.030193    6.335065   21.000263
  6    7.703298    6.508619   21.431776
  6   10.065597    6.156138   21.915119
  6    7.446607    6.498016   22.814640
  6    9.790093    6.140889   23.287950
  6    8.476155    6.320245   23.739786
  6   10.961832    4.118191   24.789218
  1   10.497849    8.396703   15.825065
  1    9.000855    4.887678   13.812003
  1    7.108200    4.800757   15.373417
  1   11.263964    4.295634   13.462146
  1    5.038836    3.786120   19.062844
  1    3.479729    5.241540   20.101695
  1    5.453269    5.160012   21.382089
  1    6.636319    4.318049   17.420388
  1   15.691379    8.670578   17.680989
  1   11.090820    6.011482   21.571914
  1    7.840605    8.018008   19.342145
  1    6.429042    6.661353   23.172520
  1    8.582473    8.344889   17.355421
  1   12.871741    4.998838   13.134204
  1    6.431541    8.566728   17.554895
  1   11.109499    3.542096   23.867983
  1    8.269355    6.337987   24.812256
  1    9.973340    3.928151   25.219484
  1   12.310356    4.825176   14.837187
  1   14.287312    7.165138   18.917805
  1    9.247815    6.313214   19.931942
  1   11.736247    3.871619   25.525737
 
E=  -784.9658 eV
box:  11.588056 0 0   5.794028  10.035548 0 0 0  55.000000
Kpoints:  2  2  1
basis: NGX=  90 NGY=  90 NGZ= 420 NGXF= 128 NGYF= 128 NGZF= 630
