# Supplementary material for: Controlling piezoresistance in single molecules through the isomerisation of bullvalenes
Source: Nat Commun. 2023 Oct 3;14:6089. doi: 10.1038/s41467-023-41674-z (PMC10547723; doi:10.1038/s41467-023-41674-z)
Supplement: Supplementary file 4 — Source Data [file 41467_2023_41674_MOESM4_ESM.zip › Fig. 6 4-tip Bmm - Dmm TS at d = 16.4.txt]

 79    6.394029    6.017778   54.999999
 79    9.291041    6.017777    0.000000
 79   12.188056    6.017777    0.000000
 79    3.497016    6.017776    0.000000
 79    7.842532    8.526660   54.999999
 79   10.739549    8.526665    0.000001
 79   13.636561    8.526665    0.000000
 79    4.945529    8.526657   54.999997
 79    3.497013    1.000002    0.000000
 79    6.394026    1.000000    0.000001
 79    9.291035    0.999997    0.000003
 79    0.600000    1.000003    0.000000
 79    4.945522    3.508889    0.000001
 79    7.842533    3.508888    0.000001
 79   10.739548    3.508888    0.000000
 79    2.048508    3.508889    0.000000
 79    9.291041    7.690368    2.365274
 79   12.188057    7.690369    2.365274
 79   15.085060    7.690371    2.365270
 79    6.392751    7.689826    2.400649
 79    4.945520    0.163704    2.365273
 79    7.842533    0.163702    2.365274
 79   10.739552    0.163712    2.365267
 79    2.048506    0.163705    2.365272
 79    6.394028    2.672593    2.365273
 79    9.291040    2.672592    2.365273
 79   12.188052    2.672598    2.365269
 79    3.497014    2.672594    2.365273
 79    7.842535    5.181482    2.365274
 79   10.739549    5.181481    2.365273
 79   13.636556    5.181483    2.365270
 79    4.945524    5.181482    2.365274
 79    7.828043    6.856158    4.712177
 79   10.738772    6.852126    4.728855
 79   13.649780    6.860945    4.718041
 79    4.944633    6.856373    4.727051
 79    9.276976    9.374298    4.711410
 79   12.202994    9.374560    4.712732
 79   15.083109    9.361769    4.740281
 79    6.386545    9.364410    4.732045
 79    4.945385    1.837980    4.732917
 79    7.844611    1.835420    4.726752
 79   10.737664    1.840375    4.740380
 79    2.046407    1.836655    4.726636
 79    6.394453    4.343969    4.731503
 79    9.287796    4.331193    4.712991
 79   12.192905    4.332637    4.717221
 79    3.498435    4.346203    4.730984
 79    6.351482    6.008137    7.200517
 79    9.179640    5.959716    7.057267
 79   12.298504    5.976641    7.066811
 79    3.533362    6.006643    7.204425
 79    7.746852    8.574025    7.164131
 79   10.752107    8.648543    7.039161
 79   13.690938    8.557572    7.228864
 79    4.928186    8.528830    7.200998
 79    3.485973    1.034993    7.201603
 79    6.404143    1.038539    7.205272
 79    9.284583    0.993497    7.199370
 79    0.594920    1.003687    7.194451
 79    4.943381    3.507557    7.212340
 79    7.814111    3.480975    7.201909
 79   10.736632    3.421055    7.189740
 79    2.073102    3.483877    7.201103
 79   10.710085    5.196932    9.243501
 79   12.135304    7.706784    9.273349
 79    9.264933    7.715449    9.246755
 79   10.558992    6.889495   11.431385
 79   10.681579    6.846014   27.732049
 79    9.301267    7.689811   29.875618
 79   12.152102    7.697845   29.903841
 79   10.723644    5.174177   29.933655
 79    2.079962    3.479641   31.971248
 79   10.744409    3.415960   31.979266
 79    7.818584    3.480591   31.966724
 79    4.949151    3.505212   31.957521
 79    0.604413    0.991784   31.968366
 79    9.291270    0.993507   31.972874
 79    6.406029    1.033690   31.964789
 79    3.488778    1.035496   31.965207
 79    4.948913    8.526057   31.969483
 79   13.706491    8.561958   31.947652
 79   10.730508    8.643477   32.107686
 79    7.779946    8.561308   31.951054
 79    3.538625    6.005742   31.968750
 79   12.297324    5.960621   32.105471
 79    9.183938    5.969242   32.112451
 79    6.356717    6.007061   31.964744
 79    3.498833    4.345690   34.439368
 79   12.192644    4.332938   34.452635
 79    9.287960    4.328996   34.453955
 79    6.394972    4.344425   34.437228
 79    2.046770    1.834067   34.444007
 79   10.740974    1.836017   34.430416
 79    7.845353    1.832528   34.443187
 79    4.946692    1.836326   34.437724
 79    6.394418    9.362835   34.431122
 79   15.082181    9.357297   34.425146
 79   12.200773    9.372458   34.452397
 79    9.279796    9.371800   34.451598
 79    4.945796    6.855892   34.444019
 79   13.648771    6.858205   34.452999
 79   10.740272    6.852707   34.439531
 79    7.828701    6.860733   34.452564
 79    4.945565    5.181571   36.804453
 79   13.636595    5.181565   36.804455
 79   10.739588    5.181569   36.804452
 79    7.842579    5.181571   36.804452
 79    3.497059    2.672683   36.804454
 79   12.186586    2.670605   36.756820
 79    9.291088    2.672688   36.804453
 79    6.394073    2.672684   36.804454
 79    2.048552    0.163794   36.804455
 79   10.739603    0.163811   36.804452
 79    7.842584    0.163796   36.804454
 79    4.945565    0.163795   36.804455
 79    6.394072    7.690458   36.804451
 79   15.085108    7.690454   36.804452
 79   12.188098    7.690457   36.804451
 79    9.291086    7.690458   36.804450
 79    2.048554    3.508978   39.169726
 79   10.739591    3.508980   39.169727
 79    7.842581    3.508981   39.169725
 79    4.945564    3.508981   39.169725
 79    0.600045    1.000091   39.169726
 79    9.291088    1.000096   39.169726
 79    6.394074    1.000092   39.169726
 79    3.497059    1.000092   39.169726
 79    4.945565    8.526754   39.169723
 79   13.636608    8.526752   39.169724
 79   10.739591    8.526753   39.169724
 79    7.842580    8.526755   39.169723
 79    3.497056    6.017866   39.169724
 79   12.188097    6.017864   39.169725
 79    9.291085    6.017866   39.169724
 79    6.394072    6.017867   39.169723
 16   11.317912    6.249219   13.640870
 16   11.297928    5.883739   25.596035
  6   11.432179    4.450640   13.410785
  6   10.106209    6.400648   14.934765
  6    8.936769    5.629118   15.003280
  6   10.346036    7.359927   15.930648
  6    8.053784    5.792002   16.066282
  6    9.442930    7.532439   16.976683
  6    8.278093    6.743547   17.089569
  6    6.453712    5.853099   18.541004
  6    7.278654    6.934169   18.160143
  6    5.439011    5.819107   19.479269
  6   16.359276    8.296512   19.607198
  6    7.895026    7.859162   19.947194
  6    5.745257    8.886981   18.909328
  6    7.123480    8.322294   18.749308
  6    4.940000    6.980488   20.304305
  6    7.394653    7.246051   21.107063
  6    6.071630    6.836012   21.289570
  6    9.637327    6.406774   21.933272
  6    8.354671    6.917188   22.200620
  6   10.518363    6.100500   22.970233
  6    7.987731    7.113675   23.545513
  6   10.128032    6.287309   24.304314
  6    8.857129    6.800048   24.590312
  6   10.878724    4.137491   25.909024
  1   11.255659    7.961671   15.891815
  1    8.698985    4.912717   14.216107
  1    7.137507    5.201520   16.073732
  1   10.489063    4.028186   13.048851
  1    5.015870    4.844475   19.729273
  1    4.001187    6.701278   20.797041
  1    5.854088    6.225994   22.168306
  1    6.721478    4.883908   18.113119
  1   17.137289    9.839305   18.410637
  1   11.510785    5.704494   22.747728
  1    8.971497    8.031172   19.899512
  1    7.010535    7.541332   23.776174
  1    9.678639    8.275925   17.739798
  1   12.201619    4.299221   12.643246
  1    7.730927    9.026576   18.170607
  1   11.095637    3.551480   25.007451
  1    8.563190    6.968099   25.629012
  1    9.826784    4.041203   26.198726
  1   11.737771    3.986674   14.356796
  1   15.378917    8.774541   19.676329
  1    9.941803    6.227453   20.900496
  1   11.518595    3.811185   26.739095

E=  -784.8507 eV
box:  11.588056 0 0   5.794028  10.035548 0 0 0  55.000000
Kpoints:  2  2  1
basis: NGX=  90 NGY=  90 NGZ= 420 NGXF= 128 NGYF= 128 NGZF= 630
