# Supplementary material for: Controlling piezoresistance in single molecules through the isomerisation of bullvalenes
Source: Nat Commun. 2023 Oct 3;14:6089. doi: 10.1038/s41467-023-41674-z (PMC10547723; doi:10.1038/s41467-023-41674-z)
Supplement: Supplementary file 4 — Source Data [file 41467_2023_41674_MOESM4_ESM.zip › Fig. 6 4-tip Bmm - Dmm TS at d = 17.6.txt]

 79    6.394028    6.017774    0.000000
 79    9.291043    6.017774    0.000000
 79   12.188059    6.017774    0.000000
 79    3.497014    6.017774    0.000000
 79    7.842536    8.526662    0.000000
 79   10.739551    8.526662    0.000000
 79   13.636564    8.526662    0.000000
 79    4.945521    8.526662    0.000000
 79    3.497014    1.000001    0.000000
 79    6.394028    1.000000    0.000000
 79    9.291043    1.000000    0.000000
 79    0.600000    1.000001    0.000000
 79    4.945521    3.508887    0.000000
 79    7.842536    3.508887    0.000000
 79   10.739551    3.508887    0.000000
 79    2.048507    3.508887    0.000000
 79    9.291043    7.690367    2.365271
 79   12.188059    7.690367    2.365271
 79   15.085071    7.690367    2.365271
 79    6.394055    7.690677    2.381333
 79    4.945521    0.163704    2.365271
 79    7.842536    0.163705    2.365271
 79   10.739550    0.163704    2.365271
 79    2.048507    0.163704    2.365271
 79    6.394028    2.672592    2.365271
 79    9.291043    2.672592    2.365271
 79   12.188059    2.672592    2.365271
 79    3.497014    2.672592    2.365271
 79    7.842536    5.181479    2.365271
 79   10.739551    5.181479    2.365271
 79   13.636562    5.181479    2.365271
 79    4.945521    5.181479    2.365271
 79    7.829037    6.860588    4.716735
 79   10.739235    6.853611    4.734560
 79   13.651410    6.864141    4.718248
 79    4.945607    6.857817    4.726782
 79    9.275835    9.373876    4.717101
 79   12.201281    9.374406    4.717045
 79   15.084993    9.362927    4.742523
 79    6.394602    9.360413    4.743009
 79    4.945511    1.836940    4.732808
 79    7.845121    1.835804    4.725937
 79   10.737204    1.837157    4.739690
 79    2.045940    1.835858    4.725557
 79    6.394832    4.345185    4.732350
 79    9.288279    4.333752    4.716093
 79   12.193100    4.331792    4.717080
 79    3.498548    4.346528    4.731558
 79    6.349428    6.007813    7.203952
 79    9.174550    5.962796    7.061684
 79   12.303171    5.974269    7.064396
 79    3.535244    6.008238    7.206418
 79    7.767172    8.564761    7.221190
 79   10.748801    8.650103    7.054766
 79   13.693672    8.560592    7.236419
 79    4.937439    8.529594    7.203496
 79    3.485740    1.037839    7.205716
 79    6.402603    1.039221    7.206960
 79    9.285144    0.991047    7.201826
 79    0.600530    0.994015    7.195292
 79    4.942535    3.508063    7.215464
 79    7.811993    3.479920    7.202908
 79   10.736861    3.412476    7.189718
 79    2.072578    3.482641    7.202566
 79   10.731585    5.173856    9.242162
 79   12.149159    7.700661    9.299654
 79    9.310664    7.692631    9.279290
 79   10.713347    6.816140   11.464563
 79   10.681858    6.852902   28.916120
 79    9.302438    7.684012   31.063251
 79   12.160099    7.705351   31.108545
 79   10.724151    5.174136   31.127830
 79    2.078013    3.478059   33.166386
 79   10.742974    3.411692   33.176828
 79    7.817122    3.480567   33.163914
 79    4.947780    3.506794   33.150984
 79    0.603978    0.989706   33.164549
 79    9.292201    0.993620   33.172736
 79    6.406062    1.036797   33.162480
 79    3.486410    1.039886   33.161317
 79    4.951299    8.525861   33.165919
 79   13.714937    8.566165   33.152508
 79   10.725511    8.651531   33.311511
 79    7.779254    8.561601   33.139947
 79    3.540776    6.005267   33.165329
 79   12.302294    5.958761   33.308595
 79    9.176824    5.969455   33.312190
 79    6.356180    6.006078   33.159774
 79    3.499803    4.345036   35.635744
 79   12.194742    4.332017   35.652406
 79    9.289086    4.329678   35.653246
 79    6.395555    4.344099   35.635237
 79    2.047436    1.834424   35.643832
 79   10.741851    1.836311   35.629619
 79    7.845811    1.833966   35.643820
 79    4.946745    1.835996   35.635175
 79    6.394205    9.363680   35.627227
 79   15.084541    9.358369   35.624799
 79   12.202355    9.373224   35.650846
 79    9.278197    9.372744   35.650443
 79    4.947665    6.856406   35.643677
 79   13.651796    6.857954   35.652246
 79   10.740795    6.853681   35.636371
 79    7.827819    6.861812   35.651411
 79    4.945521    5.181479   38.003682
 79   13.636562    5.181479   38.003682
 79   10.739551    5.181479   38.003682
 79    7.842536    5.181479   38.003682
 79    3.497014    2.672592   38.003682
 79   12.188193    2.671323   37.980281
 79    9.291043    2.672592   38.003682
 79    6.394030    2.672592   38.003682
 79    2.048507    0.163704   38.003682
 79   10.739550    0.163704   38.003682
 79    7.842535    0.163704   38.003682
 79    4.945521    0.163704   38.003682
 79    6.394028    7.690367   38.003682
 79   15.085071    7.690367   38.003682
 79   12.188059    7.690367   38.003682
 79    9.291043    7.690367   38.003682
 79    2.048505    3.508887   40.368953
 79   10.739551    3.508887   40.368953
 79    7.842536    3.508887   40.368953
 79    4.945522    3.508890   40.368953
 79    0.600000    1.000001   40.368953
 79    9.291043    1.000001   40.368953
 79    6.394030    1.000001   40.368953
 79    3.497014    1.000001   40.368953
 79    4.945521    8.526662   40.368953
 79   13.636562    8.526662   40.368953
 79   10.739551    8.526662   40.368953
 79    7.842536    8.526662   40.368953
 79    3.497014    6.017774   40.368953
 79   12.188059    6.017774   40.368953
 79    9.291043    6.017774   40.368953
 79    6.394028    6.017774   40.368953
 16   11.684247    6.455349   13.652549
 16   11.516488    6.042624   26.776885
  6   11.953998    4.654939   13.578805
  6   10.692579    6.581354   15.142099
  6    9.443206    5.962816   15.282960
  6   11.199338    7.338872   16.208999
  6    8.730554    6.090044   16.473387
  6   10.469406    7.476071   17.390983
  6    9.215237    6.856145   17.560537
  6    7.419685    6.090319   19.102569
  6    8.337790    7.086373   18.735239
  6    6.386861    6.156747   20.031007
  6    5.946343    8.705039   20.062673
  6    8.988368    7.911050   20.564386
  6    7.023278    9.188856   19.438335
  6    8.332101    8.466060   19.342348
  6    5.921047    7.386611   20.764909
  6    8.360589    7.381957   21.698611
  6    6.988108    7.078089   21.775489
  6   10.442542    6.475279   22.874251
  6    9.160388    7.050970   22.917601
  6   11.143687    6.187263   24.047218
  6    8.621046    7.338395   24.188503
  6   10.573438    6.453223   25.302338
  6    9.306147    7.039756   25.367463
  6   11.098853    4.274338   26.942685
  1   12.174328    7.817945   16.111654
  1    9.012276    5.405140   14.449996
  1    7.740426    5.639174   16.541059
  1   11.001043    4.121747   13.501779
  1    5.869027    5.230942   20.283335
  1    4.934537    7.209312   21.205899
  1    6.657863    6.492588   22.634294
  1    7.598199    5.101174   18.673511
  1    1.171671    0.124669   18.942437
  1   12.137683    5.740785   23.990634
  1   10.075678    8.002864   20.589890
  1    7.648908    7.828905   24.254934
  1   10.900114    8.065689   18.202550
  1   12.546546    4.472855   12.673949
  1    9.047506    9.094583   18.801737
  1   11.463795    3.737099   26.059561
  1    8.866576    7.272465   26.339200
  1   10.017942    4.148618   27.062702
  1   12.509128    4.343953   14.471386
  1   16.611139    9.288881   20.074814
  1   10.891971    6.228628   21.910654
  1   11.614708    3.921804   27.844434
 
E=  -784.6151 eV
box:  11.588056 0 0   5.794028  10.035548 0 0 0  55.000000
Kpoints:  2  2  1
basis: NGX=  90 NGY=  90 NGZ= 420 NGXF= 128 NGYF= 128 NGZF= 630
