# Supplementary material for: Controlling piezoresistance in single molecules through the isomerisation of bullvalenes
Source: Nat Commun. 2023 Oct 3;14:6089. doi: 10.1038/s41467-023-41674-z (PMC10547723; doi:10.1038/s41467-023-41674-z)
Supplement: Supplementary file 4 — Source Data [file 41467_2023_41674_MOESM4_ESM.zip › Fig. 6 4-tip Bmm - Dmm TS at d = 18.8.txt]

 79    6.394028    6.017774    0.000000
 79    9.291042    6.017774    0.000000
 79   12.188060    6.017774    0.000000
 79    3.497014    6.017774    0.000000
 79    7.842535    8.526661    0.000000
 79   10.739550    8.526661    0.000000
 79   13.636563    8.526661    0.000000
 79    4.945521    8.526661    0.000000
 79    3.497014    1.000002    0.000000
 79    6.394028    1.000000    0.000000
 79    9.291042    1.000000    0.000000
 79    0.600000    1.000002    0.000000
 79    4.945521    3.508887    0.000000
 79    7.842535    3.508887    0.000000
 79   10.739550    3.508887    0.000000
 79    2.048507    3.508887    0.000000
 79    9.291042    7.690366    2.365271
 79   12.188060    7.690366    2.365271
 79   15.085070    7.690366    2.365271
 79    6.394429    7.691482    2.390523
 79    4.945522    0.163702    2.365271
 79    7.842535    0.163705    2.365271
 79   10.739549    0.163702    2.365271
 79    2.048507    0.163702    2.365271
 79    6.394028    2.672592    2.365271
 79    9.291042    2.672592    2.365271
 79   12.188060    2.672592    2.365271
 79    3.497014    2.672592    2.365271
 79    7.842535    5.181479    2.365271
 79   10.739550    5.181479    2.365271
 79   13.636560    5.181479    2.365271
 79    4.945521    5.181479    2.365271
 79    7.826126    6.862563    4.720596
 79   10.739058    6.855599    4.740113
 79   13.648917    6.865324    4.725993
 79    4.942039    6.857682    4.733471
 79    9.280515    9.368539    4.733816
 79   12.195649    9.368413    4.733776
 79   15.071263    9.356451    4.756685
 79    6.396409    9.356640    4.752970
 79    4.942610    1.834545    4.736616
 79    7.840045    1.832064    4.730806
 79   10.735071    1.828879    4.740001
 79    2.045163    1.832355    4.729334
 79    6.391316    4.345939    4.736574
 79    9.285052    4.330183    4.715634
 79   12.190504    4.330987    4.719976
 79    3.494066    4.347012    4.737604
 79    6.353906    6.009549    7.210533
 79    9.187217    5.952943    7.059391
 79   12.294637    5.963451    7.072038
 79    3.532149    6.008158    7.218495
 79    7.780742    8.553293    7.258400
 79   10.751682    8.637617    7.104426
 79   13.674520    8.544162    7.316316
 79    4.931285    8.525170    7.209560
 79    3.486498    1.029826    7.211007
 79    6.400061    1.035265    7.215892
 79    9.275363    0.976067    7.205781
 79    0.600909    0.981199    7.200741
 79    4.940637    3.508939    7.220027
 79    7.812979    3.476602    7.207507
 79   10.735865    3.399329    7.183351
 79    2.070332    3.475842    7.207928
 79   10.709968    5.130640    9.269053
 79   12.121205    7.614004    9.348680
 79    9.293115    7.619963    9.317292
 79   10.586399    6.738330   11.532625
 79   10.828251    6.839921   29.448646
 79    9.368337    7.645966   31.617712
 79   12.193226    7.691999   31.697498
 79   10.751788    5.168407   31.695677
 79    2.078175    3.472745   33.756437
 79   10.746008    3.414609   33.762998
 79    7.817955    3.480228   33.759679
 79    4.946603    3.506203   33.746957
 79    0.609928    0.980339   33.757103
 79    9.293546    0.996735   33.762770
 79    6.404541    1.031992   33.758839
 79    3.487206    1.031654   33.752986
 79    4.965094    8.525708   33.756743
 79   13.720682    8.565571   33.769020
 79   10.730564    8.640713   33.897151
 79    7.803299    8.545344   33.661915
 79    3.542366    6.007583   33.757732
 79   12.300063    5.950269   33.914654
 79    9.189009    5.962623   33.896405
 79    6.361272    6.007277   33.751571
 79    3.499297    4.344003   36.231840
 79   12.193236    4.325632   36.253766
 79    9.289092    4.330826   36.247807
 79    6.396631    4.346539   36.231625
 79    2.047777    1.831782   36.237430
 79   10.741845    1.833487   36.222155
 79    7.845404    1.834063   36.239250
 79    4.945586    1.834784   36.231891
 79    6.404343    9.356564   36.208958
 79   15.089594    9.362070   36.223165
 79   12.198797    9.372337   36.247564
 79    9.276185    9.369983   36.242190
 79    4.949784    6.856659   36.237112
 79   13.655247    6.858335   36.253389
 79   10.741197    6.853127   36.233902
 79    7.830172    6.864394   36.242440
 79    4.945521    5.181479   38.603680
 79   13.636560    5.181479   38.603680
 79   10.739550    5.181479   38.603680
 79    7.842535    5.181479   38.603680
 79    3.497014    2.672592   38.603680
 79   12.187030    2.669409   38.569721
 79    9.291042    2.672592   38.603680
 79    6.394032    2.672592   38.603680
 79    2.048507    0.163702   38.603680
 79   10.739549    0.163702   38.603680
 79    7.842532    0.163702   38.603680
 79    4.945522    0.163702   38.603680
 79    6.394028    7.690366   38.603680
 79   15.085070    7.690366   38.603680
 79   12.188060    7.690366   38.603680
 79    9.291042    7.690366   38.603680
 79    2.048504    3.508887   40.968950
 79   10.739550    3.508887   40.968950
 79    7.842535    3.508887   40.968950
 79    4.945522    3.508892   40.968950
 79    0.600000    1.000002   40.968950
 79    9.291042    1.000002   40.968950
 79    6.394032    1.000002   40.968950
 79    3.497014    1.000002   40.968950
 79    4.945521    8.526661   40.968950
 79   13.636560    8.526661   40.968950
 79   10.739550    8.526661   40.968950
 79    7.842535    8.526661   40.968950
 79    3.497014    6.017774   40.968950
 79   12.188060    6.017774   40.968950
 79    9.291042    6.017774   40.968950
 79    6.394028    6.017774   40.968950
 16   11.705903    6.502290   13.723080
 16   11.470457    6.018962   27.231401
  6   12.132595    4.739238   13.625667
  6   10.828401    6.554397   15.285731
  6    9.611294    5.894822   15.499415
  6   11.366133    7.319980   16.331146
  6    8.959148    6.000003   16.725631
  6   10.700183    7.431229   17.552442
  6    9.471458    6.783685   17.787402
  6    7.664979    6.052321   19.340539
  6    8.624782    7.022311   18.984480
  6    6.609725    6.156880   20.223797
  6    6.265338    8.711192   20.267081
  6    9.272331    7.812613   20.814408
  6    7.364986    9.164058   19.662835
  6    8.649825    8.401358   19.588749
  6    6.200207    7.395386   20.975669
  6    8.605851    7.351399   21.966470
  6    7.228183    7.122257   22.036809
  6   10.597366    6.378195   23.262961
  6    9.361943    7.045853   23.224041
  6   11.225096    6.092637   24.478064
  6    8.805300    7.439453   24.457703
  6   10.629245    6.451963   25.697575
  6    9.415616    7.142952   25.677632
  6   10.936860    4.288780   27.397304
  1   12.316125    7.833182   16.183295
  1    9.150710    5.326109   14.691055
  1    7.987709    5.520860   16.837799
  1   11.231990    4.119051   13.611053
  1    6.053553    5.251084   20.464366
  1    5.201313    7.253055   21.399917
  1    6.859065    6.594458   22.916083
  1    7.819803    5.060198   18.911951
  1    7.344446   10.134731   19.164583
  1   12.181774    5.569728   24.482999
  1   10.361718    7.845843   20.840098
  1    7.872836    8.003895   24.461277
  1   11.158602    8.032801   18.338466
  1   12.676218    4.610546   12.682779
  1    9.394167    9.004681   19.060981
  1   11.282743    3.723425   26.525758
  1    8.952602    7.453022   26.614455
  1    9.849142    4.231149   27.496877
  1   12.774888    4.481164   14.474055
  1    5.358777    9.319173   20.262429
  1   11.065002    6.051164   22.333421
  1   11.411735    3.907999   28.308730
 
E=  -784.3853 eV
box:  11.588056 0 0   5.794028  10.035548 0 0 0  55.000000
 KPOINTS read
Kpoints:  2  2  1
basis: NGX=  90 NGY=  90 NGZ= 420 NGXF= 128 NGYF= 128 NGZF= 630
 #P external="g03extVASP R" nosym opt(maxstep=1,modredundant,nomicro) l         
 Full point group                 C1      NOp   1                               
 Recovered energy= -28.8287842805     dipole=      0.000000000000      0.0000000
