# Supplementary material for: Controlling piezoresistance in single molecules through the isomerisation of bullvalenes
Source: Nat Commun. 2023 Oct 3;14:6089. doi: 10.1038/s41467-023-41674-z (PMC10547723; doi:10.1038/s41467-023-41674-z)
Supplement: Supplementary file 4 — Source Data [file 41467_2023_41674_MOESM4_ESM.zip › Fig. 6 4-tip Bmm - E TS at d = 16.4.txt]

 79    6.394024    6.017779    0.000005
 79    9.291035    6.017780    0.000002
 79   12.188045    6.017782   54.999997
 79    3.497012    6.017778    0.000005
 79    7.842531    8.526666    0.000006
 79   10.739543    8.526669    0.000004
 79   13.636555    8.526671   54.999999
 79    4.945521    8.526665    0.000007
 79    3.497012    1.000003    0.000001
 79    6.394024    1.000002    0.000000
 79    9.291033    1.000002   54.999998
 79    0.599999    1.000002    0.000001
 79    4.945518    3.508891    0.000003
 79    7.842529    3.508891    0.000002
 79   10.739539    3.508893   54.999997
 79    2.048506    3.508890    0.000002
 79    9.291040    7.690370    2.365279
 79   12.188051    7.690372    2.365273
 79   15.085053    7.690367    2.365260
 79    6.393543    7.691440    2.386297
 79    4.945519    0.163705    2.365271
 79    7.842533    0.163703    2.365270
 79   10.739553    0.163716    2.365260
 79    2.048506    0.163706    2.365272
 79    6.394026    2.672593    2.365274
 79    9.291038    2.672594    2.365270
 79   12.188047    2.672603    2.365259
 79    3.497013    2.672594    2.365274
 79    7.842533    5.181482    2.365276
 79   10.739543    5.181484    2.365271
 79   13.636548    5.181486    2.365260
 79    4.945521    5.181482    2.365278
 79    7.830046    6.858404    4.717506
 79   10.738569    6.853079    4.732881
 79   13.649470    6.861268    4.720360
 79    4.946238    6.857059    4.726870
 79    9.277321    9.372688    4.718134
 79   12.199543    9.371950    4.716829
 79   15.085013    9.361870    4.738172
 79    6.396002    9.359393    4.741378
 79    4.945961    1.836318    4.732037
 79    7.844722    1.834937    4.726028
 79   10.737913    1.838096    4.739455
 79    2.046764    1.835375    4.725784
 79    6.395536    4.344554    4.731648
 79    9.288330    4.334802    4.716886
 79   12.192979    4.332767    4.717706
 79    3.499089    4.346210    4.730523
 79    6.351521    6.007280    7.202977
 79    9.179115    5.962734    7.068217
 79   12.298717    5.975600    7.067836
 79    3.533742    6.008665    7.203998
 79    7.766299    8.563825    7.212528
 79   10.747578    8.643167    7.056331
 79   13.692688    8.560060    7.225627
 79    4.936717    8.528849    7.201115
 79    3.487218    1.035150    7.202809
 79    6.403066    1.036692    7.205054
 79    9.285720    0.991283    7.199320
 79    0.601529    0.994432    7.194230
 79    4.943312    3.507585    7.212593
 79    7.814523    3.480417    7.202796
 79   10.737298    3.413421    7.184813
 79    2.072659    3.483182    7.199785
 79   10.748073    5.153170    9.217465
 79   12.148613    7.701811    9.321657
 79    9.293387    7.720856    9.244785
 79   10.712834    6.809138   11.392187
 79   10.672479    6.859959   27.770532
 79    9.289539    7.678199   29.877070
 79   12.170130    7.710350   29.923222
 79   10.722146    5.173260   29.937725
 79    2.079137    3.479323   31.971452
 79   10.744089    3.417148   31.976598
 79    7.818656    3.480978   31.967399
 79    4.948625    3.506266   31.957732
 79    0.604357    0.993424   31.968799
 79    9.292475    0.995215   31.973684
 79    6.406126    1.036097   31.965977
 79    3.488916    1.037562   31.965993
 79    4.951656    8.527248   31.970398
 79   13.712319    8.564548   31.958217
 79   10.730363    8.647134   32.110597
 79    7.780848    8.562346   31.948107
 79    3.539904    6.005752   31.968740
 79   12.299661    5.959245   32.106676
 79    9.182295    5.968704   32.111881
 79    6.356854    6.007803   31.965261
 79    3.498467    4.345435   34.439780
 79   12.192632    4.332644   34.452843
 79    9.289117    4.329867   34.453340
 79    6.394946    4.345448   34.437723
 79    2.046710    1.834048   34.444572
 79   10.740892    1.836730   34.430709
 79    7.845194    1.833679   34.444462
 79    4.946680    1.836757   34.438564
 79    6.394543    9.362991   34.431238
 79   15.084122    9.358281   34.427345
 79   12.200825    9.373078   34.453262
 79    9.279019    9.371871   34.451513
 79    4.946285    6.856068   34.444969
 79   13.648776    6.858633   34.453388
 79   10.740956    6.853090   34.438052
 79    7.829427    6.861511   34.452066
 79    4.945567    5.181570   36.804458
 79   13.636610    5.181568   36.804444
 79   10.739596    5.181570   36.804449
 79    7.842582    5.181571   36.804454
 79    3.497060    2.672683   36.804458
 79   12.187527    2.671582   36.774888
 79    9.291090    2.672685   36.804451
 79    6.394075    2.672684   36.804456
 79    2.048553    0.163796   36.804458
 79   10.739596    0.163797   36.804446
 79    7.842582    0.163798   36.804453
 79    4.945568    0.163796   36.804456
 79    6.394073    7.690457   36.804456
 79   15.085119    7.690457   36.804444
 79   12.188101    7.690456   36.804449
 79    9.291087    7.690457   36.804452
 79    2.048554    3.508977   39.169730
 79   10.739601    3.508977   39.169722
 79    7.842586    3.508979   39.169726
 79    4.945570    3.508978   39.169729
 79    0.600046    1.000090   39.169729
 79    9.291093    1.000092   39.169724
 79    6.394077    1.000092   39.169727
 79    3.497062    1.000090   39.169729
 79    4.945567    8.526752   39.169728
 79   13.636612    8.526749   39.169722
 79   10.739597    8.526750   39.169725
 79    7.842582    8.526753   39.169727
 79    3.497061    6.017864   39.169730
 79   12.188107    6.017863   39.169721
 79    9.291092    6.017865   39.169725
 79    6.394077    6.017866   39.169728
 16    9.355845    5.636380   13.002830
 16   11.908018    6.384956   25.776380
  6    7.791462    5.532657   12.069935
  6    9.252223    7.970122   14.519871
  6    8.879695    6.626832   14.404363
  6    8.995076    8.664606   15.700315
  6    8.207835    6.002928   15.464178
  6    8.356943    8.047431   16.793981
  6    7.942563    6.707294   16.633060
  6    8.236772    8.688876   18.119530
  6    9.374012    9.593505   18.550314
  6    7.181484    8.331861   18.967640
  6    2.681128    0.723802   18.343746
  6    1.776702    1.234515   19.256593
  6    9.984564    9.260580   19.870281
  6    6.926496    8.742970   20.276349
  6    1.453593    0.678800   20.499304
  6    9.325882    9.173576   21.039860
  6    7.868608    9.521121   21.159439
  6   10.814678    7.446246   22.042276
  6   11.421158    6.820572   23.126046
  6    9.988389    8.572282   22.218082
  6    9.791522    9.051515   23.526986
  6   11.213474    7.311537   24.420524
  6   10.398894    8.434193   24.619246
  6   13.451000    7.291447   26.118741
  1    7.049148    5.007580   12.682018
  1    9.297694    9.710747   15.762640
  1    7.931959    4.950128   15.388166
  1    2.726335    1.184661   17.355852
  1   12.206148    1.116607   21.046758
  1    7.443559    6.532733   11.792354
  1    7.546742    9.456393   22.203113
  1   12.729371    2.054863   18.915600
  1    8.012479    4.956373   11.162676
  1   12.028497    5.926807   22.977831
  1   11.037287    8.969918   19.843897
  1    7.472194    6.188928   17.468410
  1    9.159956    9.924752   23.698030
  1   14.117888    7.199274   25.253649
  1    9.754328    8.462002   13.684601
  1    5.969714    8.467579   20.719605
  1   10.228994    8.805142   25.632282
  1   13.237765    8.340718   26.346308
  1   10.155414    9.582247   17.783878
  1    6.378451    7.755446   18.502224
  1   10.937212    7.030388   21.042024
  1   13.895763    6.809916   26.998452
 
E=  -784.8830 eV
box:  11.588056 0 0   5.794028  10.035548 0 0 0  55.000000
Kpoints:  2  2  1
basis: NGX=  90 NGY=  90 NGZ= 420 NGXF= 128 NGYF= 128 NGZF= 630
