# Supplementary material for: Controlling piezoresistance in single molecules through the isomerisation of bullvalenes
Source: Nat Commun. 2023 Oct 3;14:6089. doi: 10.1038/s41467-023-41674-z (PMC10547723; doi:10.1038/s41467-023-41674-z)
Supplement: Supplementary file 4 — Source Data [file 41467_2023_41674_MOESM4_ESM.zip › Fig. 6 4-tip Bmm - E TS at d = 17.6.txt]

 79    6.394028    6.017774    0.000000
 79    9.291042    6.017774    0.000000
 79   12.188056    6.017774    0.000000
 79    3.497014    6.017774    0.000000
 79    7.842535    8.526661    0.000000
 79   10.739549    8.526661    0.000000
 79   13.636563    8.526661    0.000000
 79    4.945521    8.526661    0.000000
 79    3.497014    1.000000    0.000000
 79    6.394028    1.000000    0.000000
 79    9.291042    1.000000    0.000000
 79    0.600000    1.000000    0.000000
 79    4.945521    3.508887    0.000000
 79    7.842535    3.508887    0.000000
 79   10.739549    3.508887    0.000000
 79    2.048507    3.508887    0.000000
 79    9.291042    7.690366    2.365336
 79   12.188056    7.690366    2.365336
 79   15.085070    7.690366    2.365336
 79    6.394028    7.690366    2.365336
 79    4.945521    0.163705    2.365336
 79    7.842535    0.163705    2.365336
 79   10.739549    0.163705    2.365336
 79    2.048507    0.163705    2.365336
 79    6.394028    2.672592    2.365336
 79    9.291042    2.672592    2.365336
 79   12.188056    2.672592    2.365336
 79    3.497014    2.672592    2.365336
 79    7.842535    5.181479    2.365336
 79   10.739549    5.181479    2.365336
 79   13.636563    5.181479    2.365336
 79    4.945521    5.181479    2.365336
 79    7.829843    6.861050    4.716391
 79   10.739652    6.853101    4.735185
 79   13.650988    6.863245    4.719065
 79    4.946967    6.857536    4.726678
 79    9.275699    9.373539    4.718035
 79   12.202779    9.374139    4.717874
 79   15.085197    9.361231    4.743697
 79    6.396663    9.360603    4.743373
 79    4.946127    1.835826    4.732587
 79    7.845097    1.835861    4.725753
 79   10.738887    1.838499    4.742273
 79    2.047034    1.835848    4.725819
 79    6.395610    4.344955    4.732826
 79    9.289216    4.332274    4.717376
 79   12.193064    4.330592    4.717817
 79    3.499281    4.346715    4.730471
 79    6.350263    6.007723    7.205339
 79    9.174603    5.962464    7.062414
 79   12.302052    5.968409    7.061833
 79    3.536629    6.009462    7.205751
 79    7.766780    8.563524    7.228423
 79   10.742478    8.653028    7.050123
 79   13.699474    8.562137    7.234595
 79    4.940993    8.529563    7.202475
 79    3.484492    1.038361    7.207955
 79    6.403363    1.040032    7.206881
 79    9.287505    0.993428    7.199922
 79    0.601684    0.993999    7.195877
 79    4.943584    3.509083    7.216258
 79    7.814424    3.479297    7.204305
 79   10.738390    3.418634    7.202155
 79    2.073721    3.480525    7.201830
 79   10.740653    5.175700    9.240541
 79   12.151306    7.703063    9.296332
 79    9.314282    7.705295    9.272872
 79   10.778935    6.848241   11.445128
 79   10.670310    6.838231   30.116319
 79    9.314757    7.697219   32.264032
 79   12.156907    7.700285   32.296858
 79   10.734642    5.178390   32.329403
 79    2.075492    3.479062   34.361255
 79   10.741554    3.417003   34.367148
 79    7.818031    3.481032   34.365354
 79    4.947063    3.508917   34.350546
 79    0.603641    0.990158   34.367566
 79    9.289101    0.995125   34.371335
 79    6.405278    1.039136   34.361098
 79    3.483556    1.039378   34.359669
 79    4.947966    8.527055   34.361113
 79   13.709892    8.562293   34.335221
 79   10.732464    8.653616   34.516647
 79    7.778970    8.559860   34.337214
 79    3.541097    6.006474   34.361922
 79   12.304197    5.961097   34.506900
 79    9.176152    5.968728   34.506687
 79    6.354441    6.009298   34.359084
 79    3.495348    4.346440   36.834537
 79   12.190308    4.333735   36.851806
 79    9.284737    4.329422   36.850455
 79    6.391910    4.344706   36.833407
 79    2.044189    1.838402   36.842671
 79   10.739240    1.837686   36.826862
 79    7.843769    1.836779   36.842611
 79    4.944278    1.836554   36.835394
 79    6.393079    9.362288   36.825222
 79   15.082178    9.358478   36.819882
 79   12.204311    9.372523   36.853179
 79    9.275246    9.375297   36.851085
 79    4.944665    6.857997   36.842172
 79   13.649762    6.860183   36.849866
 79   10.739480    6.854615   36.833306
 79    7.827721    6.861751   36.851148
 79    4.945488    5.181474   39.203153
 79   13.636530    5.181474   39.203153
 79   10.739516    5.181474   39.203153
 79    7.842502    5.181474   39.203153
 79    3.496981    2.672587   39.203153
 79   12.188023    2.672587   39.203153
 79    9.291009    2.672587   39.203153
 79    6.393995    2.672587   39.203153
 79    2.048474    0.163700   39.203153
 79   10.739516    0.163700   39.203153
 79    7.842502    0.163700   39.203153
 79    4.945488    0.163700   39.203153
 79    6.393995    7.690361   39.203153
 79   15.085037    7.690361   39.203153
 79   12.188023    7.690361   39.203153
 79    9.291009    7.690361   39.203153
 79    2.048474    3.508882   41.568490
 79   10.739516    3.508882   41.568490
 79    7.842502    3.508882   41.568490
 79    4.945488    3.508882   41.568490
 79    0.599967    0.999995   41.568490
 79    9.291009    0.999995   41.568490
 79    6.393995    0.999995   41.568490
 79    3.496981    0.999995   41.568490
 79    4.945488    8.526656   41.568490
 79   13.636530    8.526656   41.568490
 79   10.739516    8.526656   41.568490
 79    7.842502    8.526656   41.568490
 79    3.496981    6.017769   41.568490
 79   12.188023    6.017769   41.568490
 79    9.291009    6.017769   41.568490
 79    6.393995    6.017769   41.568490
 16   10.089057    5.635049   13.417962
 16   11.664226    5.817385   28.158848
  6    8.278836    5.657560   13.214510
  6    9.777670    7.615485   15.405837
  6   10.268375    6.351973   15.045492
  6    9.872920    8.047466   16.727307
  6   10.918341    5.572771   16.012831
  6   10.471988    7.254500   17.731677
  6   11.020346    6.022736   17.329132
  6   10.483282    7.682611   19.152762
  6   11.702720    7.378786   19.996621
  6    9.357675    8.353331   19.681348
  6   12.178235    8.767731   19.652579
  6   11.848604    9.944289   20.331474
  6   11.589903    7.003256   21.443968
  6    9.192508    8.927451   20.929427
  6    5.170460    0.058560   21.391798
  6   10.949483    7.707293   22.398575
  6   10.201129    8.976329   22.052427
  6   10.989797    5.918770   24.172680
  6   11.012064    7.281491   23.821278
  6   11.153846    5.504404   25.494102
  6   11.134984    8.215680   24.870871
  6   11.340078    6.448607   26.513725
  6   11.294779    7.812239   26.197641
  6   13.407442    6.308979   28.369664
  1    7.830181    5.034723   13.998573
  1    9.490460    9.033487   16.986632
  1   11.309757    4.593633   15.734220
  1   12.800599    8.840562   18.758885
  1    4.918450    1.070783   21.715354
  1    7.887453    6.679640   13.248446
  1    9.702824    9.351421   22.951512
  1    6.457669    0.830779   19.906194
  1    8.078439    5.225595   12.225693
  1   11.148563    4.442311   25.742461
  1   12.158483    6.119203   21.744473
  1   11.483449    5.365954   18.064814
  1   11.150161    9.281900   24.646783
  1   14.013218    5.807296   27.604565
  1    9.328217    8.260787   14.648911
  1    8.275495    9.494101   21.103760
  1   11.397099    8.555710   26.989796
  1   13.514821    7.396799   28.306571
  1   12.338620    6.648253   19.489533
  1    8.528795    8.497201   18.984257
  1   10.842540    5.169467   23.395384
  1   13.703928    5.970240   29.370748
 
E= -784.7838 eV
box:  11.588056 0 0   5.794028  10.035548 0 0 0  55.000000
Kpoints:  2  2  1
basis: NGX=  90 NGY=  90 NGZ= 420 NGXF= 128 NGYF= 128 NGZF= 630
