# Supplementary material for: Controlling piezoresistance in single molecules through the isomerisation of bullvalenes
Source: Nat Commun. 2023 Oct 3;14:6089. doi: 10.1038/s41467-023-41674-z (PMC10547723; doi:10.1038/s41467-023-41674-z)
Supplement: Supplementary file 4 — Source Data [file 41467_2023_41674_MOESM4_ESM.zip › Fig. 6 4-tip Bmm - E TS at d = 18.4.txt]

 79    6.394028    6.017774    0.000000
 79    9.291043    6.017774    0.000000
 79   12.188057    6.017774    0.000000
 79    3.497014    6.017774    0.000000
 79    7.842536    8.526662    0.000000
 79   10.739550    8.526662    0.000000
 79   13.636564    8.526662    0.000000
 79    4.945521    8.526662    0.000000
 79    3.497014    1.000000    0.000000
 79    6.394028    1.000000    0.000000
 79    9.291043    1.000000    0.000000
 79    0.600000    1.000000    0.000000
 79    4.945521    3.508887    0.000000
 79    7.842536    3.508887    0.000000
 79   10.739550    3.508887    0.000000
 79    2.048507    3.508887    0.000000
 79    9.291043    7.690367    2.365336
 79   12.188057    7.690367    2.365336
 79   15.085071    7.690367    2.365336
 79    6.394447    7.691585    2.390913
 79    4.945521    0.163705    2.365336
 79    7.842536    0.163705    2.365336
 79   10.739550    0.163705    2.365336
 79    2.048507    0.163705    2.365336
 79    6.394028    2.672592    2.365336
 79    9.291043    2.672592    2.365336
 79   12.188057    2.672592    2.365336
 79    3.497014    2.672592    2.365336
 79    7.842536    5.181479    2.365336
 79   10.739550    5.181479    2.365336
 79   13.636564    5.181479    2.365336
 79    4.945521    5.181479    2.365336
 79    7.830210    6.859516    4.718892
 79   10.739694    6.854255    4.737120
 79   13.650340    6.860867    4.718487
 79    4.946315    6.857990    4.724818
 79    9.277724    9.373846    4.718149
 79   12.204078    9.372852    4.718878
 79   15.084386    9.361055    4.742479
 79    6.396866    9.360525    4.743210
 79    4.946051    1.836489    4.732064
 79    7.845380    1.836064    4.725424
 79   10.739061    1.838159    4.739410
 79    2.046790    1.836726    4.724889
 79    6.393421    4.345303    4.732269
 79    9.287247    4.332645    4.718573
 79   12.190276    4.332593    4.718510
 79    3.497919    4.346063    4.731747
 79    6.353332    6.008166    7.204562
 79    9.176074    5.960860    7.065601
 79   12.303875    5.967529    7.064540
 79    3.536977    6.009544    7.203074
 79    7.771151    8.562458    7.230249
 79   10.742322    8.655812    7.051404
 79   13.698933    8.560374    7.239547
 79    4.939400    8.529027    7.198515
 79    3.484452    1.038680    7.205014
 79    6.403833    1.040214    7.205510
 79    9.284773    0.992243    7.197624
 79    0.599556    0.994067    7.193512
 79    4.944343    3.510076    7.214366
 79    7.814527    3.480337    7.202809
 79   10.738797    3.417694    7.202316
 79    2.075047    3.482123    7.199701
 79   10.729222    5.172498    9.243770
 79   12.148372    7.697367    9.281436
 79    9.314719    7.691527    9.292003
 79   10.702945    6.824714   11.456679
 79   10.662846    6.832683   30.119943
 79    9.311015    7.694027   32.261991
 79   12.153644    7.699927   32.297188
 79   10.733053    5.175202   32.330313
 79    2.076365    3.479762   34.363426
 79   10.742628    3.417524   34.368538
 79    7.815064    3.482026   34.365793
 79    4.945882    3.509049   34.352588
 79    0.603619    0.990328   34.370169
 79    9.289931    0.994482   34.373159
 79    6.405662    1.037882   34.363593
 79    3.486058    1.039316   34.360883
 79    4.949394    8.527512   34.364097
 79   13.708500    8.561716   34.335852
 79   10.734056    8.654145   34.514963
 79    7.780028    8.559994   34.334184
 79    3.540300    6.006623   34.362898
 79   12.305438    5.960718   34.503302
 79    9.176896    5.967757   34.503394
 79    6.354592    6.007685   34.361824
 79    3.493702    4.346853   36.836422
 79   12.190115    4.333285   36.851605
 79    9.285446    4.332056   36.849901
 79    6.390233    4.346005   36.836029
 79    2.044347    1.836739   36.843768
 79   10.739344    1.837459   36.828110
 79    7.844357    1.836886   36.843615
 79    4.943785    1.837547   36.835851
 79    6.392973    9.361468   36.826050
 79   15.081658    9.359427   36.823058
 79   12.201847    9.373301   36.851128
 79    9.276041    9.374724   36.848781
 79    4.944522    6.858253   36.843355
 79   13.648366    6.859879   36.849913
 79   10.739259    6.854861   36.831076
 79    7.827871    6.861584   36.848142
 79    4.945488    5.181474   39.203156
 79   13.636531    5.181474   39.203156
 79   10.739517    5.181474   39.203156
 79    7.842503    5.181474   39.203156
 79    3.496981    2.672587   39.203156
 79   12.187451    2.670576   39.169514
 79    9.291010    2.672587   39.203156
 79    6.393995    2.672587   39.203156
 79    2.048474    0.163700   39.203156
 79   10.739517    0.163700   39.203156
 79    7.842503    0.163700   39.203156
 79    4.945488    0.163700   39.203156
 79    6.393995    7.690362   39.203156
 79   15.085038    7.690362   39.203156
 79   12.188024    7.690362   39.203156
 79    9.291010    7.690362   39.203156
 79    2.048474    3.508882   41.568493
 79   10.739517    3.508882   41.568493
 79    7.842503    3.508882   41.568493
 79    4.945488    3.508882   41.568493
 79    0.599967    0.999995   41.568493
 79    9.291010    0.999995   41.568493
 79    6.393995    0.999995   41.568493
 79    3.496981    0.999995   41.568493
 79    4.945488    8.526657   41.568493
 79   13.636531    8.526657   41.568493
 79   10.739517    8.526657   41.568493
 79    7.842503    8.526657   41.568493
 79    3.496981    6.017769   41.568493
 79   12.188024    6.017769   41.568493
 79    9.291010    6.017769   41.568493
 79    6.393995    6.017769   41.568493
 16   11.525981    5.736863   13.462454
 16   11.807455    5.869827   28.225681
  6   10.823713    4.082222   13.224500
  6   11.770504    7.065834   15.824765
  6   10.972612    6.165275   15.100988
  6   11.462752    7.381031   17.142970
  6    9.847423    5.613075   15.730581
  6   10.349132    6.821635   17.809940
  6    9.553162    5.932350   17.054050
  6   10.045321    7.111467   19.225599
  6   11.152915    7.671065   20.097212
  6    8.746044    6.942142   19.722820
  6   10.674905    9.079546   19.874773
  6    9.660327    9.723073   20.567936
  6   11.304926    7.211369   21.517995
  6    8.247125    7.250768   20.982472
  6    8.854100    9.192413   21.574464
  6   10.365930    7.296899   22.478155
  6    8.985278    7.814294   22.166521
  6   11.493730    5.846120   24.192022
  6   11.821626    5.539658   25.509043
  6   10.675976    6.948903   23.883307
  6   10.184643    7.721242   24.955020
  6   11.356057    6.345143   26.559137
  6   10.527886    7.435883   26.278058
  6   13.444270    6.657405   28.383957
  1   11.176229    3.421077   14.025038
  1   12.108632    8.095004   17.654970
  1    9.203968    4.910345   15.203302
  1   11.114998    9.602369   19.024572
  1    8.000044    9.779940   21.912871
  1    9.729857    4.110852   13.179901
  1    8.352228    7.731067   23.056221
  1    3.593258    0.683200   20.210475
  1   11.206035    3.743560   12.253860
  1   12.425515    4.657955   25.730605
  1   12.304864    6.871063   21.797805
  1    8.695637    5.444789   17.518089
  1    9.550863    8.586594   24.753950
  1   14.118620    6.233707   27.630373
  1   12.647314    7.512634   15.354114
  1    7.168051    7.168415   21.119317
  1   10.155874    8.056037   27.095600
  1   13.361385    7.743630   28.275528
  1   12.113724    7.521341   19.592353
  1    7.986458    6.647195   18.996017
  1   11.845691    5.200952   23.385746
  1   13.799217    6.410172   29.392465
 
E=  -784.7915 eV
box:  11.588056 0 0   5.794028  10.035548 0 0 0  55.000000
Kpoints:  2  2  1
basis: NGX=  90 NGY=  90 NGZ= 420 NGXF= 128 NGYF= 128 NGZF= 630
