# Supplementary material for: Controlling piezoresistance in single molecules through the isomerisation of bullvalenes
Source: Nat Commun. 2023 Oct 3;14:6089. doi: 10.1038/s41467-023-41674-z (PMC10547723; doi:10.1038/s41467-023-41674-z)
Supplement: Supplementary file 4 — Source Data [file 41467_2023_41674_MOESM4_ESM.zip › Fig. 6 4-tip Bmm - E TS at d = 20.0.txt]

 79    6.394028    6.017774    0.000000
 79    9.291042    6.017774    0.000000
 79   12.188056    6.017774    0.000000
 79    3.497014    6.017774    0.000000
 79    7.842535    8.526661    0.000000
 79   10.739549    8.526661    0.000000
 79   13.636563    8.526661    0.000000
 79    4.945521    8.526661    0.000000
 79    3.497014    1.000000    0.000000
 79    6.394028    1.000000    0.000000
 79    9.291042    1.000000    0.000000
 79    0.600000    1.000000    0.000000
 79    4.945521    3.508887    0.000000
 79    7.842535    3.508887    0.000000
 79   10.739549    3.508887    0.000000
 79    2.048507    3.508887    0.000000
 79    9.291042    7.690366    2.365402
 79   12.188056    7.690366    2.365402
 79   15.085070    7.690366    2.365402
 79    6.393946    7.692582    2.390689
 79    4.945521    0.163705    2.365402
 79    7.842535    0.163705    2.365402
 79   10.739549    0.163705    2.365402
 79    2.048507    0.163705    2.365402
 79    6.394028    2.672592    2.365402
 79    9.291042    2.672592    2.365402
 79   12.188056    2.672592    2.365402
 79    3.497014    2.672592    2.365402
 79    7.842535    5.181479    2.365402
 79   10.739549    5.181479    2.365402
 79   13.636563    5.181479    2.365402
 79    4.945521    5.181479    2.365402
 79    7.829810    6.861646    4.717743
 79   10.740144    6.854117    4.736172
 79   13.651139    6.861703    4.716883
 79    4.947211    6.858062    4.727126
 79    9.278967    9.373431    4.720449
 79   12.207143    9.371383    4.721626
 79   15.085061    9.359129    4.753318
 79    6.401999    9.361353    4.750768
 79    4.946907    1.835706    4.733562
 79    7.845211    1.836043    4.727665
 79   10.739496    1.841280    4.747772
 79    2.048348    1.838469    4.727415
 79    6.395501    4.345540    4.734874
 79    9.289838    4.329041    4.722076
 79   12.187314    4.331351    4.720043
 79    3.497608    4.347639    4.734037
 79    6.353609    6.010014    7.207027
 79    9.182548    5.963148    7.062471
 79   12.294683    5.961964    7.061137
 79    3.535956    6.012906    7.205340
 79    7.778073    8.561085    7.250159
 79   10.738685    8.651605    7.060969
 79   13.697819    8.562652    7.248180
 79    4.945621    8.527839    7.200608
 79    3.483339    1.037457    7.205419
 79    6.407948    1.040523    7.205257
 79    9.290895    0.996989    7.198812
 79    0.600604    0.998088    7.195874
 79    4.945284    3.511846    7.218153
 79    7.820202    3.480813    7.207096
 79   10.738377    3.432797    7.239413
 79    2.072556    3.478986    7.201532
 79   10.739048    5.204382    9.291185
 79   12.153103    7.684388    9.300573
 79    9.319042    7.675130    9.313679
 79   10.737372    6.864567   11.533853
 79   10.680972    6.871785   31.234967
 79    9.309687    7.675416   33.460977
 79   12.151846    7.683249   33.466581
 79   10.730262    5.209993   33.479984
 79    2.075272    3.479235   35.565057
 79   10.741930    3.430634   35.535702
 79    7.815669    3.477235   35.568998
 79    4.947342    3.508304   35.553355
 79    0.601648    0.994627   35.573140
 79    9.289737    0.999373   35.573709
 79    6.406027    1.035497   35.567560
 79    3.485879    1.035682   35.557922
 79    4.944590    8.530145   35.565988
 79   13.698801    8.561321   35.517706
 79   10.738450    8.648005   35.708277
 79    7.778771    8.562277   35.529353
 79    3.536140    6.008632   35.560865
 79   12.295524    5.956619   35.704709
 79    9.182723    5.953966   35.713038
 79    6.351431    6.010934   35.567132
 79    3.495811    4.344500   38.038009
 79   12.187091    4.331437   38.052656
 79    9.289308    4.329116   38.054577
 79    6.392904    4.346205   38.038244
 79    2.043099    1.836188   38.042338
 79   10.738498    1.839277   38.022605
 79    7.845254    1.836543   38.046633
 79    4.945835    1.833886   38.036119
 79    6.393972    9.360054   38.021652
 79   15.077820    9.358140   38.020781
 79   12.204755    9.370233   38.052783
 79    9.275601    9.374613   38.052213
 79    4.943646    6.858975   38.045154
 79   13.650199    6.858875   38.049567
 79   10.740498    6.857144   38.034423
 79    7.827533    6.863506   38.049622
 79    4.945492    5.181474   40.405669
 79   13.636534    5.181474   40.405669
 79   10.739520    5.181474   40.405669
 79    7.842506    5.181474   40.405669
 79    3.496985    2.672587   40.405669
 79   12.186136    2.669729   40.371162
 79    9.291013    2.672587   40.405669
 79    6.393999    2.672587   40.405669
 79    2.048478    0.163700   40.405669
 79   10.739520    0.163700   40.405669
 79    7.842506    0.163700   40.405669
 79    4.945492    0.163700   40.405669
 79    6.393999    7.690361   40.405669
 79   15.085041    7.690361   40.405669
 79   12.188027    7.690361   40.405669
 79    9.291013    7.690361   40.405669
 79    2.048478    3.508882   42.771071
 79   10.739520    3.508882   42.771071
 79    7.842506    3.508882   42.771071
 79    4.945492    3.508882   42.771071
 79    0.599971    0.999995   42.771071
 79    9.291013    0.999995   42.771071
 79    6.393999    0.999995   42.771071
 79    3.496985    0.999995   42.771071
 79    4.945492    8.526656   42.771071
 79   13.636534    8.526656   42.771071
 79   10.739520    8.526656   42.771071
 79    7.842506    8.526656   42.771071
 79    3.496985    6.017769   42.771071
 79   12.188027    6.017769   42.771071
 79    9.291013    6.017769   42.771071
 79    6.393999    6.017769   42.771071
 16   11.376914    5.979727   13.812273
 16   11.749160    6.441893   28.991232
  6   10.556243    4.367137   13.678286
  6   12.071767    6.856502   16.320514
  6   11.011508    6.405434   15.519736
  6   11.876812    7.152119   17.669160
  6    9.748284    6.275131   16.114539
  6   10.616427    7.025217   18.294807
  6    9.565392    6.566863   17.464904
  6   10.384497    7.350920   19.726085
  6   11.569836    7.466410   20.671753
  6    9.094620    7.646230   20.173949
  6   11.655513    8.958282   20.476812
  6   10.891434    9.913533   21.124543
  6   11.509408    7.014687   22.112693
  6    8.690138    8.101310   21.425510
  6    9.879905    9.701979   22.064680
  6   10.640368    7.451517   23.045663
  6    9.510251    8.366855   22.655477
  6   11.282133    5.937234   24.980713
  6   11.515898    5.727855   26.341410
  6   10.817815    7.174349   24.496507
  6   10.554269    8.176282   25.455509
  6   11.295766    6.753591   27.273685
  6   10.788902    7.976814   26.816984
  6   13.134613    7.605004   29.153463
  1   10.940191    3.705630   14.461999
  1   12.737915    7.505816   18.235086
  1    8.896855    5.933781   15.525897
  1   12.308837    9.298300   19.673034
  1    9.266832   10.551632   22.363902
  1    9.468250    4.461770   13.741518
  1    8.836538    8.503550   23.506371
  1   11.017670   10.942855   20.782860
  1   10.822268    3.978748   12.687911
  1   11.886804    4.763042   26.687765
  1   12.354202    6.403025   22.438261
  1    8.571769    6.416279   17.885504
  1   10.191429    9.151997   25.130726
  1   13.899187    7.353819   28.410728
  1   13.065550    6.960676   15.884301
  1    7.644842    8.396029   21.521116
  1   10.590260    8.782635   27.524002
  1   12.797151    8.639061   29.034252
  1   12.437909    6.982696   20.212660
  1    8.306463    7.650370   19.419884
  1   11.457046    5.120471   24.279513
  1   13.528900    7.466522   30.167281
 
 #P external="g03extVASP R" nosym opt(maxstep=1,modredundant,nomicro) l         
 Full point group                 C1      NOp   1                               
 Recovered energy= -28.8251253081     dipole=      0.000000000000      0.0000000
