# Supplementary material for: Controlling piezoresistance in single molecules through the isomerisation of bullvalenes
Source: Nat Commun. 2023 Oct 3;14:6089. doi: 10.1038/s41467-023-41674-z (PMC10547723; doi:10.1038/s41467-023-41674-z)
Supplement: Supplementary file 4 — Source Data [file 41467_2023_41674_MOESM4_ESM.zip › Fig. 6 4-tip Bmm at d = 10.4.txt]

 79    6.394028    6.017774    0.000000
 79    9.291042    6.017774    0.000000
 79   12.188056    6.017774    0.000000
 79    3.497014    6.017774    0.000000
 79    7.842535    8.526661    0.000000
 79   10.739549    8.526661    0.000000
 79   13.636563    8.526661    0.000000
 79    4.945521    8.526661    0.000000
 79    3.497014    1.000000    0.000000
 79    6.394028    1.000000    0.000000
 79    9.291042    1.000000    0.000000
 79    0.600000    1.000000    0.000000
 79    4.945521    3.508887    0.000000
 79    7.842535    3.508887    0.000000
 79   10.739549    3.508887    0.000000
 79    2.048507    3.508887    0.000000
 79    9.291042    7.690366    2.365402
 79   12.188056    7.690366    2.365402
 79   15.085070    7.690366    2.365402
 79    6.394028    7.690366    2.365402
 79    4.945521    0.163705    2.365402
 79    7.842535    0.163705    2.365402
 79   10.739549    0.163705    2.365402
 79    2.048507    0.163705    2.365402
 79    6.394028    2.672592    2.365402
 79    9.291042    2.672592    2.365402
 79   12.188056    2.672592    2.365402
 79    3.497014    2.672592    2.365402
 79    7.842535    5.181479    2.365402
 79   10.739549    5.181479    2.365402
 79   13.636563    5.181479    2.365402
 79    4.945521    5.181479    2.365402
 79    7.831202    6.855999    4.716386
 79   10.740120    6.856076    4.735195
 79   13.651446    6.859276    4.718748
 79    4.946957    6.858355    4.722256
 79    9.282640    9.375371    4.717009
 79   12.202859    9.373708    4.719876
 79   15.087810    9.362925    4.735779
 79    6.399627    9.359333    4.741830
 79    4.947262    1.836824    4.730867
 79    7.846965    1.836044    4.724063
 79   10.739967    1.836288    4.735902
 79    2.048731    1.837272    4.723545
 79    6.392911    4.344619    4.730881
 79    9.285109    4.333953    4.714989
 79   12.190411    4.331698    4.716264
 79    3.499301    4.346013    4.731236
 79    6.351086    6.006103    7.205641
 79    9.178453    5.953421    7.071141
 79   12.306487    5.976285    7.066099
 79    3.537578    6.010594    7.203665
 79    7.751557    8.573057    7.200444
 79   10.764517    8.651492    7.068575
 79   13.694282    8.560792    7.238369
 79    4.929722    8.528616    7.197632
 79    3.488452    1.041269    7.204950
 79    6.405662    1.045457    7.205029
 79    9.284414    0.988241    7.200662
 79    0.596770    0.998608    7.192033
 79    4.944454    3.511403    7.214791
 79    7.808739    3.478283    7.202288
 79   10.736059    3.404414    7.188792
 79    2.076019    3.484503    7.196749
 79   10.779467    5.154645    9.234939
 79   12.183309    7.668229    9.334443
 79    9.289939    7.731481    9.232261
 79   10.734498    6.839837   11.390017
 79   10.723281    6.815316   21.783448
 79    9.286196    7.645878   23.888045
 79   12.186967    7.713604   23.933431
 79   10.701923    5.175518   23.925253
 79    2.077791    3.479406   25.967271
 79   10.743160    3.413708   25.966940
 79    7.812662    3.480574   25.966813
 79    4.945694    3.511823   25.955290
 79    0.597995    0.994667   25.967349
 79    9.290709    1.001043   25.973551
 79    6.402830    1.044426   25.964108
 79    3.484388    1.045809   25.963574
 79    4.951150    8.527373   25.974623
 79   13.723220    8.575115   25.962005
 79   10.723691    8.658656   26.107579
 79    7.773242    8.570806   25.941033
 79    3.539963    6.005658   25.966819
 79   12.300683    5.950643   26.103739
 79    9.176139    5.960877   26.117973
 79    6.353749    6.006733   25.965133
 79    3.494768    4.345650   28.439315
 79   12.193249    4.331231   28.452790
 79    9.287282    4.329311   28.453793
 79    6.392747    4.343482   28.438801
 79    2.045308    1.832106   28.445266
 79   10.739841    1.837928   28.430208
 79    7.845586    1.830796   28.444801
 79    4.945749    1.837298   28.437559
 79    6.393940    9.363423   28.430196
 79   15.083597    9.359471   28.427546
 79   12.198504    9.372493   28.452425
 79    9.278590    9.372451   28.451762
 79    4.945505    6.854874   28.448028
 79   13.649620    6.858148   28.452948
 79   10.741728    6.851747   28.434210
 79    7.826841    6.862884   28.449949
 79    4.945521    5.181479   30.803896
 79   13.636563    5.181479   30.803896
 79   10.739549    5.181479   30.803896
 79    7.842535    5.181479   30.803896
 79    3.497014    2.672592   30.803896
 79   12.188056    2.672592   30.803896
 79    9.291042    2.672592   30.803896
 79    6.394028    2.672592   30.803896
 79    2.048507    0.163705   30.803896
 79   10.739549    0.163705   30.803896
 79    7.842535    0.163705   30.803896
 79    4.945521    0.163705   30.803896
 79    6.394028    7.690366   30.803896
 79   15.085070    7.690366   30.803896
 79   12.188056    7.690366   30.803896
 79    9.291042    7.690366   30.803896
 79    2.048507    3.508887   33.169298
 79   10.739549    3.508887   33.169298
 79    7.842535    3.508887   33.169298
 79    4.945521    3.508887   33.169298
 79    0.600000    1.000000   33.169298
 79    9.291042    1.000000   33.169298
 79    6.394028    1.000000   33.169298
 79    3.497014    1.000000   33.169298
 79    4.945521    8.526661   33.169298
 79   13.636563    8.526661   33.169298
 79   10.739549    8.526661   33.169298
 79    7.842535    8.526661   33.169298
 79    3.497014    6.017774   33.169298
 79   12.188056    6.017774   33.169298
 79    9.291042    6.017774   33.169298
 79    6.394028    6.017774   33.169298
 16    9.129394    6.136160   13.068421
 16   11.891022    7.084673   19.700905
  6    7.928868    5.285860   11.996024
  6    8.137401    8.746046   12.737545
  6    8.233224    7.606699   13.550403
  6    7.586863    9.920289   13.246694
  6    7.707680    7.633587   14.848066
  6    7.136023   10.000124   14.579545
  6    7.168649    8.814871   15.348037
  6    1.088049    1.246729   15.288705
  6    2.090944    2.367795   15.024481
  6   11.901015    1.242085   16.416350
  6   13.216232    3.783465   15.254072
  6   12.833486    4.260454   16.446053
  6    3.214225    1.905021   15.927900
  6   12.079729    2.061864   17.606016
  6   12.688363    3.451852   17.671830
  6    3.104702    1.743301   17.277497
  6    2.001658    2.296864   18.075889
  6   10.084748    9.607567   17.149849
  6    3.969663    0.714338   17.915047
  6   10.785181    8.538245   17.696106
  6    4.382587    0.738004   19.261467
  6   11.161058    8.575002   19.041943
  6   10.854733    9.696717   19.828601
  6   13.512078    7.654256   20.296402
  1    7.053126    5.011336   12.597395
  1    1.753198    0.762685   12.599643
  1    7.787354    6.753319   15.487963
  1   13.241122    4.456254   14.393871
  1   12.332602    4.022694   18.530768
  1    7.650079    5.924169   11.149728
  1    2.105299    2.170289   19.152518
  1   12.551671    5.313120   16.536863
  1    8.435207    4.386299   11.622513
  1   11.001625    7.655787   17.091609
  1    4.065680    1.444118   15.425583
  1    6.868357    8.849226   16.393060
  1    4.160758    1.603286   19.886631
  1   14.123053    7.944022   19.432780
  1    8.529276    8.720227   11.715960
  1   11.400305    1.829264   18.427841
  1   11.118858    9.713275   20.888055
  1   13.394320    8.483506   21.002470
  1    2.439291    2.294374   13.988169
  1   11.234494    0.386968   16.560859
  1    9.730451    9.528194   16.125924
  1   13.958806    6.799153   20.816955
 
E=  -785.3333 eV
box:  11.588056 0 0   5.794028  10.035548 0 0 0  50.000000
Kpoints:  2  2  1
basis: NGX=  90 NGY=  90 NGZ= 378 NGXF= 128 NGYF= 128 NGZF= 560
