# Supplementary material for: Controlling piezoresistance in single molecules through the isomerisation of bullvalenes
Source: Nat Commun. 2023 Oct 3;14:6089. doi: 10.1038/s41467-023-41674-z (PMC10547723; doi:10.1038/s41467-023-41674-z)
Supplement: Supplementary file 4 — Source Data [file 41467_2023_41674_MOESM4_ESM.zip › Fig. 6 4-tip Bmm at d = 11.6.txt]

 79    6.394028    6.017774    0.000000
 79    9.291042    6.017774    0.000000
 79   12.188056    6.017774    0.000000
 79    3.497014    6.017774    0.000000
 79    7.842535    8.526661    0.000000
 79   10.739549    8.526661    0.000000
 79   13.636563    8.526661    0.000000
 79    4.945521    8.526661    0.000000
 79    3.497014    1.000000    0.000000
 79    6.394028    1.000000    0.000000
 79    9.291042    1.000000    0.000000
 79    0.600000    1.000000    0.000000
 79    4.945521    3.508887    0.000000
 79    7.842535    3.508887    0.000000
 79   10.739549    3.508887    0.000000
 79    2.048507    3.508887    0.000000
 79    9.291042    7.690366    2.365402
 79   12.188056    7.690366    2.365402
 79   15.085070    7.690366    2.365402
 79    6.394028    7.690366    2.365402
 79    4.945521    0.163705    2.365402
 79    7.842535    0.163705    2.365402
 79   10.739549    0.163705    2.365402
 79    2.048507    0.163705    2.365402
 79    6.394028    2.672592    2.365402
 79    9.291042    2.672592    2.365402
 79   12.188056    2.672592    2.365402
 79    3.497014    2.672592    2.365402
 79    7.842535    5.181479    2.365402
 79   10.739549    5.181479    2.365402
 79   13.636563    5.181479    2.365402
 79    4.945521    5.181479    2.365402
 79    7.830617    6.857647    4.715410
 79   10.739699    6.854990    4.738712
 79   13.653355    6.862910    4.717890
 79    4.947454    6.858444    4.725028
 79    9.283405    9.374013    4.720395
 79   12.206984    9.372357    4.721238
 79   15.087645    9.362173    4.740143
 79    6.398847    9.360300    4.742190
 79    4.948102    1.837203    4.732653
 79    7.845975    1.836126    4.726572
 79   10.738750    1.834497    4.736778
 79    2.049129    1.837844    4.725801
 79    6.392578    4.344011    4.732784
 79    9.285929    4.331295    4.718035
 79   12.188804    4.332209    4.718356
 79    3.499635    4.346439    4.733527
 79    6.351448    6.007992    7.208506
 79    9.172664    5.952683    7.061000
 79   12.310000    5.975831    7.051687
 79    3.539188    6.009134    7.211115
 79    7.753337    8.570754    7.201388
 79   10.764719    8.656744    7.059181
 79   13.695362    8.562252    7.237736
 79    4.928009    8.528490    7.201956
 79    3.485406    1.036151    7.204333
 79    6.402895    1.046606    7.210467
 79    9.279914    0.986633    7.205074
 79    0.598448    0.998006    7.194660
 79    4.942169    3.511717    7.221633
 79    7.810939    3.479733    7.206658
 79   10.731903    3.407185    7.189386
 79    2.073665    3.483799    7.198665
 79   10.775349    5.159780    9.212737
 79   12.184320    7.671148    9.320360
 79    9.297019    7.727670    9.222535
 79   10.732369    6.830479   11.384272
 79   10.725078    6.820581   22.982452
 79    9.283720    7.644076   25.104228
 79   12.178934    7.702180   25.145478
 79   10.696366    5.177047   25.138953
 79    2.076666    3.479498   27.163051
 79   10.744224    3.416694   27.166696
 79    7.811382    3.480254   27.163653
 79    4.944422    3.512843   27.150316
 79    0.597863    0.995845   27.166108
 79    9.287078    1.003810   27.174477
 79    6.403147    1.042070   27.163574
 79    3.479954    1.043541   27.161096
 79    4.950412    8.527546   27.168480
 79   13.720396    8.574987   27.162985
 79   10.724551    8.664590   27.315813
 79    7.769936    8.572768   27.142813
 79    3.538334    6.010126   27.162478
 79   12.303625    5.946645   27.315181
 79    9.167983    5.954883   27.338682
 79    6.350338    6.009970   27.161311
 79    3.499515    4.345425   29.636654
 79   12.190511    4.329496   29.653609
 79    9.288525    4.324527   29.656557
 79    6.394093    4.344042   29.635510
 79    2.045677    1.835466   29.644655
 79   10.741097    1.834397   29.631178
 79    7.841864    1.833380   29.646434
 79    4.944071    1.835906   29.637168
 79    6.392656    9.365025   29.626925
 79   15.083552    9.359988   29.627798
 79   12.199454    9.372387   29.650323
 79    9.275313    9.372124   29.651289
 79    4.944600    6.855492   29.646183
 79   13.650535    6.859047   29.653608
 79   10.740795    6.852777   29.631378
 79    7.823928    6.864652   29.654379
 79    4.945521    5.181479   32.003896
 79   13.636563    5.181479   32.003896
 79   10.739549    5.181479   32.003896
 79    7.842535    5.181479   32.003896
 79    3.497014    2.672592   32.003896
 79   12.188056    2.672592   32.003896
 79    9.291042    2.672592   32.003896
 79    6.394028    2.672592   32.003896
 79    2.048507    0.163705   32.003896
 79   10.739549    0.163705   32.003896
 79    7.842535    0.163705   32.003896
 79    4.945521    0.163705   32.003896
 79    6.394028    7.690366   32.003896
 79   15.085070    7.690366   32.003896
 79   12.188056    7.690366   32.003896
 79    9.291042    7.690366   32.003896
 79    2.048507    3.508887   34.369298
 79   10.739549    3.508887   34.369298
 79    7.842535    3.508887   34.369298
 79    4.945521    3.508887   34.369298
 79    0.600000    1.000000   34.369298
 79    9.291042    1.000000   34.369298
 79    6.394028    1.000000   34.369298
 79    3.497014    1.000000   34.369298
 79    4.945521    8.526661   34.369298
 79   13.636563    8.526661   34.369298
 79   10.739549    8.526661   34.369298
 79    7.842535    8.526661   34.369298
 79    3.497014    6.017774   34.369298
 79   12.188056    6.017774   34.369298
 79    9.291042    6.017774   34.369298
 79    6.394028    6.017774   34.369298
 16    9.234561    6.043979   13.103465
 16   11.769459    7.054871   20.850903
  6    7.973108    5.248203   12.057088
  6    8.273166    8.673980   13.023093
  6    8.359273    7.465924   13.729906
  6    7.718323    9.798590   13.631356
  6    7.829019    7.376794   15.023358
  6    7.237922    9.749488   14.955646
  6    7.275340    8.504124   15.618766
  6    1.114567    0.920556   15.757104
  6    2.125673    2.066631   15.685490
  6   11.808972    0.825473   16.780455
  6   13.183102    3.459287   15.909347
  6   12.613402    3.870382   17.048350
  6    3.123085    1.585058   16.715096
  6   11.798757    1.594023   18.019073
  6   12.324809    3.008108   18.209498
  6    2.846900    1.395590   18.033306
  6    1.624451    1.875752   18.695108
  6    9.912081    9.302794   18.084039
  6    3.686283    0.418413   18.774652
  6   10.640008    8.304614   18.719099
  6    3.997362    0.520443   20.145340
  6   10.934920    8.425273   20.080755
  6   10.504559    9.551940   20.797540
  6   13.362766    7.784843   21.339002
  1    7.137623    4.933708   12.693741
  1    1.889987    0.698018   13.071756
  1    7.904449    6.442408   15.580708
  1   13.309820    4.171042   15.090149
  1   11.832666    3.529080   19.032512
  1    7.641757    5.934232   11.270213
  1    1.596811    1.716658   19.772325
  1   12.288029    4.910464   17.135330
  1    8.457854    4.375870   11.600470
  1   10.951959    7.415346   18.169981
  1    4.048023    1.158368   16.321282
  1    6.948631    8.450407   16.656404
  1    3.676333    1.392317   20.714669
  1   13.923433    8.053380   20.435422
  1    8.670680    8.734072   12.007024
  1   11.027305    1.302117   18.730500
  1   10.708944    9.627305   21.866627
  1   13.202139    8.655596   21.982866
  1    2.612709    2.044215   14.704426
  1   16.947009    9.984254   16.790266
  1    9.628165    9.171562   17.041020
  1   13.893476    7.008592   21.903874
 
E= -785.3501 eV
box:  11.588056 0 0   5.794028  10.035548 0 0 0  55.000000
Kpoints:  2  2  1
basis: NGX=  90 NGY=  90 NGZ= 420 NGXF= 128 NGYF= 128 NGZF= 630
