# Supplementary material for: Controlling piezoresistance in single molecules through the isomerisation of bullvalenes
Source: Nat Commun. 2023 Oct 3;14:6089. doi: 10.1038/s41467-023-41674-z (PMC10547723; doi:10.1038/s41467-023-41674-z)
Supplement: Supplementary file 4 — Source Data [file 41467_2023_41674_MOESM4_ESM.zip › Fig. 6 4-tip Bmm at d = 12.8.txt]

 79    6.394028    6.017774    0.000000
 79    9.291042    6.017774    0.000000
 79   12.188056    6.017774    0.000000
 79    3.497014    6.017774    0.000000
 79    7.842535    8.526661    0.000000
 79   10.739549    8.526661    0.000000
 79   13.636563    8.526661    0.000000
 79    4.945521    8.526661    0.000000
 79    3.497014    1.000000    0.000000
 79    6.394028    1.000000    0.000000
 79    9.291042    1.000000    0.000000
 79    0.600000    1.000000    0.000000
 79    4.945521    3.508887    0.000000
 79    7.842535    3.508887    0.000000
 79   10.739549    3.508887    0.000000
 79    2.048507    3.508887    0.000000
 79    9.291042    7.690366    2.365271
 79   12.188056    7.690366    2.365271
 79   15.085070    7.690366    2.365271
 79    6.394028    7.690366    2.365271
 79    4.945521    0.163705    2.365271
 79    7.842535    0.163705    2.365271
 79   10.739549    0.163705    2.365271
 79    2.048507    0.163705    2.365271
 79    6.394028    2.672592    2.365271
 79    9.291042    2.672592    2.365271
 79   12.188056    2.672592    2.365271
 79    3.497014    2.672592    2.365271
 79    7.842535    5.181479    2.365271
 79   10.739549    5.181479    2.365271
 79   13.636563    5.181479    2.365271
 79    4.945521    5.181479    2.365271
 79    7.831324    6.856673    4.719206
 79   10.738451    6.852704    4.733257
 79   13.649978    6.859701    4.721738
 79    4.947488    6.856846    4.723992
 79    9.280904    9.372574    4.717072
 79   12.199737    9.370201    4.717267
 79   15.088341    9.362022    4.734977
 79    6.399485    9.358357    4.740136
 79    4.946669    1.835440    4.730263
 79    7.846812    1.833511    4.723807
 79   10.738300    1.838817    4.736785
 79    2.046860    1.834025    4.723705
 79    6.396977    4.343535    4.729820
 79    9.287928    4.336693    4.715199
 79   12.194634    4.331513    4.718179
 79    3.500686    4.346042    4.727800
 79    6.351644    6.005043    7.203066
 79    9.184158    5.956554    7.073625
 79   12.298329    5.977512    7.070856
 79    3.535371    6.007503    7.201442
 79    7.759111    8.569489    7.204419
 79   10.756374    8.642540    7.065967
 79   13.692241    8.560201    7.228108
 79    4.935644    8.526755    7.195612
 79    3.490761    1.037266    7.201147
 79    6.405253    1.037562    7.203720
 79    9.288079    0.988129    7.198334
 79    0.602055    0.996485    7.191740
 79    4.945227    3.506558    7.209917
 79    7.813579    3.478162    7.200974
 79   10.738393    3.408828    7.184306
 79    2.076043    3.484059    7.197110
 79   10.763726    5.144742    9.235564
 79   12.174836    7.688624    9.325560
 79    9.288062    7.728335    9.251068
 79   10.762842    6.831493   11.395319
 79   10.700997    6.814371   24.169701
 79    9.289723    7.661739   26.285250
 79   12.186127    7.708725   26.318567
 79   10.713147    5.168274   26.321292
 79    2.077821    3.479742   28.369038
 79   10.745466    3.417805   28.374591
 79    7.817232    3.481467   28.369635
 79    4.946780    3.510801   28.360808
 79    0.599554    0.993416   28.374105
 79    9.291857    0.999078   28.376795
 79    6.404496    1.039704   28.367801
 79    3.484913    1.040972   28.367530
 79    4.948834    8.525745   28.372563
 79   13.716227    8.570178   28.360561
 79   10.729386    8.651565   28.505087
 79    7.776467    8.566829   28.347176
 79    3.538456    6.004898   28.369690
 79   12.296084    5.956089   28.501432
 79    9.182280    5.962643   28.509659
 79    6.355435    6.006071   28.368231
 79    3.491194    4.346482   30.839706
 79   12.188824    4.333942   30.852518
 79    9.283624    4.332515   30.853187
 79    6.388907    4.343941   30.838975
 79    2.043395    1.836981   30.845346
 79   10.738362    1.835821   30.832272
 79    7.844010    1.836408   30.845373
 79    4.943261    1.835967   30.838664
 79    6.393143    9.361840   30.830408
 79   15.080074    9.359008   30.829370
 79   12.197124    9.373525   30.854516
 79    9.278404    9.372286   30.851763
 79    4.943406    6.857925   30.845998
 79   13.647221    6.857848   30.852341
 79   10.738994    6.855942   30.834854
 79    7.826426    6.860003   30.847870
 79    4.945521    5.181479   33.203765
 79   13.636563    5.181479   33.203765
 79   10.739549    5.181479   33.203765
 79    7.842535    5.181479   33.203765
 79    3.497014    2.672592   33.203765
 79   12.188056    2.672592   33.203765
 79    9.291042    2.672592   33.203765
 79    6.394028    2.672592   33.203765
 79    2.048507    0.163705   33.203765
 79   10.739549    0.163705   33.203765
 79    7.842535    0.163705   33.203765
 79    4.945521    0.163705   33.203765
 79    6.394028    7.690366   33.203765
 79   15.085070    7.690366   33.203765
 79   12.188056    7.690366   33.203765
 79    9.291042    7.690366   33.203765
 79    2.048507    3.508887   35.569036
 79   10.739549    3.508887   35.569036
 79    7.842535    3.508887   35.569036
 79    4.945521    3.508887   35.569036
 79    0.600000    1.000000   35.569036
 79    9.291042    1.000000   35.569036
 79    6.394028    1.000000   35.569036
 79    3.497014    1.000000   35.569036
 79    4.945521    8.526661   35.569036
 79   13.636563    8.526661   35.569036
 79   10.739549    8.526661   35.569036
 79    7.842535    8.526661   35.569036
 79    3.497014    6.017774   35.569036
 79   12.188056    6.017774   35.569036
 79    9.291042    6.017774   35.569036
 79    6.394028    6.017774   35.569036
 16    9.381442    5.947490   13.170982
 16   11.710415    6.913995   22.003687
  6    8.028629    5.232674   12.180118
  6    8.493767    8.596760   13.383054
  6    8.562215    7.321360   13.964785
  6    7.959278    9.661259   14.105219
  6    8.051035    7.113442   15.253087
  6    7.475268    9.484326   15.415682
  6    7.510323    8.182845   15.961976
  6    1.305499    0.569501   16.308014
  6    2.309476    1.719528   16.407806
  6    0.324314    0.401563   17.236966
  6   13.325205    3.096171   16.623597
  6   12.609042    3.452185   17.701611
  6    3.196594    1.214496   17.524267
  6   11.757966    1.115478   18.499860
  6   12.208945    2.540252   18.787750
  6    2.789244    0.994323   18.802533
  6    1.482636    1.416571   19.335529
  6    9.921587    8.952982   19.023042
  6    3.592007    0.068037   19.639323
  6   10.645051    8.013788   19.752374
  6    3.787397    0.229417   21.024786
  6   10.834878    8.198346   21.126545
  6   10.291715    9.324193   21.766636
  6   13.283798    7.738878   22.403411
  1    7.246444    4.871200   12.858949
  1    2.134421    0.612663   13.642602
  1    8.122495    6.127631   15.712978
  1   13.538054    3.845311   15.860041
  1   11.608535    3.019548   19.565159
  1    7.637897    5.976320   11.477123
  1    1.344477    1.225236   20.399627
  1   12.255430    4.481686   17.785731
  1    8.467027    4.396481   11.620586
  1   11.042570    7.122077   19.267382
  1    4.173724    0.827729   17.225487
  1    7.177784    8.030958   16.986549
  1    3.383673    1.106051   21.531975
  1   13.823146    7.941632   21.470017
  1    8.882514    8.748787   12.372979
  1   10.922005    0.779750   19.112077
  1   10.413196    9.447797   22.845262
  1   13.100665    8.659220   22.967862
  1    2.903030    1.741899   15.486685
  1   17.061371    9.559621   17.129761
  1    9.734935    8.778105   17.966252
  1   13.846202    7.034761   23.028534
 
E=  -785.3556 eV
box:  11.588056 0 0   5.794028  10.035548 0 0 0  55.000000
Kpoints:  2  2  1
basis: NGX=  90 NGY=  90 NGZ= 420 NGXF= 128 NGYF= 128 NGZF= 630
