# Supplementary material for: Controlling piezoresistance in single molecules through the isomerisation of bullvalenes
Source: Nat Commun. 2023 Oct 3;14:6089. doi: 10.1038/s41467-023-41674-z (PMC10547723; doi:10.1038/s41467-023-41674-z)
Supplement: Supplementary file 4 — Source Data [file 41467_2023_41674_MOESM4_ESM.zip › Fig. 6 4-tip Bmm at d = 14.0.txt]

 79    6.394028    6.017774    0.000000
 79    9.291042    6.017774    0.000000
 79   12.188056    6.017774    0.000000
 79    3.497014    6.017774    0.000000
 79    7.842535    8.526661    0.000000
 79   10.739549    8.526661    0.000000
 79   13.636563    8.526661    0.000000
 79    4.945521    8.526661    0.000000
 79    3.497014    1.000000    0.000000
 79    6.394028    1.000000    0.000000
 79    9.291042    1.000000    0.000000
 79    0.600000    1.000000    0.000000
 79    4.945521    3.508887    0.000000
 79    7.842535    3.508887    0.000000
 79   10.739549    3.508887    0.000000
 79    2.048507    3.508887    0.000000
 79    9.291042    7.690366    2.365271
 79   12.188056    7.690366    2.365271
 79   15.085070    7.690366    2.365271
 79    6.394028    7.690366    2.365271
 79    4.945521    0.163705    2.365271
 79    7.842535    0.163705    2.365271
 79   10.739549    0.163705    2.365271
 79    2.048507    0.163705    2.365271
 79    6.394028    2.672592    2.365271
 79    9.291042    2.672592    2.365271
 79   12.188056    2.672592    2.365271
 79    3.497014    2.672592    2.365271
 79    7.842535    5.181479    2.365271
 79   10.739549    5.181479    2.365271
 79   13.636563    5.181479    2.365271
 79    4.945521    5.181479    2.365271
 79    7.830669    6.857512    4.719101
 79   10.738033    6.853044    4.733689
 79   13.649290    6.860364    4.721981
 79    4.946794    6.857058    4.723873
 79    9.280076    9.372912    4.717036
 79   12.199486    9.370371    4.717279
 79   15.087664    9.362199    4.735345
 79    6.398286    9.359003    4.739668
 79    4.946163    1.835645    4.730178
 79    7.845809    1.834280    4.723544
 79   10.737795    1.838974    4.736755
 79    2.046651    1.834577    4.723568
 79    6.396489    4.344068    4.729974
 79    9.287532    4.337455    4.715378
 79   12.194340    4.331754    4.718428
 79    3.500067    4.346421    4.727863
 79    6.351185    6.005685    7.202758
 79    9.182825    5.957707    7.073193
 79   12.297086    5.975509    7.070181
 79    3.534202    6.007876    7.201092
 79    7.759975    8.568754    7.205575
 79   10.753309    8.643880    7.063912
 79   13.691791    8.560604    7.228436
 79    4.935388    8.527257    7.195553
 79    3.490001    1.037509    7.200794
 79    6.404490    1.037513    7.203786
 79    9.287618    0.988683    7.198128
 79    0.601552    0.996849    7.191554
 79    4.944598    3.506909    7.209903
 79    7.813091    3.478853    7.200544
 79   10.737799    3.410722    7.185694
 79    2.075639    3.484333    7.197072
 79   10.759069    5.149576    9.236808
 79   12.169151    7.689022    9.316460
 79    9.291166    7.724661    9.253100
 79   10.769324    6.833451   11.399946
 79   10.688814    6.828271   25.365970
 79    9.293326    7.667263   27.481160
 79   12.181590    7.709643   27.514818
 79   10.716305    5.167739   27.526089
 79    2.077183    3.480973   29.568761
 79   10.744739    3.417082   29.575372
 79    7.814903    3.481074   29.570593
 79    4.946574    3.508360   29.559524
 79    0.602801    0.993383   29.574340
 79    9.293323    0.998852   29.578902
 79    6.405204    1.037693   29.569168
 79    3.487479    1.041064   29.567592
 79    4.950788    8.526285   29.573104
 79   13.714526    8.568769   29.559031
 79   10.728838    8.651591   29.704600
 79    7.778090    8.564393   29.548619
 79    3.537781    6.005675   29.568358
 79   12.296044    5.957935   29.701171
 79    9.180438    5.965028   29.708358
 79    6.354501    6.006051   29.568723
 79    3.499037    4.344588   32.039997
 79   12.192672    4.333298   32.054162
 79    9.288473    4.330380   32.052344
 79    6.393559    4.343798   32.038611
 79    2.046591    1.837067   32.045078
 79   10.741074    1.835209   32.031864
 79    7.845189    1.835238   32.046417
 79    4.945536    1.835041   32.039094
 79    6.394228    9.360350   32.033535
 79   15.080879    9.358569   32.026332
 79   12.199736    9.373324   32.053979
 79    9.280193    9.372626   32.053278
 79    4.945369    6.858211   32.046007
 79   13.648784    6.856776   32.052163
 79   10.741263    6.855485   32.035237
 79    7.830932    6.858738   32.048377
 79    4.945521    5.181479   34.403765
 79   13.636563    5.181479   34.403765
 79   10.739549    5.181479   34.403765
 79    7.842535    5.181479   34.403765
 79    3.497014    2.672592   34.403765
 79   12.188056    2.672592   34.403765
 79    9.291042    2.672592   34.403765
 79    6.394028    2.672592   34.403765
 79    2.048507    0.163705   34.403765
 79   10.739549    0.163705   34.403765
 79    7.842535    0.163705   34.403765
 79    4.945521    0.163705   34.403765
 79    6.394028    7.690366   34.403765
 79   15.085070    7.690366   34.403765
 79   12.188056    7.690366   34.403765
 79    9.291042    7.690366   34.403765
 79    2.048507    3.508887   36.769036
 79   10.739549    3.508887   36.769036
 79    7.842535    3.508887   36.769036
 79    4.945521    3.508887   36.769036
 79    0.600000    1.000000   36.769036
 79    9.291042    1.000000   36.769036
 79    6.394028    1.000000   36.769036
 79    3.497014    1.000000   36.769036
 79    4.945521    8.526661   36.769036
 79   13.636563    8.526661   36.769036
 79   10.739549    8.526661   36.769036
 79    7.842535    8.526661   36.769036
 79    3.497014    6.017774   36.769036
 79   12.188056    6.017774   36.769036
 79    9.291042    6.017774   36.769036
 79    6.394028    6.017774   36.769036
 16    9.487407    5.967622   13.252042
 16   11.737327    6.670437   23.221037
  6    7.981756    5.440778   12.368239
  6    9.004513    8.670248   13.788540
  6    8.874653    7.340798   14.216363
  6    8.620663    9.710637   14.632137
  6    8.325913    7.062464   15.475947
  6    8.087265    9.454491   15.909701
  6    7.930606    8.109017   16.304064
  6    2.021097    0.484048   16.899651
  6    3.138757    1.499029   17.142395
  6    0.960590    0.383560   17.742967
  6    2.695352    2.926374   17.337467
  6   13.493859    3.337841   18.343878
  6    3.861830    0.899512   18.328758
  6    0.769100    1.076895   19.014678
  6   12.897933    2.459776   19.364214
  6    3.322998    0.728497   19.563746
  6    2.007236    1.252838   19.971696
  6   10.310876    8.625669   19.992084
  6    9.786411    9.830110   20.502969
  6   10.916275    7.691278   20.827461
  6    4.076472    0.019435   21.890918
  6   11.000713    7.939117   22.203036
  6   10.466914    9.122620   22.736806
  6   13.367898    7.396318   23.587586
  1    7.246991    5.078353   13.097996
  1    2.942250    0.703103   14.288366
  1    8.252019    6.029761   15.818887
  1    3.061035    3.661815   16.620288
  1   12.268544    2.984924   20.086554
  1    7.581033    6.269953   11.775248
  1    1.752947    1.070989   21.015313
  1   13.238409    4.397001   18.414439
  1    8.289714    4.627208   11.699310
  1   11.302899    6.754784   20.424126
  1    4.833583    0.443530   18.125365
  1    7.557578    7.890805   17.303447
  1    3.678697    0.940491   22.316899
  1   13.943510    7.468668   22.656310
  1    9.420719    8.877519   12.799476
  1   11.439120    0.815334   19.538559
  1   10.509068    9.298863   23.814051
  1   13.249882    8.376903   24.060668
  1    3.819882    1.472279   16.284099
  1    6.016113    9.638789   17.532387
  1   10.207950    8.408318   18.930447
  1   13.855899    6.709162   24.289795
 
E=  -785.3803 eV
box:  11.588056 0 0   5.794028  10.035548 0 0 0  55.000000
Kpoints:  2  2  1
basis: NGX=  90 NGY=  90 NGZ= 420 NGXF= 128 NGYF= 128 NGZF= 630
