# Supplementary material for: Controlling piezoresistance in single molecules through the isomerisation of bullvalenes
Source: Nat Commun. 2023 Oct 3;14:6089. doi: 10.1038/s41467-023-41674-z (PMC10547723; doi:10.1038/s41467-023-41674-z)
Supplement: Supplementary file 4 — Source Data [file 41467_2023_41674_MOESM4_ESM.zip › Fig. 6 4-tip Bmm at d = 15.2.txt]

 79    6.394028    6.017774    0.000000
 79    9.291042    6.017774    0.000000
 79   12.188056    6.017774    0.000000
 79    3.497014    6.017774    0.000000
 79    7.842535    8.526661    0.000000
 79   10.739549    8.526661    0.000000
 79   13.636563    8.526661    0.000000
 79    4.945521    8.526661    0.000000
 79    3.497014    1.000000    0.000000
 79    6.394028    1.000000    0.000000
 79    9.291042    1.000000    0.000000
 79    0.600000    1.000000    0.000000
 79    4.945521    3.508887    0.000000
 79    7.842535    3.508887    0.000000
 79   10.739549    3.508887    0.000000
 79    2.048507    3.508887    0.000000
 79    9.291042    7.690366    2.365271
 79   12.188056    7.690366    2.365271
 79   15.085070    7.690366    2.365271
 79    6.394028    7.690366    2.365271
 79    4.945521    0.163705    2.365271
 79    7.842535    0.163705    2.365271
 79   10.739549    0.163705    2.365271
 79    2.048507    0.163705    2.365271
 79    6.394028    2.672592    2.365271
 79    9.291042    2.672592    2.365271
 79   12.188056    2.672592    2.365271
 79    3.497014    2.672592    2.365271
 79    7.842535    5.181479    2.365271
 79   10.739549    5.181479    2.365271
 79   13.636563    5.181479    2.365271
 79    4.945521    5.181479    2.365271
 79    7.829561    6.857909    4.719677
 79   10.738617    6.854276    4.737263
 79   13.650576    6.861955    4.720865
 79    4.945883    6.857882    4.725156
 79    9.278191    9.372998    4.718316
 79   12.201762    9.372338    4.718915
 79   15.085241    9.363144    4.739861
 79    6.394896    9.360365    4.741821
 79    4.946034    1.836737    4.732767
 79    7.845509    1.835621    4.725513
 79   10.737503    1.837307    4.738793
 79    2.046363    1.835644    4.725064
 79    6.393469    4.345627    4.731895
 79    9.285966    4.334392    4.717393
 79   12.191866    4.331693    4.717907
 79    3.498361    4.345889    4.732025
 79    6.352558    6.008296    7.204331
 79    9.178406    5.956597    7.068245
 79   12.304011    5.971932    7.064150
 79    3.536538    6.008371    7.205423
 79    7.759976    8.569657    7.209898
 79   10.753698    8.651018    7.060035
 79   13.695512    8.560548    7.234750
 79    4.933116    8.529059    7.201465
 79    3.486926    1.037065    7.203557
 79    6.403689    1.040322    7.206323
 79    9.283609    0.989776    7.200861
 79    0.597674    0.998025    7.194742
 79    4.943119    3.508960    7.213838
 79    7.811353    3.480377    7.203237
 79   10.736521    3.410993    7.189203
 79    2.074748    3.483627    7.202300
 79   10.755883    5.159039    9.231357
 79   12.166801    7.686891    9.305435
 79    9.299059    7.713716    9.249054
 79   10.781827    6.836328   11.404637
 79   10.679401    6.838863   26.564798
 79    9.297535    7.672322   28.681152
 79   12.174415    7.706480   28.719655
 79   10.723310    5.169498   28.736148
 79    2.080483    3.478231   30.769994
 79   10.744469    3.413085   30.775196
 79    7.815540    3.481305   30.770384
 79    4.947685    3.508096   30.759015
 79    0.602864    0.991378   30.772284
 79    9.291520    0.997653   30.778248
 79    6.404087    1.039074   30.767703
 79    3.487266    1.040060   30.766955
 79    4.952562    8.527352   30.772871
 79   13.716511    8.568497   30.754856
 79   10.728061    8.652771   30.911591
 79    7.778713    8.564974   30.742985
 79    3.540446    6.006559   30.768452
 79   12.304278    5.955031   30.906310
 79    9.177661    5.964800   30.913389
 79    6.355210    6.007392   30.769044
 79    3.496985    4.346086   33.240901
 79   12.191440    4.333847   33.253746
 79    9.287701    4.331003   33.254212
 79    6.392525    4.345930   33.240779
 79    2.045038    1.835558   33.247494
 79   10.740217    1.836917   33.232816
 79    7.843849    1.835663   33.248004
 79    4.944567    1.836880   33.240176
 79    6.392694    9.363325   33.232078
 79   15.081368    9.359645   33.228131
 79   12.199334    9.373152   33.253455
 79    9.277392    9.372034   33.253164
 79    4.944705    6.858057   33.248220
 79   13.648177    6.858705   33.252064
 79   10.739951    6.854608   33.234910
 79    7.828027    6.861820   33.250667
 79    4.945521    5.181479   35.603765
 79   13.636563    5.181479   35.603765
 79   10.739549    5.181479   35.603765
 79    7.842535    5.181479   35.603765
 79    3.497014    2.672592   35.603765
 79   12.188056    2.672592   35.603765
 79    9.291042    2.672592   35.603765
 79    6.394028    2.672592   35.603765
 79    2.048507    0.163705   35.603765
 79   10.739549    0.163705   35.603765
 79    7.842535    0.163705   35.603765
 79    4.945521    0.163705   35.603765
 79    6.394028    7.690366   35.603765
 79   15.085070    7.690366   35.603765
 79   12.188056    7.690366   35.603765
 79    9.291042    7.690366   35.603765
 79    2.048507    3.508887   37.969036
 79   10.739549    3.508887   37.969036
 79    7.842535    3.508887   37.969036
 79    4.945521    3.508887   37.969036
 79    0.600000    1.000000   37.969036
 79    9.291042    1.000000   37.969036
 79    6.394028    1.000000   37.969036
 79    3.497014    1.000000   37.969036
 79    4.945521    8.526661   37.969036
 79   13.636563    8.526661   37.969036
 79   10.739549    8.526661   37.969036
 79    7.842535    8.526661   37.969036
 79    3.497014    6.017774   37.969036
 79   12.188056    6.017774   37.969036
 79    9.291042    6.017774   37.969036
 79    6.394028    6.017774   37.969036
 16    9.598545    5.973060   13.317089
 16   11.765168    6.382551   24.476060
  6    7.955982    5.679744   12.576718
  6    9.683334    8.608877   14.219458
  6    9.246170    7.300393   14.457849
  6    9.491529    9.592626   15.189988
  6    8.593093    6.990221   15.658087
  6    8.843020    9.301722   16.404123
  6    8.386474    7.984090   16.610871
  6    2.915474    0.256804   17.492594
  6    4.159853    1.059242   17.874083
  6    1.788524    0.302429   18.249018
  6    3.924876    2.540645   18.038284
  6    3.107154    3.073668   18.961374
  6    4.678829    0.383417   19.124533
  6    1.600630    0.999760   19.519225
  6    2.289821    2.309409   19.914368
  6    4.020552    0.326554   20.309361
  6    2.745996    1.016099   20.581680
  6   10.785711    8.169803   20.990137
  6   10.314487    9.443382   21.362164
  6   11.238812    7.261801   21.944295
  6   10.294810    9.769532   22.731443
  6   11.223291    7.610256   23.299674
  6   10.742830    8.866217   23.694982
  6   13.460510    6.949042   24.839824
  1    7.268883    5.318099   13.352001
  1    4.044681    0.572057   14.987986
  1    8.284335    5.963820   15.861271
  1    4.468897    3.207338   17.367048
  1   13.263115    2.925804   20.571031
  1    7.582430    6.597565   12.110312
  1    2.373586    0.889114   21.597687
  1    3.008071    4.160160   19.012477
  1    8.102094    4.908709   11.809538
  1   11.579972    6.270146   21.645458
  1   11.406096    9.861139   19.026660
  1    7.920391    7.728461   17.562737
  1    4.142281    0.713542   23.053334
  1   14.072773    6.858407   23.933413
  1   10.177936    8.846758   13.274356
  1    0.609480    0.878679   19.954772
  1   10.710637    9.124995   24.756181
  1   13.444344    7.980884   25.206223
  1    4.909298    0.920749   17.085328
  1    6.736684    9.722591   17.932063
  1   10.759133    7.878624   19.940195
  1   13.840771    6.286492   25.627704
 
E=  -785.4073 eV
box:  11.588056 0 0   5.794028  10.035548 0 0 0  55.000000
Kpoints:  2  2  1
basis: NGX=  90 NGY=  90 NGZ= 420 NGXF= 128 NGYF= 128 NGZF= 630
