# Supplementary material for: Controlling piezoresistance in single molecules through the isomerisation of bullvalenes
Source: Nat Commun. 2023 Oct 3;14:6089. doi: 10.1038/s41467-023-41674-z (PMC10547723; doi:10.1038/s41467-023-41674-z)
Supplement: Supplementary file 4 — Source Data [file 41467_2023_41674_MOESM4_ESM.zip › Fig. 6 4-tip Bmm at d = 16.4.txt]

 79    6.394028    6.017774    0.000000
 79    9.291042    6.017774    0.000000
 79   12.188056    6.017774    0.000000
 79    3.497014    6.017774    0.000000
 79    7.842535    8.526661    0.000000
 79   10.739549    8.526661    0.000000
 79   13.636563    8.526661    0.000000
 79    4.945521    8.526661    0.000000
 79    3.497014    1.000000    0.000000
 79    6.394028    1.000000    0.000000
 79    9.291042    1.000000    0.000000
 79    0.600000    1.000000    0.000000
 79    4.945521    3.508887    0.000000
 79    7.842535    3.508887    0.000000
 79   10.739549    3.508887    0.000000
 79    2.048507    3.508887    0.000000
 79    9.291042    7.690366    2.365271
 79   12.188056    7.690366    2.365271
 79   15.085070    7.690366    2.365271
 79    6.394028    7.690366    2.365271
 79    4.945521    0.163705    2.365271
 79    7.842535    0.163705    2.365271
 79   10.739549    0.163705    2.365271
 79    2.048507    0.163705    2.365271
 79    6.394028    2.672592    2.365271
 79    9.291042    2.672592    2.365271
 79   12.188056    2.672592    2.365271
 79    3.497014    2.672592    2.365271
 79    7.842535    5.181479    2.365271
 79   10.739549    5.181479    2.365271
 79   13.636563    5.181479    2.365271
 79    4.945521    5.181479    2.365271
 79    7.832796    6.856319    4.720141
 79   10.738898    6.853484    4.732001
 79   13.647017    6.858306    4.720784
 79    4.945965    6.857454    4.726208
 79    9.280548    9.371200    4.718577
 79   12.197863    9.370450    4.720127
 79   15.083769    9.361997    4.737194
 79    6.397368    9.359397    4.739974
 79    4.945935    1.836687    4.731205
 79    7.845085    1.835737    4.725915
 79   10.738352    1.840089    4.737142
 79    2.046579    1.835655    4.725882
 79    6.394391    4.345625    4.730509
 79    9.286222    4.337815    4.719143
 79   12.192011    4.335416    4.718654
 79    3.497831    4.345624    4.730585
 79    6.357185    6.009157    7.199100
 79    9.190851    5.968050    7.078984
 79   12.290432    5.978802    7.077921
 79    3.531793    6.009797    7.199161
 79    7.770723    8.563614    7.206687
 79   10.746703    8.636852    7.067008
 79   13.692106    8.556786    7.218980
 79    4.939405    8.528594    7.195772
 79    3.487265    1.033848    7.198378
 79    6.402592    1.034281    7.200012
 79    9.285344    0.992416    7.194833
 79    0.600641    0.996242    7.191245
 79    4.944159    3.508971    7.205347
 79    7.815559    3.484402    7.199036
 79   10.738260    3.417536    7.179367
 79    2.072300    3.486041    7.197288
 79   10.749706    5.137000    9.244592
 79   12.161219    7.710257    9.319057
 79    9.294968    7.722283    9.275614
 79   10.778215    6.825005   11.409586
 79   10.677139    6.835275   27.755443
 79    9.298360    7.687965   29.861596
 79   12.183422    7.711537   29.897632
 79   10.730095    5.154218   29.917298
 79    2.076673    3.482689   31.973383
 79   10.743385    3.420655   31.983758
 79    7.819048    3.484044   31.971481
 79    4.947668    3.508114   31.963551
 79    0.603930    0.993322   31.974932
 79    9.291458    0.996278   31.978539
 79    6.404221    1.034896   31.970457
 79    3.488824    1.035289   31.969884
 79    4.950772    8.526654   31.974682
 79   13.707981    8.564570   31.962171
 79   10.732033    8.638197   32.100968
 79    7.784420    8.561314   31.953550
 79    3.536327    6.007725   31.971972
 79   12.290735    5.964906   32.094813
 79    9.191194    5.971668   32.095606
 79    6.360190    6.008397   31.969878
 79    3.497869    4.345201   34.440682
 79   12.192851    4.336949   34.451734
 79    9.288190    4.334566   34.451453
 79    6.394287    4.344985   34.440367
 79    2.046519    1.834677   34.445275
 79   10.741326    1.839071   34.433896
 79    7.845126    1.834787   34.445145
 79    4.946254    1.836093   34.440097
 79    6.396356    9.361179   34.433562
 79   15.081790    9.358451   34.429741
 79   12.198194    9.370955   34.452504
 79    9.282263    9.370059   34.450816
 79    4.946250    6.856723   34.445541
 79   13.646904    6.856273   34.451492
 79   10.740459    6.853309   34.438815
 79    7.832979    6.858067   34.448812
 79    4.945565    5.181570   36.804453
 79   13.636607    5.181570   36.804453
 79   10.739593    5.181570   36.804453
 79    7.842579    5.181570   36.804453
 79    3.497058    2.672683   36.804453
 79   12.188100    2.672683   36.804453
 79    9.291086    2.672683   36.804453
 79    6.394072    2.672683   36.804453
 79    2.048551    0.163796   36.804453
 79   10.739593    0.163796   36.804453
 79    7.842579    0.163796   36.804453
 79    4.945565    0.163796   36.804453
 79    6.394072    7.690457   36.804453
 79   15.085114    7.690457   36.804453
 79   12.188100    7.690457   36.804453
 79    9.291086    7.690457   36.804453
 79    2.048551    3.508978   39.169724
 79   10.739593    3.508978   39.169724
 79    7.842579    3.508978   39.169724
 79    4.945565    3.508978   39.169724
 79    0.600044    1.000091   39.169724
 79    9.291086    1.000091   39.169724
 79    6.394072    1.000091   39.169724
 79    3.497058    1.000091   39.169724
 79    4.945565    8.526752   39.169724
 79   13.636607    8.526752   39.169724
 79   10.739593    8.526752   39.169724
 79    7.842579    8.526752   39.169724
 79    3.497058    6.017865   39.169724
 79   12.188100    6.017865   39.169724
 79    9.291086    6.017865   39.169724
 79    6.394072    6.017865   39.169724
 16    9.858776    5.595760   13.263897
 16   11.703574    6.291371   25.663441
  6    8.237096    5.137512   12.562297
  6    9.624827    8.033838   14.599638
  6    9.370720    6.657679   14.612566
  6    9.298264    8.809298   15.713365
  6    8.784186    6.067125   15.739366
  6    8.688481    8.239209   16.846845
  6    8.437519    6.852681   16.833552
  6    8.345228    9.035456   18.042699
  6    9.376485   10.025870   18.579934
  6    7.178200    8.814365   18.700225
  6    3.037593    1.392226   18.719065
  6    2.029020    1.725824   19.544870
  6    9.900200    9.467543   19.885909
  6    6.747425    9.402639   19.967632
  6    1.294004    0.798034   20.412767
  6    9.162191    9.279793   21.008280
  6    7.739730    9.652332   21.130231
  6   10.600567    7.469761   21.962073
  6    9.771405    8.587648   22.171406
  6   11.178421    6.791289   23.031023
  6    9.527367    8.990685   23.498099
  6   10.943396    7.222399   24.342141
  6   10.108275    8.321786   24.576706
  6   13.306191    7.149202   25.818893
  1    7.670916    4.566669   13.308311
  1    9.490186    9.883228   15.683114
  1    8.627471    4.987846   15.767001
  1    3.498662    2.171235   18.109707
  1   12.085722    1.263010   20.994542
  1    7.694464    6.035935   12.250264
  1    7.304171    9.438253   22.105708
  1    1.699694    2.766604   19.574599
  1    8.449812    4.511336   11.686044
  1   11.796045    5.908992   22.857547
  1   10.948405    9.162812   19.903370
  1    8.008282    6.382810   17.719128
  1    8.892466    9.856328   23.694251
  1   13.875360    7.004698   24.892316
  1   10.072638    8.490043   13.713887
  1    5.766747    9.066653   20.302831
  1    9.914026    8.644734   25.602084
  1   13.149986    8.212739   26.028110
  1    4.422161    0.020556   17.874236
  1    6.478947    8.097975   18.261540
  1   10.761309    7.109493   20.945747
  1   13.825084    6.679031   26.664094
 
E=  -785.3881 eV
box:  11.588056 0 0   5.794028  10.035548 0 0 0  55.000000
Kpoints:  2  2  1
basis: NGX=  90 NGY=  90 NGZ= 420 NGXF= 128 NGYF= 128 NGZF= 630
