# Supplementary material for: Controlling piezoresistance in single molecules through the isomerisation of bullvalenes
Source: Nat Commun. 2023 Oct 3;14:6089. doi: 10.1038/s41467-023-41674-z (PMC10547723; doi:10.1038/s41467-023-41674-z)
Supplement: Supplementary file 4 — Source Data [file 41467_2023_41674_MOESM4_ESM.zip › Fig. 6 4-tip Bmm at d = 17.6.txt]

 79    6.394028    6.017774    0.000000
 79    9.291042    6.017774    0.000000
 79   12.188056    6.017774    0.000000
 79    3.497014    6.017774    0.000000
 79    7.842535    8.526661    0.000000
 79   10.739549    8.526661    0.000000
 79   13.636563    8.526661    0.000000
 79    4.945521    8.526661    0.000000
 79    3.497014    1.000000    0.000000
 79    6.394028    1.000000    0.000000
 79    9.291042    1.000000    0.000000
 79    0.600000    1.000000    0.000000
 79    4.945521    3.508887    0.000000
 79    7.842535    3.508887    0.000000
 79   10.739549    3.508887    0.000000
 79    2.048507    3.508887    0.000000
 79    9.291042    7.690366    2.365271
 79   12.188056    7.690366    2.365271
 79   15.085070    7.690366    2.365271
 79    6.394028    7.690366    2.365271
 79    4.945521    0.163705    2.365271
 79    7.842535    0.163705    2.365271
 79   10.739549    0.163705    2.365271
 79    2.048507    0.163705    2.365271
 79    6.394028    2.672592    2.365271
 79    9.291042    2.672592    2.365271
 79   12.188056    2.672592    2.365271
 79    3.497014    2.672592    2.365271
 79    7.842535    5.181479    2.365271
 79   10.739549    5.181479    2.365271
 79   13.636563    5.181479    2.365271
 79    4.945521    5.181479    2.365271
 79    7.829339    6.858408    4.719564
 79   10.738595    6.853955    4.736737
 79   13.649894    6.861594    4.720289
 79    4.945421    6.858295    4.725290
 79    9.276653    9.373312    4.717691
 79   12.201885    9.372856    4.718337
 79   15.084489    9.362732    4.740584
 79    6.394707    9.360290    4.742228
 79    4.945609    1.837002    4.732531
 79    7.845183    1.835874    4.725142
 79   10.737456    1.838114    4.738863
 79    2.045781    1.835944    4.724841
 79    6.393296    4.345921    4.731821
 79    9.285568    4.334736    4.717562
 79   12.191839    4.332532    4.717954
 79    3.497885    4.346162    4.731736
 79    6.351721    6.008269    7.203780
 79    9.177007    5.959309    7.068772
 79   12.303633    5.973606    7.068595
 79    3.536695    6.008284    7.204567
 79    7.762986    8.566914    7.217177
 79   10.749980    8.651418    7.056109
 79   13.695886    8.558925    7.237058
 79    4.934793    8.529532    7.201026
 79    3.485964    1.037769    7.202954
 79    6.403375    1.040123    7.205447
 79    9.283172    0.989738    7.199276
 79    0.598473    0.996249    7.194282
 79    4.942859    3.508898    7.213081
 79    7.811138    3.480455    7.202942
 79   10.737294    3.411346    7.189811
 79    2.074359    3.483601    7.201772
 79   10.747615    5.159746    9.232635
 79   12.155048    7.704724    9.308055
 79    9.308127    7.711119    9.260997
 79   10.797254    6.833602   11.423144
 79   10.662629    6.837456   28.941101
 79    9.307378    7.688718   31.064064
 79   12.166259    7.704611   31.108232
 79   10.730047    5.168777   31.133182
 79    2.079207    3.478436   33.167237
 79   10.743150    3.412636   33.174007
 79    7.814922    3.481984   33.164592
 79    4.946593    3.508354   33.151824
 79    0.603472    0.989828   33.167596
 79    9.290174    0.996480   33.172347
 79    6.403776    1.038673   33.163697
 79    3.486070    1.039427   33.161312
 79    4.952528    8.527945   33.165596
 79   13.714258    8.566583   33.148379
 79   10.728186    8.651821   33.309472
 79    7.781170    8.561112   33.135135
 79    3.541283    6.006393   33.165769
 79   12.304462    5.957925   33.303446
 79    9.177008    5.968751   33.303577
 79    6.355444    6.007617   33.161010
 79    3.499528    4.344591   35.636995
 79   12.194464    4.333222   35.652343
 79    9.289078    4.330574   35.651827
 79    6.394579    4.344913   35.636333
 79    2.046647    1.834120   35.643978
 79   10.741661    1.836906   35.629389
 79    7.846273    1.834893   35.644193
 79    4.946677    1.836102   35.636002
 79    6.393867    9.361938   35.628821
 79   15.083309    9.358931   35.624409
 79   12.202931    9.372810   35.651670
 79    9.279046    9.372421   35.650424
 79    4.947551    6.857302   35.644388
 79   13.651563    6.857770   35.650728
 79   10.741600    6.853571   35.632472
 79    7.831048    6.860809   35.647830
 79    4.945521    5.181479   38.003678
 79   13.636563    5.181479   38.003678
 79   10.739549    5.181479   38.003678
 79    7.842535    5.181479   38.003678
 79    3.497014    2.672592   38.003678
 79   12.188056    2.672592   38.003678
 79    9.291042    2.672592   38.003678
 79    6.394028    2.672592   38.003678
 79    2.048507    0.163705   38.003678
 79   10.739549    0.163705   38.003678
 79    7.842535    0.163705   38.003678
 79    4.945521    0.163705   38.003678
 79    6.394028    7.690366   38.003678
 79   15.085070    7.690366   38.003678
 79   12.188056    7.690366   38.003678
 79    9.291042    7.690366   38.003678
 79    2.048507    3.508887   40.368949
 79   10.739549    3.508887   40.368949
 79    7.842535    3.508887   40.368949
 79    4.945521    3.508887   40.368949
 79    0.600000    1.000000   40.368949
 79    9.291042    1.000000   40.368949
 79    6.394028    1.000000   40.368949
 79    3.497014    1.000000   40.368949
 79    4.945521    8.526661   40.368949
 79   13.636563    8.526661   40.368949
 79   10.739549    8.526661   40.368949
 79    7.842535    8.526661   40.368949
 79    3.497014    6.017774   40.368949
 79   12.188056    6.017774   40.368949
 79    9.291042    6.017774   40.368949
 79    6.394028    6.017774   40.368949
 16    9.801625    5.638797   13.270570
 16   11.755579    5.974207   26.979818
  6    8.062764    5.589418   12.721288
  6   10.459016    7.689684   15.030303
  6    9.682907    6.546764   14.803146
  6   10.424720    8.318286   16.276685
  6    8.876881    6.042720   15.833783
  6    9.595476    7.848447   17.313179
  6    8.826489    6.693816   17.062618
  6    9.498561    8.540315   18.616319
  6   10.768938    9.077136   19.272641
  6    8.288999    8.721350   19.198680
  6    4.941537    0.552668   19.358851
  6    4.038704    1.239139   20.086802
  6   10.993621    8.466677   20.642693
  6    8.004346    9.415357   20.456705
  6    2.962303    0.657596   20.893690
  6   10.178748    8.612113   21.715483
  6    8.921298    9.386422   21.683311
  6   11.108586    6.699197   23.053502
  6   10.538881    7.985823   23.013394
  6   11.469598    6.108379   24.262668
  6   10.321044    8.647118   24.238992
  6   11.271493    6.794968   25.468125
  6   10.682950    8.065363   25.454416
  6   13.444250    6.626175   27.205940
  1    7.466145    4.992043   13.421347
  1   11.019750    9.221555   16.424811
  1    8.306801    5.125231   15.682709
  1    5.694942    1.106052   18.795137
  1    2.322047    1.386856   21.389833
  1    7.666191    6.605849   12.627893
  1    8.366042    9.374770   22.620544
  1    4.089628    2.329997   20.082791
  1    8.076337    5.104433   11.736751
  1   11.889575    5.102069   24.282014
  1   11.923689    7.910162   20.776708
  1    8.210277    6.281833   17.862377
  1    9.883002    9.646919   24.246609
  1   14.073830    6.288918   26.372734
  1   11.077015    8.089930   14.223141
  1    6.946745    9.436479   20.717035
  1   10.507150    8.589947   26.396524
  1   13.425222    7.719301   27.270097
  1   11.620072    8.787317   18.643757
  1    7.407016    8.361963   18.661953
  1   11.240999    6.145165   22.123965
  1   13.807192    6.206787   28.153218
 
E=  -785.3619 eV
box:  11.588056 0 0   5.794028  10.035548 0 0 0  55.000000
Kpoints:  2  2  1
basis: NGX=  90 NGY=  90 NGZ= 420 NGXF= 128 NGYF= 128 NGZF= 630
