# Supplementary material for: Controlling piezoresistance in single molecules through the isomerisation of bullvalenes
Source: Nat Commun. 2023 Oct 3;14:6089. doi: 10.1038/s41467-023-41674-z (PMC10547723; doi:10.1038/s41467-023-41674-z)
Supplement: Supplementary file 4 — Source Data [file 41467_2023_41674_MOESM4_ESM.zip › Fig. 6 4-tip Bmm at d = 18.8.txt]

 79    6.394028    6.017774    0.000000
 79    9.291042    6.017774    0.000000
 79   12.188056    6.017774    0.000000
 79    3.497014    6.017774    0.000000
 79    7.842535    8.526661    0.000000
 79   10.739549    8.526661    0.000000
 79   13.636563    8.526661    0.000000
 79    4.945521    8.526661    0.000000
 79    3.497014    1.000000    0.000000
 79    6.394028    1.000000    0.000000
 79    9.291042    1.000000    0.000000
 79    0.600000    1.000000    0.000000
 79    4.945521    3.508887    0.000000
 79    7.842535    3.508887    0.000000
 79   10.739549    3.508887    0.000000
 79    2.048507    3.508887    0.000000
 79    9.291042    7.690366    2.365271
 79   12.188056    7.690366    2.365271
 79   15.085070    7.690366    2.365271
 79    6.394028    7.690366    2.365271
 79    4.945521    0.163705    2.365271
 79    7.842535    0.163705    2.365271
 79   10.739549    0.163705    2.365271
 79    2.048507    0.163705    2.365271
 79    6.394028    2.672592    2.365271
 79    9.291042    2.672592    2.365271
 79   12.188056    2.672592    2.365271
 79    3.497014    2.672592    2.365271
 79    7.842535    5.181479    2.365271
 79   10.739549    5.181479    2.365271
 79   13.636563    5.181479    2.365271
 79    4.945521    5.181479    2.365271
 79    7.828508    6.860131    4.720188
 79   10.738620    6.853631    4.737743
 79   13.650612    6.861162    4.718898
 79    4.945519    6.858187    4.725318
 79    9.275527    9.373391    4.717834
 79   12.202611    9.373433    4.717031
 79   15.082783    9.361557    4.743789
 79    6.394315    9.361113    4.743850
 79    4.945093    1.836672    4.732908
 79    7.845023    1.836055    4.725189
 79   10.738144    1.838726    4.741385
 79    2.044943    1.835552    4.724882
 79    6.393208    4.345988    4.732533
 79    9.286721    4.332582    4.717674
 79   12.191595    4.331450    4.717569
 79    3.497459    4.345902    4.731942
 79    6.352687    6.008735    7.204770
 79    9.175442    5.958953    7.066485
 79   12.304910    5.962762    7.063536
 79    3.538154    6.007884    7.204260
 79    7.770578    8.563327    7.234278
 79   10.741237    8.657059    7.050530
 79   13.702162    8.561094    7.239064
 79    4.940827    8.529851    7.200171
 79    3.484409    1.039263    7.204823
 79    6.403348    1.041113    7.205275
 79    9.285630    0.993885    7.198111
 79    0.598542    0.994810    7.196054
 79    4.943206    3.509196    7.214339
 79    7.811786    3.480767    7.204309
 79   10.738667    3.417544    7.206532
 79    2.075358    3.480386    7.203000
 79   10.739201    5.175519    9.249643
 79   12.148535    7.696969    9.284186
 79    9.320684    7.699608    9.277210
 79   10.755233    6.859034   11.454203
 79   10.670657    6.845140   30.118749
 79    9.322790    7.705001   32.276780
 79   12.148398    7.702628   32.291307
 79   10.740094    5.171831   32.328053
 79    2.077082    3.479170   34.363242
 79   10.741581    3.413743   34.367907
 79    7.813696    3.481617   34.363755
 79    4.944635    3.508818   34.351644
 79    0.601725    0.990533   34.367349
 79    9.287454    0.993607   34.369054
 79    6.404111    1.040043   34.361695
 79    3.484189    1.039486   34.360685
 79    4.946852    8.528385   34.363832
 79   13.708131    8.561560   34.331274
 79   10.734881    8.656671   34.518054
 79    7.776938    8.560214   34.332164
 79    3.541674    6.006925   34.363655
 79   12.308445    5.961103   34.502415
 79    9.175276    5.965321   34.502530
 79    6.354274    6.008082   34.360634
 79    3.497338    4.345698   36.836094
 79   12.192205    4.333236   36.851756
 79    9.287142    4.331050   36.850806
 79    6.392855    4.345896   36.835422
 79    2.044578    1.835826   36.843857
 79   10.739381    1.837615   36.827006
 79    7.844945    1.835965   36.843509
 79    4.944984    1.836975   36.835188
 79    6.393166    9.362157   36.824990
 79   15.082594    9.360005   36.821832
 79   12.203674    9.373454   36.851966
 79    9.275794    9.373908   36.849977
 79    4.945708    6.858472   36.843437
 79   13.650224    6.859723   36.849866
 79   10.739774    6.853651   36.830775
 79    7.828472    6.861304   36.847704
 79    4.945506    5.181463   39.203931
 79   13.636548    5.181463   39.203931
 79   10.739534    5.181463   39.203931
 79    7.842520    5.181463   39.203931
 79    3.496999    2.672576   39.203931
 79   12.188041    2.672576   39.203931
 79    9.291027    2.672576   39.203931
 79    6.394013    2.672576   39.203931
 79    2.048492    0.163689   39.203931
 79   10.739534    0.163689   39.203931
 79    7.842520    0.163689   39.203931
 79    4.945506    0.163689   39.203931
 79    6.394013    7.690350   39.203931
 79   15.085055    7.690350   39.203931
 79   12.188041    7.690350   39.203931
 79    9.291027    7.690350   39.203931
 79    2.048492    3.508871   41.569202
 79   10.739534    3.508871   41.569202
 79    7.842520    3.508871   41.569202
 79    4.945506    3.508871   41.569202
 79    0.599985    0.999984   41.569202
 79    9.291027    0.999984   41.569202
 79    6.394013    0.999984   41.569202
 79    3.496999    0.999984   41.569202
 79    4.945506    8.526645   41.569202
 79   13.636548    8.526645   41.569202
 79   10.739534    8.526645   41.569202
 79    7.842520    8.526645   41.569202
 79    3.496999    6.017758   41.569202
 79   12.188041    6.017758   41.569202
 79    9.291027    6.017758   41.569202
 79    6.394013    6.017758   41.569202
 16   10.459437    5.665594   13.560776
 16   11.251888    5.589661   28.138554
  6    8.716338    5.191223   13.409786
  6   11.792423    6.556096   15.756699
  6   10.528771    6.468290   15.149941
  6   11.918332    7.036239   17.057431
  6    9.405959    6.923347   15.856819
  6   10.796808    7.452493   17.808448
  6    9.544481    7.391843   17.163396
  6   10.934971    7.970821   19.190460
  6   12.071489    7.453881   20.070356
  6   10.158943    8.993641   19.622241
  6   13.133569    8.532999   20.170904
  6   12.926519    9.727087   20.767736
  6   11.705883    7.016976   21.479869
  6   10.293764    9.738280   20.878861
  6    5.895034    0.137690   21.409178
  6   11.184369    7.804409   22.452198
  6   10.790359    9.206256   22.211705
  6   10.742674    5.984803   24.146172
  6   11.102909    7.314464   23.855094
  6   10.767612    5.498995   25.453376
  6   11.426031    8.153949   24.943387
  6   11.152270    6.333426   26.512662
  6   11.452782    7.677182   26.254734
  6   13.060028    5.475658   28.348896
  1    8.421328    4.610055   14.293491
  1   12.917558    7.097848   17.489048
  1    8.415528    6.891454   15.403541
  1   14.110625    8.327329   19.729938
  1    5.922066    1.153107   21.803887
  1    8.063984    6.060492   13.268998
  1   10.300649    9.684111   23.059388
  1    7.954770    0.410037   20.780320
  1    8.670940    4.562692   12.511977
  1   10.489714    4.465814   25.663953
  1   12.045164    6.017724   21.762878
  1    8.647073    7.689334   17.706465
  1   11.699758    9.194957   24.762732
  1   13.469308    4.827201   27.564204
  1   12.678731    6.229302   15.208662
  1    3.750868    0.485056   20.998235
  1   11.713236    8.343517   27.079824
  1   13.517436    6.470238   28.316494
  1   12.509786    6.578776   19.575263
  1    9.423341    9.408480   18.928663
  1   10.432983    5.323600   23.337135
  1   13.221299    5.027963   29.337934
 
E=  -785.1722 eV
box:  11.588056 0 0   5.794028  10.035548 0 0 0  55.000000
Kpoints:  2  2  1
basis: NGX=  90 NGY=  90 NGZ= 420 NGXF= 128 NGYF= 128 NGZF= 630
