# Supplementary material for: Controlling piezoresistance in single molecules through the isomerisation of bullvalenes
Source: Nat Commun. 2023 Oct 3;14:6089. doi: 10.1038/s41467-023-41674-z (PMC10547723; doi:10.1038/s41467-023-41674-z)
Supplement: Supplementary file 4 — Source Data [file 41467_2023_41674_MOESM4_ESM.zip › Fig. 6 4-tip Bmm at d = 20.0.txt]

 79    6.394028    6.017774    0.000000
 79    9.291042    6.017774    0.000000
 79   12.188056    6.017774    0.000000
 79    3.497014    6.017774    0.000000
 79    7.842535    8.526661    0.000000
 79   10.739549    8.526661    0.000000
 79   13.636563    8.526661    0.000000
 79    4.945521    8.526661    0.000000
 79    3.497014    1.000000    0.000000
 79    6.394028    1.000000    0.000000
 79    9.291042    1.000000    0.000000
 79    0.600000    1.000000    0.000000
 79    4.945521    3.508887    0.000000
 79    7.842535    3.508887    0.000000
 79   10.739549    3.508887    0.000000
 79    2.048507    3.508887    0.000000
 79    9.291042    7.690366    2.365402
 79   12.188056    7.690366    2.365402
 79   15.085070    7.690366    2.365402
 79    6.394028    7.690366    2.365402
 79    4.945521    0.163705    2.365402
 79    7.842535    0.163705    2.365402
 79   10.739549    0.163705    2.365402
 79    2.048507    0.163705    2.365402
 79    6.394028    2.672592    2.365402
 79    9.291042    2.672592    2.365402
 79   12.188056    2.672592    2.365402
 79    3.497014    2.672592    2.365402
 79    7.842535    5.181479    2.365402
 79   10.739549    5.181479    2.365402
 79   13.636563    5.181479    2.365402
 79    4.945521    5.181479    2.365402
 79    7.829407    6.862106    4.718021
 79   10.740194    6.854082    4.736018
 79   13.650474    6.860988    4.716545
 79    4.946972    6.858382    4.726689
 79    9.278726    9.373469    4.720880
 79   12.206494    9.371170    4.721627
 79   15.084299    9.359187    4.753377
 79    6.401466    9.361856    4.750686
 79    4.946507    1.835521    4.733637
 79    7.845015    1.836161    4.727487
 79   10.739510    1.841610    4.748204
 79    2.048171    1.838370    4.727288
 79    6.395371    4.345422    4.734810
 79    9.289566    4.328999    4.721876
 79   12.187336    4.331512    4.720203
 79    3.497568    4.347610    4.733923
 79    6.354200    6.010501    7.205895
 79    9.183558    5.963253    7.062070
 79   12.294662    5.959520    7.063291
 79    3.536003    6.014106    7.202991
 79    7.779309    8.560652    7.253483
 79   10.737530    8.652230    7.063492
 79   13.699855    8.563330    7.246018
 79    4.946987    8.527966    7.200663
 79    3.483505    1.037797    7.205888
 79    6.408142    1.041382    7.205107
 79    9.291776    0.998003    7.198354
 79    0.600440    0.997770    7.196429
 79    4.945830    3.512096    7.217796
 79    7.820229    3.481261    7.206972
 79   10.738884    3.432158    7.241871
 79    2.073596    3.478849    7.200345
 79   10.738763    5.200964    9.289703
 79   12.154472    7.681953    9.295436
 79    9.314788    7.678480    9.307270
 79   10.730088    6.883963   11.517874
 79   10.674751    6.867314   31.253392
 79    9.307988    7.678128   33.469512
 79   12.148974    7.681292   33.464962
 79   10.738518    5.202876   33.488341
 79    2.074533    3.479653   35.564254
 79   10.741592    3.430510   35.534482
 79    7.815340    3.477088   35.568873
 79    4.947171    3.508332   35.552871
 79    0.601792    0.995009   35.572729
 79    9.289787    0.999241   35.573441
 79    6.406236    1.035909   35.566815
 79    3.486098    1.036419   35.557450
 79    4.943229    8.530091   35.564833
 79   13.699386    8.561443   35.515591
 79   10.738880    8.647955   35.708473
 79    7.777084    8.563051   35.529037
 79    3.536140    6.008521   35.559733
 79   12.295355    5.958009   35.704196
 79    9.182240    5.953810   35.711906
 79    6.351624    6.011406   35.566683
 79    3.495357    4.344504   38.036935
 79   12.187047    4.331280   38.052187
 79    9.288752    4.329012   38.053626
 79    6.392567    4.346269   38.037699
 79    2.042923    1.836044   38.041869
 79   10.738120    1.838998   38.021480
 79    7.845128    1.836949   38.046601
 79    4.945617    1.833760   38.035174
 79    6.393789    9.359840   38.020903
 79   15.078345    9.358093   38.019831
 79   12.205162    9.370821   38.052339
 79    9.275480    9.375029   38.052134
 79    4.943120    6.858915   38.044250
 79   13.650010    6.859854   38.049384
 79   10.740422    6.856967   38.034307
 79    7.827654    6.863058   38.048395
 79    4.945520    5.181477   40.405033
 79   13.636562    5.181477   40.405033
 79   10.739548    5.181477   40.405033
 79    7.842534    5.181477   40.405033
 79    3.497013    2.672590   40.405033
 79   12.188055    2.672590   40.405033
 79    9.291041    2.672590   40.405033
 79    6.394027    2.672590   40.405033
 79    2.048506    0.163703   40.405033
 79   10.739548    0.163703   40.405033
 79    7.842534    0.163703   40.405033
 79    4.945520    0.163703   40.405033
 79    6.394027    7.690364   40.405033
 79   15.085069    7.690364   40.405033
 79   12.188055    7.690364   40.405033
 79    9.291041    7.690364   40.405033
 79    2.048506    3.508885   42.770435
 79   10.739548    3.508885   42.770435
 79    7.842534    3.508885   42.770435
 79    4.945520    3.508885   42.770435
 79    0.599999    0.999998   42.770435
 79    9.291041    0.999998   42.770435
 79    6.394027    0.999998   42.770435
 79    3.497013    0.999998   42.770435
 79    4.945520    8.526659   42.770435
 79   13.636562    8.526659   42.770435
 79   10.739548    8.526659   42.770435
 79    7.842534    8.526659   42.770435
 79    3.497013    6.017772   42.770435
 79   12.188055    6.017772   42.770435
 79    9.291041    6.017772   42.770435
 79    6.394027    6.017772   42.770435
 16   10.983437    5.826608   13.804016
 16   11.309792    5.932898   29.005947
  6    9.585879    4.670955   13.687909
  6   11.992895    6.382890   16.291290
  6   10.828779    6.392949   15.505806
  6   11.941724    6.702743   17.650453
  6    9.620595    6.765283   16.115208
  6   10.735285    7.052662   18.291458
  6    9.580076    7.071746   17.476814
  6   10.698138    7.474948   19.719690
  6   11.767581    6.972918   20.694917
  6    9.874964    8.481299   20.099383
  6   12.814525    8.068650   20.796627
  6   12.561526    9.287392   21.326018
  6   11.390257    6.602816   22.130314
  6    9.923845    9.238155   21.353911
  6   11.296563    9.744439   21.899479
  6   10.854882    7.428790   23.064246
  6   10.394021    8.787787   22.717714
  6   10.617199    5.788699   25.001542
  6   10.856874    7.090040   24.520573
  6   10.713620    5.481287   26.361756
  6   11.142588    8.079751   25.488636
  6   11.056889    6.468731   27.299430
  6   11.242096    7.783141   26.850809
  6   13.108007    6.178433   29.146988
  1    9.652414    3.944952   14.506716
  1   12.876477    6.698613   18.213141
  1    8.700143    6.801375   15.530720
  1   13.813657    7.859575   20.408678
  1    5.497294    0.743745   22.240906
  1    8.623372    5.192491   13.704291
  1    9.861778    9.294412   23.522044
  1   13.373561   10.017441   21.338741
  1    9.700279    4.162683   12.722121
  1   10.535349    4.460401   26.705141
  1   11.789725    5.644094   22.471116
  1    8.618124    7.324788   17.921835
  1   11.326823    9.105112   25.170844
  1   13.610957    5.596965   28.365633
  1   12.943481    6.103267   15.834020
  1    9.150280   10.003662   21.421801
  1   11.478528    8.574124   27.562764
  1   13.367467    7.239524   29.072504
  1   12.230067    6.080346   20.255244
  1    9.208428    8.910132   19.347154
  1   10.344355    4.999102   24.298834
  1   13.389435    5.803574   30.139034
 
E=  -785.2799 eV
box:  11.588056 0 0   5.794028  10.035548 0 0 0  50.000000
Kpoints:  2  2  1
basis: NGX=  90 NGY=  90 NGZ= 378 NGXF= 128 NGYF= 128 NGZF= 560
