# Supplementary material for: Controlling piezoresistance in single molecules through the isomerisation of bullvalenes
Source: Nat Commun. 2023 Oct 3;14:6089. doi: 10.1038/s41467-023-41674-z (PMC10547723; doi:10.1038/s41467-023-41674-z)
Supplement: Supplementary file 4 — Source Data [file 41467_2023_41674_MOESM4_ESM.zip › Fig. 6 4-tip Bmp at d = 10.4.txt]

 79    6.394028    6.017774    0.000000
 79    9.291042    6.017774    0.000000
 79   12.188056    6.017774    0.000000
 79    3.497014    6.017774    0.000000
 79    7.842535    8.526661    0.000000
 79   10.739549    8.526661    0.000000
 79   13.636563    8.526661    0.000000
 79    4.945521    8.526661    0.000000
 79    3.497014    1.000000    0.000000
 79    6.394028    1.000000    0.000000
 79    9.291042    1.000000    0.000000
 79    0.600000    1.000000    0.000000
 79    4.945521    3.508887    0.000000
 79    7.842535    3.508887    0.000000
 79   10.739549    3.508887    0.000000
 79    2.048507    3.508887    0.000000
 79    9.291042    7.690366    2.365402
 79   12.188056    7.690366    2.365402
 79   15.085070    7.690366    2.365402
 79    6.394028    7.690366    2.365402
 79    4.945521    0.163705    2.365402
 79    7.842535    0.163705    2.365402
 79   10.739549    0.163705    2.365402
 79    2.048507    0.163705    2.365402
 79    6.394028    2.672592    2.365402
 79    9.291042    2.672592    2.365402
 79   12.188056    2.672592    2.365402
 79    3.497014    2.672592    2.365402
 79    7.842535    5.181479    2.365402
 79   10.739549    5.181479    2.365402
 79   13.636563    5.181479    2.365402
 79    4.945521    5.181479    2.365402
 79    7.832725    6.855952    4.717726
 79   10.740002    6.855458    4.733364
 79   13.648467    6.858278    4.719840
 79    4.946934    6.858042    4.723998
 79    9.283144    9.373433    4.718249
 79   12.200341    9.372161    4.720865
 79   15.086518    9.362189    4.735890
 79    6.400090    9.359032    4.741263
 79    4.946762    1.837033    4.730496
 79    7.846284    1.836233    4.725079
 79   10.739786    1.837761    4.735494
 79    2.048659    1.837146    4.724843
 79    6.393500    4.344980    4.730349
 79    9.285770    4.336464    4.717497
 79   12.190462    4.334402    4.718064
 79    3.498591    4.346057    4.730805
 79    6.354747    6.007661    7.202937
 79    9.183954    5.961156    7.075650
 79   12.297401    5.977472    7.073049
 79    3.532847    6.011013    7.200694
 79    7.762735    8.567523    7.203506
 79   10.756950    8.644363    7.069663
 79   13.691268    8.557939    7.227855
 79    4.934080    8.528333    7.195831
 79    3.488743    1.037115    7.202309
 79    6.404468    1.039184    7.201894
 79    9.284329    0.989783    7.198595
 79    0.599074    0.997202    7.191201
 79    4.944512    3.511257    7.209978
 79    7.813557    3.482193    7.200184
 79   10.737531    3.412851    7.184446
 79    2.073497    3.486444    7.195225
 79   10.767658    5.144305    9.242129
 79   12.177103    7.686187    9.333129
 79    9.286488    7.728163    9.254679
 79   10.749572    6.823574   11.405639
 79   10.746940    6.779312   21.767277
 79    9.279887    7.662696   23.893401
 79   12.191630    7.704020   23.928435
 79   10.699910    5.170855   23.897320
 79    2.073950    3.483079   25.969986
 79   10.742739    3.429518   25.967029
 79    7.816901    3.483390   25.968202
 79    4.945202    3.511898   25.960521
 79    0.596899    0.999112   25.970176
 79    9.292352    1.002201   25.973765
 79    6.403371    1.040891   25.968178
 79    3.484907    1.041404   25.967812
 79    4.948536    8.526622   25.977746
 79   13.715170    8.572345   25.966017
 79   10.729393    8.652720   26.105074
 79    7.773361    8.570235   25.951777
 79    3.533799    6.007737   25.969445
 79   12.289622    5.951883   26.097731
 79    9.187052    5.961052   26.110432
 79    6.357709    6.007494   25.967844
 79    3.494991    4.345727   28.439598
 79   12.191449    4.333394   28.450000
 79    9.288314    4.332027   28.450693
 79    6.393071    4.343804   28.439023
 79    2.045718    1.832269   28.444580
 79   10.740388    1.835888   28.433047
 79    7.845582    1.831349   28.444563
 79    4.946088    1.836488   28.438455
 79    6.396687    9.361479   28.429759
 79   15.081905    9.359441   28.428955
 79   12.196099    9.371474   28.451559
 79    9.281137    9.371041   28.451117
 79    4.945376    6.854192   28.446583
 79   13.647894    6.858055   28.451824
 79   10.741215    6.851485   28.436153
 79    7.829531    6.860871   28.451298
 79    4.945521    5.181479   30.804071
 79   13.636563    5.181479   30.804071
 79   10.739549    5.181479   30.804071
 79    7.842535    5.181479   30.804071
 79    3.497014    2.672592   30.804071
 79   12.188056    2.672592   30.804071
 79    9.291042    2.672592   30.804071
 79    6.394028    2.672592   30.804071
 79    2.048507    0.163705   30.804071
 79   10.739549    0.163705   30.804071
 79    7.842535    0.163705   30.804071
 79    4.945521    0.163705   30.804071
 79    6.394028    7.690366   30.804071
 79   15.085070    7.690366   30.804071
 79   12.188056    7.690366   30.804071
 79    9.291042    7.690366   30.804071
 79    2.048507    3.508887   33.169473
 79   10.739549    3.508887   33.169473
 79    7.842535    3.508887   33.169473
 79    4.945521    3.508887   33.169473
 79    0.600000    1.000000   33.169473
 79    9.291042    1.000000   33.169473
 79    6.394028    1.000000   33.169473
 79    3.497014    1.000000   33.169473
 79    4.945521    8.526661   33.169473
 79   13.636563    8.526661   33.169473
 79   10.739549    8.526661   33.169473
 79    7.842535    8.526661   33.169473
 79    3.497014    6.017774   33.169473
 79   12.188056    6.017774   33.169473
 79    9.291042    6.017774   33.169473
 79    6.394028    6.017774   33.169473
 16    9.308887    5.984659   13.158351
 16   11.663478    7.597456   19.711127
  6    8.122159    5.048093   12.141448
  6    7.950951    8.419747   12.837179
  6    8.314199    7.372075   13.696314
  6    7.289047    9.533069   13.346700
  6    7.974671    7.427364   15.053519
  6    6.979191    9.634191   14.717044
  6    7.314380    8.547569   15.551194
  6    0.723638    0.855165   15.359068
  6    1.555765    2.101568   15.044921
  6   12.420304    3.419512   15.052443
  6   11.479842    0.803311   16.439869
  6   11.810572    3.933669   16.131450
  6   11.383155    1.769176   17.528860
  6    2.627288    1.905362   16.093269
  6   11.699047    3.254719   17.436478
  6    2.424467    1.936675   17.441913
  6   12.759862    2.374861   18.067400
  6    3.356163    1.111644   18.247276
  6    4.722236    1.007415   17.911643
  6    2.852253    0.227411   19.219325
  6   11.300359   10.005893   18.402191
  6    9.431732    9.235555   19.739757
  6   10.747827    9.074599   19.293249
  6   13.239683    8.269067   20.334889
  1    8.218899    8.373662   11.777416
  1   12.412917    3.985991   14.119227
  1   11.317401    4.905278   16.051000
  1   12.790574    2.445019   19.154426
  1    1.238704    0.311406   12.667897
  1    5.161475    1.716453   17.213050
  1    8.269106    6.618131   15.722878
  1    7.748626    5.667424   11.317558
  1   16.762665    9.888553   16.629208
  1    3.528511    1.405361   15.733739
  1    1.809699    0.297391   19.528118
  1    7.127500    8.624250   16.620904
  1   12.333378    9.903347   18.070165
  1    9.016825    8.542309   20.475900
  1    8.674942    4.193197   11.730659
  1   10.680792    1.503188   18.319724
  1   13.796905    8.730101   19.510267
  1   13.050768    8.983844   21.144124
  1    7.303581    4.702630   12.785810
  1    2.017706    1.973923   14.059625
  1   11.160118    3.839043   18.185652
  1   13.797851    7.409964   20.726112
 
E=  -785.3765 eV
box:  11.588056 0 0   5.794028  10.035548 0 0 0  50.000000
Kpoints:  2  2  1
basis: NGX=  90 NGY=  90 NGZ= 378 NGXF= 128 NGYF= 128 NGZF= 560
