# Supplementary material for: Controlling piezoresistance in single molecules through the isomerisation of bullvalenes
Source: Nat Commun. 2023 Oct 3;14:6089. doi: 10.1038/s41467-023-41674-z (PMC10547723; doi:10.1038/s41467-023-41674-z)
Supplement: Supplementary file 4 — Source Data [file 41467_2023_41674_MOESM4_ESM.zip › Fig. 6 4-tip Bmp at d = 11.6.txt]

 79    6.394028    6.017774    0.000000
 79    9.291042    6.017774    0.000000
 79   12.188056    6.017774    0.000000
 79    3.497014    6.017774    0.000000
 79    7.842535    8.526661    0.000000
 79   10.739549    8.526661    0.000000
 79   13.636563    8.526661    0.000000
 79    4.945521    8.526661    0.000000
 79    3.497014    1.000000    0.000000
 79    6.394028    1.000000    0.000000
 79    9.291042    1.000000    0.000000
 79    0.600000    1.000000    0.000000
 79    4.945521    3.508887    0.000000
 79    7.842535    3.508887    0.000000
 79   10.739549    3.508887    0.000000
 79    2.048507    3.508887    0.000000
 79    9.291042    7.690366    2.365402
 79   12.188056    7.690366    2.365402
 79   15.085070    7.690366    2.365402
 79    6.394028    7.690366    2.365402
 79    4.945521    0.163705    2.365402
 79    7.842535    0.163705    2.365402
 79   10.739549    0.163705    2.365402
 79    2.048507    0.163705    2.365402
 79    6.394028    2.672592    2.365402
 79    9.291042    2.672592    2.365402
 79   12.188056    2.672592    2.365402
 79    3.497014    2.672592    2.365402
 79    7.842535    5.181479    2.365402
 79   10.739549    5.181479    2.365402
 79   13.636563    5.181479    2.365402
 79    4.945521    5.181479    2.365402
 79    7.829861    6.858538    4.715364
 79   10.739364    6.855343    4.739242
 79   13.653365    6.863176    4.717872
 79    4.947290    6.858713    4.725016
 79    9.282764    9.374119    4.720497
 79   12.207263    9.372958    4.721157
 79   15.087675    9.362109    4.740679
 79    6.398885    9.360608    4.742678
 79    4.947876    1.837399    4.732760
 79    7.845875    1.836249    4.726650
 79   10.738767    1.834567    4.737152
 79    2.048968    1.838019    4.725717
 79    6.392633    4.344128    4.732885
 79    9.286019    4.331003    4.717834
 79   12.188234    4.332228    4.718546
 79    3.499529    4.346810    4.733535
 79    6.350358    6.008944    7.208663
 79    9.170905    5.953367    7.058913
 79   12.310110    5.974558    7.051314
 79    3.539351    6.009309    7.211116
 79    7.754253    8.570587    7.207140
 79   10.763174    8.657716    7.058888
 79   13.695680    8.562554    7.239553
 79    4.928109    8.528941    7.202350
 79    3.484966    1.036655    7.204713
 79    6.402838    1.047048    7.210449
 79    9.279697    0.986935    7.205149
 79    0.598486    0.997514    7.194600
 79    4.942083    3.511908    7.221755
 79    7.810470    3.479830    7.206780
 79   10.731534    3.406958    7.191358
 79    2.073855    3.483554    7.198445
 79   10.768906    5.162867    9.212766
 79   12.178160    7.674326    9.316087
 79    9.300605    7.723019    9.228020
 79   10.741645    6.825640   11.390628
 79   10.741151    6.798846   22.986154
 79    9.280038    7.641082   25.113632
 79   12.178253    7.694030   25.154345
 79   10.685694    5.177578   25.130339
 79    2.077035    3.478982   27.162333
 79   10.743694    3.417318   27.162959
 79    7.811491    3.480032   27.162404
 79    4.944391    3.513648   27.150202
 79    0.596949    0.998548   27.165757
 79    9.289243    1.007128   27.171869
 79    6.404336    1.043404   27.164300
 79    3.481169    1.045762   27.164896
 79    4.949563    8.527817   27.169070
 79   13.721896    8.576559   27.164894
 79   10.724349    8.667628   27.318705
 79    7.766537    8.576856   27.142659
 79    3.536842    6.010316   27.161858
 79   12.299406    5.941299   27.316687
 79    9.166843    5.952941   27.343143
 79    6.349364    6.010120   27.160996
 79    3.499259    4.345738   29.636485
 79   12.189390    4.328005   29.652528
 79    9.288847    4.323217   29.656656
 79    6.394185    4.343874   29.635424
 79    2.045563    1.835519   29.644908
 79   10.741073    1.833332   29.631424
 79    7.842027    1.833258   29.646504
 79    4.944174    1.836140   29.637762
 79    6.393834    9.365169   29.625838
 79   15.083680    9.360478   29.627901
 79   12.199554    9.372787   29.650991
 79    9.274710    9.372094   29.653041
 79    4.944270    6.855229   29.646165
 79   13.650620    6.859072   29.653459
 79   10.741075    6.852673   29.631568
 79    7.822547    6.865509   29.655631
 79    4.945521    5.181479   32.004071
 79   13.636563    5.181479   32.004071
 79   10.739549    5.181479   32.004071
 79    7.842535    5.181479   32.004071
 79    3.497014    2.672592   32.004071
 79   12.188056    2.672592   32.004071
 79    9.291042    2.672592   32.004071
 79    6.394028    2.672592   32.004071
 79    2.048507    0.163705   32.004071
 79   10.739549    0.163705   32.004071
 79    7.842535    0.163705   32.004071
 79    4.945521    0.163705   32.004071
 79    6.394028    7.690366   32.004071
 79   15.085070    7.690366   32.004071
 79   12.188056    7.690366   32.004071
 79    9.291042    7.690366   32.004071
 79    2.048507    3.508887   34.369473
 79   10.739549    3.508887   34.369473
 79    7.842535    3.508887   34.369473
 79    4.945521    3.508887   34.369473
 79    0.600000    1.000000   34.369473
 79    9.291042    1.000000   34.369473
 79    6.394028    1.000000   34.369473
 79    3.497014    1.000000   34.369473
 79    4.945521    8.526661   34.369473
 79   13.636563    8.526661   34.369473
 79   10.739549    8.526661   34.369473
 79    7.842535    8.526661   34.369473
 79    3.497014    6.017774   34.369473
 79   12.188056    6.017774   34.369473
 79    9.291042    6.017774   34.369473
 79    6.394028    6.017774   34.369473
 16    9.318469    6.022205   13.169295
 16   11.722992    7.367663   20.879239
  6    8.014721    5.238746   12.166495
  6    8.286117    8.620727   13.096645
  6    8.470525    7.443417   13.835785
  6    7.742714    9.746511   13.711218
  6    8.061663    7.384949   15.173758
  6    7.365333    9.723369   15.069150
  6    7.513681    8.513183   15.775862
  6    1.208281    0.908793   15.829589
  6    2.190859    2.078845   15.716033
  6   13.174782    3.457492   15.753526
  6   11.866121    0.849803   16.821800
  6   12.490543    3.946985   16.793255
  6   11.742249    1.736098   17.974471
  6    3.123612    1.726733   16.851593
  6   12.172131    3.197052   18.021947
  6    2.782391    1.705310   18.169236
  6    1.496000    2.187050   18.691159
  6    3.610836    0.845320   19.048526
  6    5.003454    0.731388   18.865599
  6    8.791994    9.999929   19.960205
  6   11.524002    9.741734   19.459036
  6    9.515784    8.981979   20.579361
  6   10.876658    8.822569   20.296373
  6   13.318401    8.019806   21.459272
  1    8.597714    8.658127   12.050737
  1   13.324001    4.083095   14.870187
  1   12.093905    4.964276   16.738988
  1    1.418747    2.186146   19.777842
  1    1.834278    0.626393   13.129890
  1    5.515091    1.440005   18.214330
  1    8.218607    6.474418   15.752105
  1    7.646695    5.933974   11.404214
  1   17.036563    9.985951   16.866836
  1    4.034841    1.201360   16.556642
  1    1.928548    0.037509   20.151878
  1    7.269263    8.491967   16.837889
  1   12.589897    9.651273   19.253075
  1    9.022948    8.298647   21.273164
  1    8.480144    4.374109   11.676405
  1   10.939485    1.479412   18.664371
  1   13.930293    8.336509   20.607260
  1   13.153350    8.840801   22.164319
  1    7.207803    4.913425   12.833846
  1    2.745242    1.974291   14.776613
  1   11.601402    3.773970   18.751563
  1   13.808481    7.185863   21.975646
 
E= -785.3513 eV
box:  11.588056 0 0   5.794028  10.035548 0 0 0  55.000000
Kpoints:  2  2  1
basis: NGX=  90 NGY=  90 NGZ= 420 NGXF= 128 NGYF= 128 NGZF= 630
