# Supplementary material for: Controlling piezoresistance in single molecules through the isomerisation of bullvalenes
Source: Nat Commun. 2023 Oct 3;14:6089. doi: 10.1038/s41467-023-41674-z (PMC10547723; doi:10.1038/s41467-023-41674-z)
Supplement: Supplementary file 4 — Source Data [file 41467_2023_41674_MOESM4_ESM.zip › Fig. 6 4-tip Bmp at d = 12.8.txt]

 79    6.394028    6.017774    0.000000
 79    9.291042    6.017774    0.000000
 79   12.188056    6.017774    0.000000
 79    3.497014    6.017774    0.000000
 79    7.842535    8.526661    0.000000
 79   10.739549    8.526661    0.000000
 79   13.636563    8.526661    0.000000
 79    4.945521    8.526661    0.000000
 79    3.497014    1.000000    0.000000
 79    6.394028    1.000000    0.000000
 79    9.291042    1.000000    0.000000
 79    0.600000    1.000000    0.000000
 79    4.945521    3.508887    0.000000
 79    7.842535    3.508887    0.000000
 79   10.739549    3.508887    0.000000
 79    2.048507    3.508887    0.000000
 79    9.291042    7.690366    2.365271
 79   12.188056    7.690366    2.365271
 79   15.085070    7.690366    2.365271
 79    6.394028    7.690366    2.365271
 79    4.945521    0.163705    2.365271
 79    7.842535    0.163705    2.365271
 79   10.739549    0.163705    2.365271
 79    2.048507    0.163705    2.365271
 79    6.394028    2.672592    2.365271
 79    9.291042    2.672592    2.365271
 79   12.188056    2.672592    2.365271
 79    3.497014    2.672592    2.365271
 79    7.842535    5.181479    2.365271
 79   10.739549    5.181479    2.365271
 79   13.636563    5.181479    2.365271
 79    4.945521    5.181479    2.365271
 79    7.832033    6.856786    4.719711
 79   10.738585    6.852689    4.733871
 79   13.649191    6.859742    4.722957
 79    4.947364    6.856681    4.724096
 79    9.281424    9.371908    4.719222
 79   12.199447    9.369785    4.717551
 79   15.088040    9.361920    4.734966
 79    6.399072    9.358724    4.739749
 79    4.946845    1.835338    4.730214
 79    7.846941    1.833683    4.724012
 79   10.738602    1.838397    4.736397
 79    2.046999    1.834169    4.723614
 79    6.396900    4.343615    4.729833
 79    9.288228    4.337006    4.715935
 79   12.194697    4.332529    4.719082
 79    3.500501    4.346215    4.727849
 79    6.352734    6.006067    7.202419
 79    9.185663    5.959239    7.074883
 79   12.295970    5.976842    7.073122
 79    3.533320    6.007937    7.201097
 79    7.762183    8.565989    7.204145
 79   10.755377    8.639922    7.067087
 79   13.690484    8.558482    7.226801
 79    4.935594    8.526907    7.195790
 79    3.490754    1.035010    7.201006
 79    6.405287    1.035519    7.203845
 79    9.287864    0.988001    7.198137
 79    0.602154    0.996448    7.191938
 79    4.945468    3.506462    7.209636
 79    7.814091    3.479110    7.201019
 79   10.738402    3.412571    7.184420
 79    2.075814    3.484779    7.196441
 79   10.760484    5.146463    9.236516
 79   12.172832    7.688348    9.322117
 79    9.291756    7.726992    9.254082
 79   10.759005    6.825339   11.398630
 79   10.707502    6.811195   24.171679
 79    9.284274    7.659864   26.292221
 79   12.187454    7.705440   26.321651
 79   10.707785    5.169612   26.316933
 79    2.076111    3.481961   28.369237
 79   10.744796    3.422289   28.372665
 79    7.818153    3.482870   28.369939
 79    4.946924    3.510992   28.361207
 79    0.598789    0.994697   28.374458
 79    9.292528    1.000207   28.376294
 79    6.404831    1.037181   28.368994
 79    3.485225    1.040116   28.369609
 79    4.948508    8.525646   28.373166
 79   13.714097    8.569412   28.362089
 79   10.729422    8.650164   28.503801
 79    7.777300    8.566790   28.350089
 79    3.535612    6.005866   28.369458
 79   12.291341    5.957089   28.500349
 79    9.184398    5.962702   28.511346
 79    6.357682    6.006765   28.368152
 79    3.491413    4.346467   30.839957
 79   12.188618    4.334132   30.851387
 79    9.283844    4.333368   30.852557
 79    6.389085    4.343863   30.838840
 79    2.043156    1.836995   30.845440
 79   10.738436    1.835719   30.832748
 79    7.844140    1.836414   30.845696
 79    4.943422    1.835915   30.838855
 79    6.393591    9.361812   30.830407
 79   15.080392    9.359300   30.830219
 79   12.196916    9.372924   30.853784
 79    9.279959    9.372320   30.852202
 79    4.943606    6.857606   30.846052
 79   13.647134    6.857835   30.851908
 79   10.739243    6.855974   30.834816
 79    7.827228    6.860711   30.848677
 79    4.945521    5.181479   33.203940
 79   13.636563    5.181479   33.203940
 79   10.739549    5.181479   33.203940
 79    7.842535    5.181479   33.203940
 79    3.497014    2.672592   33.203940
 79   12.188056    2.672592   33.203940
 79    9.291042    2.672592   33.203940
 79    6.394028    2.672592   33.203940
 79    2.048507    0.163705   33.203940
 79   10.739549    0.163705   33.203940
 79    7.842535    0.163705   33.203940
 79    4.945521    0.163705   33.203940
 79    6.394028    7.690366   33.203940
 79   15.085070    7.690366   33.203940
 79   12.188056    7.690366   33.203940
 79    9.291042    7.690366   33.203940
 79    2.048507    3.508887   35.569211
 79   10.739549    3.508887   35.569211
 79    7.842535    3.508887   35.569211
 79    4.945521    3.508887   35.569211
 79    0.600000    1.000000   35.569211
 79    9.291042    1.000000   35.569211
 79    6.394028    1.000000   35.569211
 79    3.497014    1.000000   35.569211
 79    4.945521    8.526661   35.569211
 79   13.636563    8.526661   35.569211
 79   10.739549    8.526661   35.569211
 79    7.842535    8.526661   35.569211
 79    3.497014    6.017774   35.569211
 79   12.188056    6.017774   35.569211
 79    9.291042    6.017774   35.569211
 79    6.394028    6.017774   35.569211
 16    9.411350    5.950029   13.199134
 16   11.712943    7.135668   22.021032
  6    8.026835    5.261103   12.232855
  6    8.560998    8.606728   13.432182
  6    8.629515    7.333002   14.016681
  6    8.056231    9.679839   14.164242
  6    8.151963    7.136261   15.320255
  6    7.601408    9.507074   15.486074
  6    7.639138    8.212562   16.037007
  6    1.440588    0.606737   16.364110
  6    2.450794    1.756248   16.442065
  6    1.858101    3.141231   16.510736
  6    0.430576    0.484765   17.265169
  6   12.656730    3.568499   17.501721
  6   11.797482    1.286561   18.466229
  6    3.271801    1.337413   17.640968
  6   12.209552    2.745978   18.641521
  6    2.808967    1.253780   18.917371
  6    1.466325    1.689940   19.334528
  6    3.591113    0.421970   19.865144
  6    4.996397    0.409418   19.839369
  6    8.735785    9.534654   20.707790
  6   11.519557    9.483596   20.529444
  6    9.456498    8.576909   21.419360
  6   10.851634    8.520217   21.301152
  6   13.308497    7.849425   22.528949
  1    8.925014    8.751350   12.410894
  1   13.694953    3.824145   15.696343
  1   12.274652    4.592942   17.476321
  1    1.283958    1.631517   20.406735
  1    2.229994    0.628706   13.700874
  1    5.530141    1.151101   19.244997
  1    8.227814    6.149042   15.781057
  1    7.628102    6.017324   11.548010
  1    5.573713    9.644973   17.173718
  1    4.223731    0.855112   17.414140
  1    7.650115    9.529417   20.774463
  1    7.330502    8.069038   17.073395
  1   12.607445    9.474260   20.458198
  1    8.935166    7.863977   22.063399
  1    8.442313    4.426669   11.653697
  1   10.931095    0.993493   19.057085
  1   13.936960    8.043081   21.651198
  1   13.145747    8.758729   23.119363
  1    7.256176    4.900891   12.925604
  1    3.095957    1.706780   15.558293
  1   11.565464    3.279418   19.342343
  1   13.781185    7.087491   23.160089
 
E=  -785.3415 eV
box:  11.588056 0 0   5.794028  10.035548 0 0 0  55.000000
Kpoints:  2  2  1
basis: NGX=  90 NGY=  90 NGZ= 420 NGXF= 128 NGYF= 128 NGZF= 630
