# Supplementary material for: Controlling piezoresistance in single molecules through the isomerisation of bullvalenes
Source: Nat Commun. 2023 Oct 3;14:6089. doi: 10.1038/s41467-023-41674-z (PMC10547723; doi:10.1038/s41467-023-41674-z)
Supplement: Supplementary file 4 — Source Data [file 41467_2023_41674_MOESM4_ESM.zip › Fig. 6 4-tip Bmp at d = 14.0.txt]

 79    6.394028    6.017774    0.000000
 79    9.291042    6.017774    0.000000
 79   12.188056    6.017774    0.000000
 79    3.497014    6.017774    0.000000
 79    7.842535    8.526661    0.000000
 79   10.739549    8.526661    0.000000
 79   13.636563    8.526661    0.000000
 79    4.945521    8.526661    0.000000
 79    3.497014    1.000000    0.000000
 79    6.394028    1.000000    0.000000
 79    9.291042    1.000000    0.000000
 79    0.600000    1.000000    0.000000
 79    4.945521    3.508887    0.000000
 79    7.842535    3.508887    0.000000
 79   10.739549    3.508887    0.000000
 79    2.048507    3.508887    0.000000
 79    9.291042    7.690366    2.365271
 79   12.188056    7.690366    2.365271
 79   15.085070    7.690366    2.365271
 79    6.394028    7.690366    2.365271
 79    4.945521    0.163705    2.365271
 79    7.842535    0.163705    2.365271
 79   10.739549    0.163705    2.365271
 79    2.048507    0.163705    2.365271
 79    6.394028    2.672592    2.365271
 79    9.291042    2.672592    2.365271
 79   12.188056    2.672592    2.365271
 79    3.497014    2.672592    2.365271
 79    7.842535    5.181479    2.365271
 79   10.739549    5.181479    2.365271
 79   13.636563    5.181479    2.365271
 79    4.945521    5.181479    2.365271
 79    7.830425    6.857686    4.718915
 79   10.738125    6.852987    4.733982
 79   13.649420    6.860368    4.722285
 79    4.946704    6.857046    4.723687
 79    9.279892    9.373028    4.716845
 79   12.199852    9.370411    4.716971
 79   15.087721    9.362074    4.735568
 79    6.398035    9.359117    4.739735
 79    4.946195    1.835609    4.730175
 79    7.845984    1.834221    4.723346
 79   10.737833    1.838706    4.736837
 79    2.046614    1.834463    4.723440
 79    6.396513    4.344016    4.730018
 79    9.287613    4.336876    4.715154
 79   12.194382    4.331500    4.718435
 79    3.500215    4.346413    4.727815
 79    6.350578    6.005484    7.202939
 79    9.181518    5.957099    7.071992
 79   12.297954    5.974476    7.070494
 79    3.534409    6.007663    7.201546
 79    7.759194    8.569116    7.205832
 79   10.754230    8.645190    7.063102
 79   13.691919    8.560411    7.230564
 79    4.934993    8.527335    7.195838
 79    3.490317    1.037862    7.201193
 79    6.404817    1.038046    7.203933
 79    9.287635    0.988191    7.198284
 79    0.601426    0.996832    7.191873
 79    4.944498    3.506743    7.210257
 79    7.812672    3.478463    7.200968
 79   10.737865    3.409550    7.186007
 79    2.076102    3.484020    7.197273
 79   10.757283    5.150211    9.235705
 79   12.167769    7.687392    9.316022
 79    9.293397    7.724265    9.251122
 79   10.769087    6.831956   11.399960
 79   10.684075    6.835346   25.371852
 79    9.287943    7.664862   27.488718
 79   12.182808    7.707543   27.518161
 79   10.711150    5.170380   27.523131
 79    2.077458    3.480667   29.568651
 79   10.744951    3.417736   29.572671
 79    7.814563    3.480757   29.570655
 79    4.946557    3.508504   29.559254
 79    0.602226    0.994159   29.574824
 79    9.293894    0.999516   29.578941
 79    6.405599    1.038302   29.569473
 79    3.487378    1.041867   29.567770
 79    4.950773    8.526332   29.572942
 79   13.715960    8.569239   29.559280
 79   10.729441    8.652907   29.705519
 79    7.776094    8.565832   29.549693
 79    3.537881    6.005430   29.567903
 79   12.295744    5.956267   29.701076
 79    9.179588    5.963123   29.711314
 79    6.353745    6.005895   29.568607
 79    3.499007    4.344631   32.040055
 79   12.192714    4.333084   32.054270
 79    9.288537    4.329800   32.052818
 79    6.393575    4.343562   32.038866
 79    2.046476    1.837088   32.045230
 79   10.741094    1.834975   32.031812
 79    7.845319    1.835220   32.046742
 79    4.945400    1.835077   32.039284
 79    6.394057    9.360275   32.033450
 79   15.080969    9.358352   32.026347
 79   12.199880    9.373614   32.054260
 79    9.279662    9.372754   32.054443
 79    4.945348    6.858164   32.046203
 79   13.648951    6.856850   32.052338
 79   10.741518    6.855428   32.035267
 79    7.830364    6.858644   32.049512
 79    4.945521    5.181479   34.403940
 79   13.636563    5.181479   34.403940
 79   10.739549    5.181479   34.403940
 79    7.842535    5.181479   34.403940
 79    3.497014    2.672592   34.403940
 79   12.188056    2.672592   34.403940
 79    9.291042    2.672592   34.403940
 79    6.394028    2.672592   34.403940
 79    2.048507    0.163705   34.403940
 79   10.739549    0.163705   34.403940
 79    7.842535    0.163705   34.403940
 79    4.945521    0.163705   34.403940
 79    6.394028    7.690366   34.403940
 79   15.085070    7.690366   34.403940
 79   12.188056    7.690366   34.403940
 79    9.291042    7.690366   34.403940
 79    2.048507    3.508887   36.769211
 79   10.739549    3.508887   36.769211
 79    7.842535    3.508887   36.769211
 79    4.945521    3.508887   36.769211
 79    0.600000    1.000000   36.769211
 79    9.291042    1.000000   36.769211
 79    6.394028    1.000000   36.769211
 79    3.497014    1.000000   36.769211
 79    4.945521    8.526661   36.769211
 79   13.636563    8.526661   36.769211
 79   10.739549    8.526661   36.769211
 79    7.842535    8.526661   36.769211
 79    3.497014    6.017774   36.769211
 79   12.188056    6.017774   36.769211
 79    9.291042    6.017774   36.769211
 79    6.394028    6.017774   36.769211
 16    9.497561    5.965694   13.261553
 16   11.740833    6.789313   23.215582
  6    7.976986    5.460678   12.389783
  6    9.066256    8.668718   13.824982
  6    8.910355    7.338778   14.241383
  6    8.703902    9.708236   14.678678
  6    8.357786    7.059319   15.499237
  6    8.164780    9.450409   15.953992
  6    7.982253    8.105593   16.336920
  6    2.106829    0.484440   16.939008
  6    3.229385    1.498115   17.176306
  6    2.780703    2.934071   17.259809
  6    1.025346    0.420505   17.758131
  6   13.530499    3.403752   18.199818
  6    0.792865    1.179351   18.986171
  6    3.902236    0.967223   18.421905
  6   12.904378    2.590066   19.253039
  6    3.330873    0.897779   19.652944
  6    1.991822    1.429781   19.966953
  6    3.984042    0.042437   20.671489
  6   11.179424   10.017338   20.786162
  6    9.017406    9.200533   21.470273
  6   11.801532    9.063116   21.587472
  6    9.627991    8.251219   22.283528
  6   11.026586    8.154215   22.319576
  6   13.402293    7.383425   23.651062
  1    9.485250    8.877290   12.837727
  1    3.169924    3.621831   16.508477
  1   13.258547    4.461047   18.186025
  1    1.713385    1.355427   21.017906
  1    3.044594    0.701384   14.344178
  1    5.998940    0.685158   20.227197
  1    8.265746    6.025337   15.833173
  1    7.576081    6.298974   11.809890
  1    6.073627    9.682094   17.548021
  1    4.841264    0.430732   18.266108
  1    7.929695    9.230935   21.424514
  1    7.605845    7.886407   17.335206
  1   12.889071    9.027804   21.634329
  1    9.018574    7.578528   22.892659
  1    8.269728    4.650676   11.709611
  1   11.441467    0.952059   19.487666
  1   14.047707    7.400350   22.764304
  1   13.343437    8.368424   24.128152
  1    7.247413    5.097553   13.124439
  1    3.943638    1.415125   16.349295
  1   12.250716    3.159188   19.918326
  1   13.787045    6.654608   24.374255
 
E=  -785.3682 eV
box:  11.588056 0 0   5.794028  10.035548 0 0 0  55.000000
Kpoints:  2  2  1
basis: NGX=  90 NGY=  90 NGZ= 420 NGXF= 128 NGYF= 128 NGZF= 630
