# Supplementary material for: Controlling piezoresistance in single molecules through the isomerisation of bullvalenes
Source: Nat Commun. 2023 Oct 3;14:6089. doi: 10.1038/s41467-023-41674-z (PMC10547723; doi:10.1038/s41467-023-41674-z)
Supplement: Supplementary file 4 — Source Data [file 41467_2023_41674_MOESM4_ESM.zip › Fig. 6 4-tip Bmp at d = 15.2.txt]

 79    6.394028    6.017774    0.000000
 79    9.291042    6.017774    0.000000
 79   12.188056    6.017774    0.000000
 79    3.497014    6.017774    0.000000
 79    7.842535    8.526661    0.000000
 79   10.739549    8.526661    0.000000
 79   13.636563    8.526661    0.000000
 79    4.945521    8.526661    0.000000
 79    3.497014    1.000000    0.000000
 79    6.394028    1.000000    0.000000
 79    9.291042    1.000000    0.000000
 79    0.600000    1.000000    0.000000
 79    4.945521    3.508887    0.000000
 79    7.842535    3.508887    0.000000
 79   10.739549    3.508887    0.000000
 79    2.048507    3.508887    0.000000
 79    9.291042    7.690366    2.365271
 79   12.188056    7.690366    2.365271
 79   15.085070    7.690366    2.365271
 79    6.394028    7.690366    2.365271
 79    4.945521    0.163705    2.365271
 79    7.842535    0.163705    2.365271
 79   10.739549    0.163705    2.365271
 79    2.048507    0.163705    2.365271
 79    6.394028    2.672592    2.365271
 79    9.291042    2.672592    2.365271
 79   12.188056    2.672592    2.365271
 79    3.497014    2.672592    2.365271
 79    7.842535    5.181479    2.365271
 79   10.739549    5.181479    2.365271
 79   13.636563    5.181479    2.365271
 79    4.945521    5.181479    2.365271
 79    7.828813    6.858425    4.719216
 79   10.738616    6.854331    4.738041
 79   13.651357    6.862636    4.720705
 79    4.945830    6.858088    4.724846
 79    9.277403    9.373512    4.717726
 79   12.202780    9.372965    4.718138
 79   15.085612    9.363278    4.740415
 79    6.394352    9.360523    4.742115
 79    4.946044    1.836826    4.732990
 79    7.845748    1.835699    4.725192
 79   10.737486    1.836848    4.739018
 79    2.046221    1.835735    4.724748
 79    6.393383    4.345665    4.732063
 79    9.285888    4.333644    4.716702
 79   12.191976    4.330964    4.717410
 79    3.498519    4.346001    4.732128
 79    6.350946    6.007885    7.205181
 79    9.175257    5.955056    7.066072
 79   12.306794    5.970372    7.062354
 79    3.537793    6.008033    7.206341
 79    7.757589    8.570898    7.211539
 79   10.755149    8.654541    7.057738
 79   13.696591    8.560910    7.238855
 79    4.932342    8.529310    7.202435
 79    3.486816    1.038162    7.204315
 79    6.404115    1.042147    7.207184
 79    9.283395    0.989150    7.201555
 79    0.597229    0.998100    7.195241
 79    4.942860    3.509008    7.215071
 79    7.810271    3.479517    7.204042
 79   10.736298    3.408530    7.190674
 79    2.075621    3.482573    7.202924
 79   10.754972    5.161904    9.228037
 79   12.164893    7.683991    9.302814
 79    9.302083    7.713329    9.245409
 79   10.782816    6.835127   11.404828
 79   10.671352    6.850858   26.568678
 79    9.294035    7.671467   28.689028
 79   12.174028    7.703276   28.723863
 79   10.721965    5.173074   28.735986
 79    2.081478    3.477241   30.769708
 79   10.744452    3.412151   30.771752
 79    7.814684    3.480580   30.769843
 79    4.947771    3.508191   30.757844
 79    0.602372    0.991700   30.772385
 79    9.291931    0.998073   30.778410
 79    6.404375    1.040670   30.767764
 79    3.487122    1.041503   30.767018
 79    4.952642    8.527535   30.772733
 79   13.718937    8.569598   30.753265
 79   10.728462    8.655446   30.914172
 79    7.775982    8.566497   30.742489
 79    3.541641    6.006102   30.767716
 79   12.306060    5.952736   30.907592
 79    9.175491    5.962814   30.916687
 79    6.353865    6.006986   30.768725
 79    3.497082    4.346187   33.240995
 79   12.191475    4.333250   33.254207
 79    9.287507    4.330235   33.254994
 79    6.392424    4.345947   33.240934
 79    2.044725    1.835593   33.248120
 79   10.740265    1.836935   33.232476
 79    7.844083    1.835743   33.248655
 79    4.944555    1.837063   33.240360
 79    6.392265    9.363529   33.231926
 79   15.081353    9.359590   33.228048
 79   12.199976    9.373704   33.254123
 79    9.276696    9.372729   33.254275
 79    4.944678    6.858281   33.248894
 79   13.648649    6.858787   33.252420
 79   10.739947    6.854617   33.234748
 79    7.827055    6.862211   33.251810
 79    4.945521    5.181479   35.603940
 79   13.636563    5.181479   35.603940
 79   10.739549    5.181479   35.603940
 79    7.842535    5.181479   35.603940
 79    3.497014    2.672592   35.603940
 79   12.188056    2.672592   35.603940
 79    9.291042    2.672592   35.603940
 79    6.394028    2.672592   35.603940
 79    2.048507    0.163705   35.603940
 79   10.739549    0.163705   35.603940
 79    7.842535    0.163705   35.603940
 79    4.945521    0.163705   35.603940
 79    6.394028    7.690366   35.603940
 79   15.085070    7.690366   35.603940
 79   12.188056    7.690366   35.603940
 79    9.291042    7.690366   35.603940
 79    2.048507    3.508887   37.969211
 79   10.739549    3.508887   37.969211
 79    7.842535    3.508887   37.969211
 79    4.945521    3.508887   37.969211
 79    0.600000    1.000000   37.969211
 79    9.291042    1.000000   37.969211
 79    6.394028    1.000000   37.969211
 79    3.497014    1.000000   37.969211
 79    4.945521    8.526661   37.969211
 79   13.636563    8.526661   37.969211
 79   10.739549    8.526661   37.969211
 79    7.842535    8.526661   37.969211
 79    3.497014    6.017774   37.969211
 79   12.188056    6.017774   37.969211
 79    9.291042    6.017774   37.969211
 79    6.394028    6.017774   37.969211
 16    9.608461    5.986069   13.330352
 16   11.770007    6.413565   24.468669
  6    7.948314    5.731676   12.615722
  6    9.793574    8.606343   14.254347
  6    9.304627    7.314674   14.483312
  6    9.638696    9.589764   15.230752
  6    8.638869    7.021470   15.680894
  6    8.975159    9.316779   16.440972
  6    8.468175    8.016694   16.639620
  6    3.073617    0.278744   17.525085
  6    4.338108    1.053062   17.903075
  6    4.138571    2.546181   17.979920
  6    1.937255    0.379623   18.261378
  6    3.308540    3.145985   18.849305
  6    1.743566    1.135888   19.497506
  6    4.809891    0.424680   19.195800
  6    2.460291    2.451540   19.827331
  6    4.139389    0.463748   20.375264
  6    2.869039    1.186066   20.574586
  6   10.402246    9.632279   21.482237
  6   11.773559    9.439417   21.727461
  6    9.489421    8.898082   22.263357
  6   12.222751    8.500231   22.656323
  6    9.923786    7.962829   23.198006
  6   11.297243    7.738655   23.378909
  6   13.492681    6.792953   24.897407
  1   10.298238    8.830991   13.311187
  1    4.708516    3.161549   17.281581
  1    3.223561    4.234844   18.833136
  1    2.492606    1.159587   21.596636
  1    4.231122    0.556302   15.035717
  1   12.503770   10.033967   21.179147
  1    8.291233    6.006339   15.877754
  1    7.585553    6.659778   12.161413
  1    6.868765    9.824286   17.941700
  1   11.478077    9.810185   19.124921
  1    8.416794    9.030024   22.114446
  1    7.990958    7.773558   17.588890
  1   13.292958    8.370754   22.810580
  1    9.197300    7.404027   23.791536
  1    8.066504    4.962509   11.842099
  1    0.738759    1.068247   19.913426
  1   14.153709    6.612884   24.039895
  1   13.579436    7.822475   25.263711
  1    7.266379    5.378731   13.399491
  1    5.099582    0.851568   17.139947
  1    1.851529    3.116888   20.440087
  1   13.743682    6.098975   25.709041
 
E=  -785.4007 eV
box:  11.588056 0 0   5.794028  10.035548 0 0 0  55.000000
Kpoints:  2  2  1
basis: NGX=  90 NGY=  90 NGZ= 420 NGXF= 128 NGYF= 128 NGZF= 630
