# Supplementary material for: Controlling piezoresistance in single molecules through the isomerisation of bullvalenes
Source: Nat Commun. 2023 Oct 3;14:6089. doi: 10.1038/s41467-023-41674-z (PMC10547723; doi:10.1038/s41467-023-41674-z)
Supplement: Supplementary file 4 — Source Data [file 41467_2023_41674_MOESM4_ESM.zip › Fig. 6 4-tip Bmp at d = 16.4.txt]

 79    6.394028    6.017774    0.000000
 79    9.291042    6.017774    0.000000
 79   12.188056    6.017774    0.000000
 79    3.497014    6.017774    0.000000
 79    7.842535    8.526661    0.000000
 79   10.739549    8.526661    0.000000
 79   13.636563    8.526661    0.000000
 79    4.945521    8.526661    0.000000
 79    3.497014    1.000000    0.000000
 79    6.394028    1.000000    0.000000
 79    9.291042    1.000000    0.000000
 79    0.600000    1.000000    0.000000
 79    4.945521    3.508887    0.000000
 79    7.842535    3.508887    0.000000
 79   10.739549    3.508887    0.000000
 79    2.048507    3.508887    0.000000
 79    9.291042    7.690366    2.365271
 79   12.188056    7.690366    2.365271
 79   15.085070    7.690366    2.365271
 79    6.394028    7.690366    2.365271
 79    4.945521    0.163705    2.365271
 79    7.842535    0.163705    2.365271
 79   10.739549    0.163705    2.365271
 79    2.048507    0.163705    2.365271
 79    6.394028    2.672592    2.365271
 79    9.291042    2.672592    2.365271
 79   12.188056    2.672592    2.365271
 79    3.497014    2.672592    2.365271
 79    7.842535    5.181479    2.365271
 79   10.739549    5.181479    2.365271
 79   13.636563    5.181479    2.365271
 79    4.945521    5.181479    2.365271
 79    7.830434    6.859065    4.718518
 79   10.738594    6.852788    4.733147
 79   13.648500    6.858501    4.717806
 79    4.945781    6.857824    4.725852
 79    9.277795    9.372357    4.718278
 79   12.199852    9.372553    4.716966
 79   15.082792    9.360674    4.739983
 79    6.395483    9.360466    4.739925
 79    4.945431    1.836643    4.731356
 79    7.844664    1.835920    4.725051
 79   10.739075    1.839402    4.738291
 79    2.045684    1.835166    4.725116
 79    6.394471    4.345369    4.730769
 79    9.286952    4.335174    4.717348
 79   12.193221    4.334018    4.717429
 79    3.498069    4.345859    4.729694
 79    6.353320    6.008362    7.201085
 79    9.180954    5.968600    7.072493
 79   12.298797    5.969116    7.069642
 79    3.536834    6.008493    7.199654
 79    7.771404    8.562795    7.219453
 79   10.738772    8.648431    7.053895
 79   13.705234    8.560866    7.219252
 79    4.944455    8.528814    7.196881
 79    3.485694    1.038195    7.200415
 79    6.402980    1.039038    7.201774
 79    9.285807    0.993397    7.194833
 79    0.602524    0.992484    7.194434
 79    4.944153    3.508397    7.207966
 79    7.813655    3.482626    7.201228
 79   10.739171    3.410728    7.183363
 79    2.075584    3.481558    7.198773
 79   10.743236    5.140135    9.234417
 79   12.156907    7.721279    9.281899
 79    9.315759    7.722963    9.285924
 79   10.739317    6.834506   11.405362
 79   10.671867    6.836568   27.751641
 79    9.296231    7.679697   29.876896
 79   12.184618    7.708059   29.903103
 79   10.723939    5.162401   29.918770
 79    2.079220    3.480374   31.971795
 79   10.743982    3.417699   31.974890
 79    7.816672    3.481309   31.969419
 79    4.947390    3.507692   31.960307
 79    0.603766    0.993221   31.973526
 79    9.292028    0.996339   31.977043
 79    6.405566    1.038233   31.967991
 79    3.488571    1.039543   31.968842
 79    4.950942    8.526738   31.973871
 79   13.712978    8.567559   31.956691
 79   10.732810    8.646942   32.107809
 79    7.778837    8.565087   31.949379
 79    3.539420    6.006076   31.970273
 79   12.296282    5.959082   32.099035
 79    9.185270    5.965305   32.105038
 79    6.355992    6.007459   31.968161
 79    3.498259    4.345539   34.439934
 79   12.192957    4.334619   34.451846
 79    9.288324    4.332503   34.452307
 79    6.394210    4.344997   34.439303
 79    2.046095    1.833897   34.445189
 79   10.741198    1.838206   34.431886
 79    7.845585    1.833866   34.445050
 79    4.946549    1.835964   34.439111
 79    6.396262    9.361390   34.431503
 79   15.081852    9.358127   34.427878
 79   12.200021    9.372340   34.453242
 79    9.280328    9.371004   34.451870
 79    4.946012    6.856508   34.445447
 79   13.648755    6.857382   34.452160
 79   10.740543    6.852522   34.437224
 79    7.831128    6.858789   34.449768
 79    4.945517    5.181473   36.804107
 79   13.636559    5.181473   36.804107
 79   10.739545    5.181473   36.804107
 79    7.842531    5.181473   36.804107
 79    3.497010    2.672586   36.804107
 79   12.188052    2.672586   36.804107
 79    9.291038    2.672586   36.804107
 79    6.394024    2.672586   36.804107
 79    2.048503    0.163699   36.804107
 79   10.739545    0.163699   36.804107
 79    7.842531    0.163699   36.804107
 79    4.945517    0.163699   36.804107
 79    6.394024    7.690360   36.804107
 79   15.085066    7.690360   36.804107
 79   12.188052    7.690360   36.804107
 79    9.291038    7.690360   36.804107
 79    2.048503    3.508881   39.169378
 79   10.739545    3.508881   39.169378
 79    7.842531    3.508881   39.169378
 79    4.945517    3.508881   39.169378
 79    0.599996    0.999994   39.169378
 79    9.291038    0.999994   39.169378
 79    6.394024    0.999994   39.169378
 79    3.497010    0.999994   39.169378
 79    4.945517    8.526655   39.169378
 79   13.636559    8.526655   39.169378
 79   10.739545    8.526655   39.169378
 79    7.842531    8.526655   39.169378
 79    3.497010    6.017768   39.169378
 79   12.188052    6.017768   39.169378
 79    9.291038    6.017768   39.169378
 79    6.394024    6.017768   39.169378
 16   10.765431    5.526946   13.414118
 16   11.690080    6.500298   25.603455
  6    9.654140    4.167689   12.922017
  6    9.538844    7.683248   14.662566
  6    9.833042    6.316107   14.712431
  6    8.909163    8.296384   15.745483
  6    9.480882    5.567969   15.841887
  6    8.526811    7.558979   16.881036
  6    8.822608    6.181688   16.902795
  6    7.863846    8.185667   18.042383
  6    8.444744    9.487967   18.594876
  6    1.631309    0.563947   18.653667
  6    6.823531    7.563680   18.652938
  6    0.526010    0.521341   19.414153
  6    6.138161    7.972719   19.877797
  6    9.061919    9.162747   19.938393
  6    5.927633    9.440852   20.282927
  6    8.379755    8.745617   21.034246
  6    6.913220    8.581765   21.071201
  6    9.133881    8.299077   22.230760
  6   10.284401    8.976973   22.669666
  6    8.761465    7.131815   22.926365
  6   11.066664    8.486700   23.716829
  6    9.536930    6.627156   23.964513
  6   10.711920    7.292052   24.350962
  6   13.161846    7.543727   25.745932
  1    9.795335    8.258524   13.769122
  1    1.814157    1.444319   18.033263
  1   11.424850    1.369528   19.390322
  1    6.523791    8.280637   22.043719
  1    8.675809    9.361788   15.686966
  1   10.569842    9.910853   22.186113
  1    9.747413    4.512625   15.904279
  1    8.678368    4.565205   12.626074
  1    6.453613    6.639031   18.201291
  1   10.153237    9.165979   19.985705
  1    7.874523    6.576496   22.616801
  1    8.575651    5.599913   17.790659
  1   11.946390    9.046291   24.031779
  1    9.239324    5.706050   24.469610
  1   10.132800    3.686335   12.059632
  1    5.319219    7.316528   20.172203
  1   13.707837    7.546658   24.794528
  1   12.905618    8.559452   26.066319
  1    9.561301    3.450828   13.745694
  1    9.256129    9.803982   17.927105
  1   16.578980    9.600569   20.817816
  1   13.769900    7.070309   26.526200
 
E=  -785.3525 eV
box:  11.588056 0 0   5.794028  10.035548 0 0 0  55.000000
Kpoints:  2  2  1
basis: NGX=  90 NGY=  90 NGZ= 420 NGXF= 128 NGYF= 128 NGZF= 630
