# Supplementary material for: Controlling piezoresistance in single molecules through the isomerisation of bullvalenes
Source: Nat Commun. 2023 Oct 3;14:6089. doi: 10.1038/s41467-023-41674-z (PMC10547723; doi:10.1038/s41467-023-41674-z)
Supplement: Supplementary file 4 — Source Data [file 41467_2023_41674_MOESM4_ESM.zip › Fig. 6 4-tip Bmp at d = 17.6.txt]

 79    6.394028    6.017774    0.000000
 79    9.291042    6.017774    0.000000
 79   12.188056    6.017774    0.000000
 79    3.497014    6.017774    0.000000
 79    7.842535    8.526661    0.000000
 79   10.739549    8.526661    0.000000
 79   13.636563    8.526661    0.000000
 79    4.945521    8.526661    0.000000
 79    3.497014    1.000000    0.000000
 79    6.394028    1.000000    0.000000
 79    9.291042    1.000000    0.000000
 79    0.600000    1.000000    0.000000
 79    4.945521    3.508887    0.000000
 79    7.842535    3.508887    0.000000
 79   10.739549    3.508887    0.000000
 79    2.048507    3.508887    0.000000
 79    9.291042    7.690366    2.365271
 79   12.188056    7.690366    2.365271
 79   15.085070    7.690366    2.365271
 79    6.394028    7.690366    2.365271
 79    4.945521    0.163705    2.365271
 79    7.842535    0.163705    2.365271
 79   10.739549    0.163705    2.365271
 79    2.048507    0.163705    2.365271
 79    6.394028    2.672592    2.365271
 79    9.291042    2.672592    2.365271
 79   12.188056    2.672592    2.365271
 79    3.497014    2.672592    2.365271
 79    7.842535    5.181479    2.365271
 79   10.739549    5.181479    2.365271
 79   13.636563    5.181479    2.365271
 79    4.945521    5.181479    2.365271
 79    7.828683    6.859140    4.719277
 79   10.738652    6.853849    4.737680
 79   13.650610    6.862372    4.719933
 79    4.945396    6.858546    4.725087
 79    9.275769    9.373767    4.717290
 79   12.203154    9.373502    4.717625
 79   15.084832    9.362907    4.741228
 79    6.394084    9.360618    4.742611
 79    4.945579    1.837162    4.732833
 79    7.845414    1.836097    4.724937
 79   10.737414    1.837589    4.739080
 79    2.045572    1.836068    4.724611
 79    6.393210    4.345988    4.732068
 79    9.285560    4.334132    4.717116
 79   12.191963    4.332046    4.717703
 79    3.498046    4.346294    4.731855
 79    6.350300    6.007945    7.204401
 79    9.172934    5.958701    7.066677
 79   12.306991    5.972400    7.066796
 79    3.537943    6.007916    7.205423
 79    7.761481    8.567259    7.220381
 79   10.750187    8.655690    7.051766
 79   13.697823    8.559113    7.240143
 79    4.934657    8.529787    7.202073
 79    3.485680    1.038849    7.203902
 79    6.403747    1.041640    7.206580
 79    9.282709    0.988985    7.200232
 79    0.598581    0.995483    7.195009
 79    4.942712    3.508967    7.214563
 79    7.810486    3.479836    7.204173
 79   10.737261    3.408319    7.190210
 79    2.075122    3.482649    7.202612
 79   10.745762    5.160493    9.227116
 79   12.151608    7.707797    9.303588
 79    9.313625    7.712918    9.258789
 79   10.798243    6.828071   11.422176
 79   10.657804    6.846620   28.940861
 79    9.307596    7.692109   31.076487
 79   12.163895    7.701014   31.107886
 79   10.730684    5.173237   31.131546
 79    2.079964    3.477807   33.165721
 79   10.743132    3.412380   33.168460
 79    7.814437    3.481421   33.163235
 79    4.946582    3.508420   33.149596
 79    0.602808    0.990670   33.167384
 79    9.290280    0.996202   33.171678
 79    6.404520    1.040262   33.162812
 79    3.485918    1.040455   33.160484
 79    4.951451    8.527995   33.164939
 79   13.715214    8.566379   33.142868
 79   10.731114    8.655818   33.313829
 79    7.777585    8.562689   33.134620
 79    3.542126    6.005953   33.164133
 79   12.306888    5.956013   33.304621
 79    9.174695    5.965796   33.306804
 79    6.354350    6.007202   33.159889
 79    3.499833    4.344612   35.636424
 79   12.194699    4.332495   35.652292
 79    9.289068    4.329876   35.652143
 79    6.394760    4.344853   35.635788
 79    2.046613    1.834243   35.643930
 79   10.741677    1.837104   35.628292
 79    7.846693    1.834937   35.644259
 79    4.946856    1.836200   35.635500
 79    6.393731    9.362083   35.627512
 79   15.083408    9.358931   35.623360
 79   12.204078    9.373361   35.652214
 79    9.278369    9.373231   35.651222
 79    4.947619    6.857402   35.644281
 79   13.652255    6.858131   35.650539
 79   10.741874    6.853367   35.631565
 79    7.830263    6.861236   35.648859
 79    4.945509    5.181475   38.003483
 79   13.636551    5.181475   38.003483
 79   10.739537    5.181475   38.003483
 79    7.842523    5.181475   38.003483
 79    3.497002    2.672588   38.003483
 79   12.188044    2.672588   38.003483
 79    9.291030    2.672588   38.003483
 79    6.394016    2.672588   38.003483
 79    2.048495    0.163701   38.003483
 79   10.739537    0.163701   38.003483
 79    7.842523    0.163701   38.003483
 79    4.945509    0.163701   38.003483
 79    6.394016    7.690362   38.003483
 79   15.085058    7.690362   38.003483
 79   12.188044    7.690362   38.003483
 79    9.291030    7.690362   38.003483
 79    2.048495    3.508883   40.368754
 79   10.739537    3.508883   40.368754
 79    7.842523    3.508883   40.368754
 79    4.945509    3.508883   40.368754
 79    0.599988    0.999996   40.368754
 79    9.291030    0.999996   40.368754
 79    6.394016    0.999996   40.368754
 79    3.497002    0.999996   40.368754
 79    4.945509    8.526657   40.368754
 79   13.636551    8.526657   40.368754
 79   10.739537    8.526657   40.368754
 79    7.842523    8.526657   40.368754
 79    3.497002    6.017770   40.368754
 79   12.188044    6.017770   40.368754
 79    9.291030    6.017770   40.368754
 79    6.394016    6.017770   40.368754
 16    9.887084    5.580955   13.273984
 16   11.655878    5.948265   26.928386
  6    8.150281    5.426175   12.739083
  6   10.424166    7.677898   15.021152
  6    9.725760    6.483837   14.806704
  6   10.357915    8.308616   16.264530
  6    8.967293    5.928654   15.847154
  6    9.570782    7.788782   17.309913
  6    8.882602    6.581549   17.073411
  6    9.431991    8.484758   18.606781
  6   10.666279    9.112606   19.252364
  6    4.741363    0.583028   19.299304
  6    8.211170    8.593609   19.184730
  6    3.791323    1.224260   20.008234
  6    7.875221    9.293261   20.426851
  6   10.923455    8.538726   20.633078
  6    2.759416    0.588052   20.831469
  6   10.102875    8.662027   21.704431
  6    8.795059    9.347946   21.650267
  6   10.487058    8.073105   23.012375
  6   11.810725    8.144181   23.480357
  6    9.545404    7.414857   23.829941
  6   12.196652    7.549770   24.683212
  6    9.916501    6.812888   25.027800
  6   11.253930    6.859899   25.455778
  6   13.407073    6.314279   27.212976
  1   11.005555    8.115306   14.206037
  1    5.454040    1.170805   18.717911
  1    3.763132    2.315517   19.975067
  1    8.257356    9.357832   22.597459
  1   10.890146    9.251404   16.403586
  1   12.552580    8.692031   22.899537
  1    8.461762    4.972586   15.705612
  1    7.691603    6.416442   12.648882
  1    7.357002    8.169182   18.650204
  1   11.848683    7.972251   20.757781
  1    8.505916    7.339181   23.508219
  1    8.304230    6.132381   17.880890
  1   13.230633    7.636529   25.013116
  1    9.168542    6.298538   25.635039
  1    8.185342    4.941129   11.755183
  1    6.815799    9.261030   20.679476
  1   14.018717    5.905237   26.398074
  1   13.572805    7.390868   27.337714
  1    7.597202    4.794705   13.445053
  1   11.534253    8.861686   18.629832
  1    2.077572    1.285326   21.317882
  1   13.650579    5.803563   28.152784
 
E=  -785.3595 eV
box:  11.588056 0 0   5.794028  10.035548 0 0 0  55.000000
Kpoints:  2  2  1
basis: NGX=  90 NGY=  90 NGZ= 420 NGXF= 128 NGYF= 128 NGZF= 630
