# Supplementary material for: Controlling piezoresistance in single molecules through the isomerisation of bullvalenes
Source: Nat Commun. 2023 Oct 3;14:6089. doi: 10.1038/s41467-023-41674-z (PMC10547723; doi:10.1038/s41467-023-41674-z)
Supplement: Supplementary file 4 — Source Data [file 41467_2023_41674_MOESM4_ESM.zip › Fig. 6 4-tip Bmp at d = 18.8.txt]

 79    6.394028    6.017774    0.000000
 79    9.291042    6.017774    0.000000
 79   12.188056    6.017774    0.000000
 79    3.497014    6.017774    0.000000
 79    7.842535    8.526661    0.000000
 79   10.739549    8.526661    0.000000
 79   13.636563    8.526661    0.000000
 79    4.945521    8.526661    0.000000
 79    3.497014    1.000000    0.000000
 79    6.394028    1.000000    0.000000
 79    9.291042    1.000000    0.000000
 79    0.600000    1.000000    0.000000
 79    4.945521    3.508887    0.000000
 79    7.842535    3.508887    0.000000
 79   10.739549    3.508887    0.000000
 79    2.048507    3.508887    0.000000
 79    9.291042    7.690366    2.365271
 79   12.188056    7.690366    2.365271
 79   15.085070    7.690366    2.365271
 79    6.394028    7.690366    2.365271
 79    4.945521    0.163705    2.365271
 79    7.842535    0.163705    2.365271
 79   10.739549    0.163705    2.365271
 79    2.048507    0.163705    2.365271
 79    6.394028    2.672592    2.365271
 79    9.291042    2.672592    2.365271
 79   12.188056    2.672592    2.365271
 79    3.497014    2.672592    2.365271
 79    7.842535    5.181479    2.365271
 79   10.739549    5.181479    2.365271
 79   13.636563    5.181479    2.365271
 79    4.945521    5.181479    2.365271
 79    7.829196    6.859175    4.720313
 79   10.738687    6.853720    4.737527
 79   13.650010    6.861483    4.720236
 79    4.945375    6.858345    4.725515
 79    9.276069    9.373245    4.718085
 79   12.202437    9.373091    4.717870
 79   15.083530    9.362056    4.742759
 79    6.394772    9.360527    4.743463
 79    4.945391    1.836692    4.732764
 79    7.845308    1.835996    4.725347
 79   10.737802    1.838670    4.740510
 79    2.045382    1.835821    4.724935
 79    6.393433    4.346014    4.732231
 79    9.286172    4.333921    4.718154
 79   12.191667    4.332121    4.718308
 79    3.497632    4.346081    4.731889
 79    6.352209    6.008649    7.204183
 79    9.176563    5.960210    7.069930
 79   12.303416    5.969230    7.068860
 79    3.536841    6.008227    7.204633
 79    7.768795    8.563718    7.229423
 79   10.746464    8.653441    7.054435
 79   13.695681    8.557679    7.243385
 79    4.937438    8.529889    7.200497
 79    3.485410    1.038010    7.203906
 79    6.403600    1.040389    7.205606
 79    9.284366    0.991115    7.198848
 79    0.598564    0.995324    7.194939
 79    4.943098    3.509090    7.213373
 79    7.811980    3.480898    7.203816
 79   10.738048    3.416605    7.200571
 79    2.074495    3.482164    7.202578
 79   10.741586    5.171538    9.246750
 79   12.145623    7.700083    9.305459
 79    9.318874    7.704827    9.276342
 79   10.791812    6.849569   11.459111
 79   10.662645    6.851247   30.107789
 79    9.315650    7.688725   32.274321
 79   12.156932    7.693713   32.289689
 79   10.733124    5.180630   32.315988
 79    2.076856    3.479318   34.364863
 79   10.742002    3.419377   34.361254
 79    7.814324    3.482024   34.364242
 79    4.944579    3.509082   34.352886
 79    0.600463    0.992507   34.368489
 79    9.289071    0.995936   34.370217
 79    6.403882    1.039395   34.362816
 79    3.484791    1.038750   34.361956
 79    4.947299    8.528343   34.365689
 79   13.707508    8.562626   34.333245
 79   10.734726    8.652869   34.511993
 79    7.779125    8.561227   34.332059
 79    3.540035    6.007341   34.364372
 79   12.303885    5.959033   34.500903
 79    9.178177    5.963768   34.504375
 79    6.355216    6.008410   34.361574
 79    3.497152    4.345644   36.836415
 79   12.191825    4.333429   36.851428
 79    9.287433    4.330732   36.850779
 79    6.392969    4.345668   36.835661
 79    2.044477    1.835422   36.843649
 79   10.739394    1.838165   36.826677
 79    7.844933    1.835744   36.843492
 79    4.944895    1.836727   36.835593
 79    6.393998    9.361826   36.824939
 79   15.081509    9.359433   36.821819
 79   12.202450    9.373098   36.851863
 79    9.277179    9.373370   36.849938
 79    4.945568    6.858273   36.843664
 79   13.649693    6.859069   36.849650
 79   10.739883    6.854018   36.831738
 79    7.828712    6.861001   36.847570
 79    4.945517    5.181476   39.203898
 79   13.636559    5.181476   39.203898
 79   10.739545    5.181476   39.203898
 79    7.842531    5.181476   39.203898
 79    3.497010    2.672589   39.203898
 79   12.188052    2.672589   39.203898
 79    9.291038    2.672589   39.203898
 79    6.394024    2.672589   39.203898
 79    2.048503    0.163702   39.203898
 79   10.739545    0.163702   39.203898
 79    7.842531    0.163702   39.203898
 79    4.945517    0.163702   39.203898
 79    6.394024    7.690363   39.203898
 79   15.085066    7.690363   39.203898
 79   12.188052    7.690363   39.203898
 79    9.291038    7.690363   39.203898
 79    2.048503    3.508884   41.569169
 79   10.739545    3.508884   41.569169
 79    7.842531    3.508884   41.569169
 79    4.945517    3.508884   41.569169
 79    0.599996    0.999997   41.569169
 79    9.291038    0.999997   41.569169
 79    6.394024    0.999997   41.569169
 79    3.497010    0.999997   41.569169
 79    4.945517    8.526658   41.569169
 79   13.636559    8.526658   41.569169
 79   10.739545    8.526658   41.569169
 79    7.842531    8.526658   41.569169
 79    3.497010    6.017771   41.569169
 79   12.188052    6.017771   41.569169
 79    9.291038    6.017771   41.569169
 79    6.394024    6.017771   41.569169
 16   10.058285    5.528207   13.365582
 16   11.513049    5.893610   28.018078
  6    8.288079    5.384021   12.945028
  6   10.542390    7.342481   15.467358
  6    9.964498    6.136860   15.052204
  6   10.468075    7.726728   16.811616
  6    9.348741    5.310249   16.003982
  6    9.789123    6.944844   17.767707
  6    9.252243    5.715359   17.332149
  6    9.542893    7.413304   19.154830
  6   10.636441    8.140378   19.938520
  6   10.296293    9.615598   19.993872
  6    8.288285    7.313902   19.656046
  6    3.411860    0.065094   20.624825
  6    7.781577    7.890602   20.904029
  6   10.874146    7.624328   21.352972
  6    8.208731    9.316311   21.354258
  6    9.976524    7.639144   22.368600
  6    8.574495    8.072302   22.187371
  6   10.357733    7.263325   23.758846
  6   11.573480    7.685290   24.327609
  6    9.497149    6.503627   24.580520
  6   11.936243    7.341288   25.633450
  6    9.851791    6.140939   25.877071
  6   11.088734    6.540903   26.412324
  6   13.269959    6.297312   28.189323
  1   11.030087    7.990086   14.735792
  1    5.172205    0.276679   19.486031
  1    3.236136    1.142697   20.600426
  1    7.964060    7.990570   23.085987
  1   10.892922    8.689643   17.102694
  1   12.242345    8.319490   23.745055
  1    8.954859    4.338554   15.703911
  1    7.803299    6.364813   12.993912
  1    7.523018    6.859936   19.020712
  1   11.886105    7.274086   21.568916
  1    8.543797    6.148561   24.186015
  1    8.768745    5.058861   18.055682
  1   12.878470    7.708423   26.038260
  1    9.176153    5.525100   26.474451
  1    8.255290    5.002463   11.916484
  1    6.723429    7.695703   21.077036
  1   13.831876    5.857932   27.354793
  1   13.435894    7.378847   28.257135
  1    7.803374    4.670564   13.622259
  1   11.578671    8.019410   19.388562
  1    7.393378    9.900543   21.779719
  1   13.575225    5.832082   29.135006
 
E=  -785.1213 eV
box:  11.588056 0 0   5.794028  10.035548 0 0 0  55.000000
Kpoints:  2  2  1
basis: NGX=  90 NGY=  90 NGZ= 420 NGXF= 128 NGYF= 128 NGZF= 630
