# Supplementary material for: Controlling piezoresistance in single molecules through the isomerisation of bullvalenes
Source: Nat Commun. 2023 Oct 3;14:6089. doi: 10.1038/s41467-023-41674-z (PMC10547723; doi:10.1038/s41467-023-41674-z)
Supplement: Supplementary file 4 — Source Data [file 41467_2023_41674_MOESM4_ESM.zip › Fig. 6 4-tip Bmp at d = 20.0.txt]

 79    6.394028    6.017774    0.000000
 79    9.291042    6.017774    0.000000
 79   12.188056    6.017774    0.000000
 79    3.497014    6.017774    0.000000
 79    7.842535    8.526661    0.000000
 79   10.739549    8.526661    0.000000
 79   13.636563    8.526661    0.000000
 79    4.945521    8.526661    0.000000
 79    3.497014    1.000000    0.000000
 79    6.394028    1.000000    0.000000
 79    9.291042    1.000000    0.000000
 79    0.600000    1.000000    0.000000
 79    4.945521    3.508887    0.000000
 79    7.842535    3.508887    0.000000
 79   10.739549    3.508887    0.000000
 79    2.048507    3.508887    0.000000
 79    9.291042    7.690366    2.365402
 79   12.188056    7.690366    2.365402
 79   15.085070    7.690366    2.365402
 79    6.394028    7.690366    2.365402
 79    4.945521    0.163705    2.365402
 79    7.842535    0.163705    2.365402
 79   10.739549    0.163705    2.365402
 79    2.048507    0.163705    2.365402
 79    6.394028    2.672592    2.365402
 79    9.291042    2.672592    2.365402
 79   12.188056    2.672592    2.365402
 79    3.497014    2.672592    2.365402
 79    7.842535    5.181479    2.365402
 79   10.739549    5.181479    2.365402
 79   13.636563    5.181479    2.365402
 79    4.945521    5.181479    2.365402
 79    7.831648    6.859181    4.718202
 79   10.740771    6.855954    4.736554
 79   13.649808    6.859667    4.719575
 79    4.947171    6.858883    4.722834
 79    9.280687    9.374278    4.718560
 79   12.204224    9.373006    4.719851
 79   15.084198    9.359398    4.744130
 79    6.401237    9.359729    4.744658
 79    4.946970    1.836305    4.730268
 79    7.846763    1.835845    4.724428
 79   10.740593    1.839008    4.740435
 79    2.048112    1.837601    4.723786
 79    6.393804    4.345063    4.731639
 79    9.288377    4.331829    4.720162
 79   12.188765    4.332435    4.718510
 79    3.498245    4.346302    4.731150
 79    6.355552    6.008229    7.204016
 79    9.178924    5.960059    7.068205
 79   12.298784    5.959876    7.064789
 79    3.536058    6.010520    7.201292
 79    7.777460    8.561626    7.241738
 79   10.740663    8.656685    7.059477
 79   13.695514    8.559448    7.246009
 79    4.942717    8.527120    7.193704
 79    3.485570    1.040423    7.203012
 79    6.406033    1.042229    7.200644
 79    9.290426    0.994256    7.194241
 79    0.599169    0.995605    7.190720
 79    4.945121    3.512090    7.213481
 79    7.816126    3.480732    7.200380
 79   10.737389    3.430222    7.224392
 79    2.074698    3.482797    7.196017
 79   10.743267    5.196352    9.276152
 79   12.149649    7.680840    9.297496
 79    9.317973    7.685926    9.293510
 79   10.777359    6.855705   11.505795
 79   10.671930    6.807302   31.271182
 79    9.312486    7.668198   33.474013
 79   12.160230    7.679842   33.478689
 79   10.726190    5.193910   33.496340
 79    2.077881    3.479522   35.569661
 79   10.742702    3.430327   35.546933
 79    7.814019    3.481093   35.570109
 79    4.945291    3.508325   35.556902
 79    0.599956    0.994607   35.576039
 79    9.291000    1.000979   35.576393
 79    6.403351    1.036868   35.569158
 79    3.485751    1.038206   35.564535
 79    4.946483    8.529383   35.573932
 79   13.702237    8.562811   35.528178
 79   10.735188    8.652151   35.706738
 79    7.781821    8.561424   35.527140
 79    3.536476    6.006545   35.567203
 79   12.299150    5.954088   35.702920
 79    9.179447    5.956890   35.710393
 79    6.352240    6.008420   35.569859
 79    3.497325    4.344102   38.041511
 79   12.188169    4.333477   38.051253
 79    9.288205    4.330000   38.052545
 79    6.392516    4.346133   38.040456
 79    2.041623    1.836115   38.045043
 79   10.738171    1.838009   38.028941
 79    7.846195    1.837239   38.048089
 79    4.945721    1.834450   38.039260
 79    6.394867    9.358247   38.026569
 79   15.077117    9.359403   38.024902
 79   12.200676    9.371205   38.053043
 79    9.278026    9.374188   38.051463
 79    4.944047    6.859362   38.048330
 79   13.648808    6.855882   38.050253
 79   10.739112    6.856715   38.032946
 79    7.829236    6.860569   38.049593
 79    4.945496    5.181417   40.404744
 79   13.636538    5.181417   40.404744
 79   10.739524    5.181417   40.404744
 79    7.842510    5.181417   40.404744
 79    3.496989    2.672530   40.404744
 79   12.188031    2.672530   40.404744
 79    9.291017    2.672530   40.404744
 79    6.394003    2.672530   40.404744
 79    2.048482    0.163643   40.404744
 79   10.739524    0.163643   40.404744
 79    7.842510    0.163643   40.404744
 79    4.945496    0.163643   40.404744
 79    6.394003    7.690304   40.404744
 79   15.085045    7.690304   40.404744
 79   12.188031    7.690304   40.404744
 79    9.291017    7.690304   40.404744
 79    2.048482    3.508825   42.770146
 79   10.739524    3.508825   42.770146
 79    7.842510    3.508825   42.770146
 79    4.945496    3.508825   42.770146
 79    0.599975    0.999938   42.770146
 79    9.291017    0.999938   42.770146
 79    6.394003    0.999938   42.770146
 79    3.496989    0.999938   42.770146
 79    4.945496    8.526599   42.770146
 79   13.636538    8.526599   42.770146
 79   10.739524    8.526599   42.770146
 79    7.842510    8.526599   42.770146
 79    3.496989    6.017712   42.770146
 79   12.188031    6.017712   42.770146
 79    9.291017    6.017712   42.770146
 79    6.394003    6.017712   42.770146
 16   10.059498    5.916522   13.734284
 16   11.750859    6.761196   28.985505
  6    8.282080    6.275931   13.590603
  6    9.919107    7.411298   16.156666
  6   10.296244    6.233001   15.496194
  6    9.887253    7.456385   17.554386
  6   10.767336    5.157613   16.263715
  6   10.224637    6.335960   18.344926
  6   10.737820    5.214465   17.657356
  6    9.897769    6.254035   19.800347
  6    9.971055    7.486560   20.707849
  6    8.565807    8.046720   20.815605
  6    9.285070    5.128255   20.242781
  6    7.547857    7.379174   21.401531
  6    8.576277    4.943377   21.512424
  6   10.512243    7.313993   22.130975
  6    7.622058    6.064316   22.036257
  6    9.979261    6.538523   23.108390
  6    8.861986    5.607525   22.840094
  6   10.401229    6.626517   24.542605
  6   10.652074    7.861443   25.172761
  6   10.493149    5.477719   25.360818
  6   11.001977    7.950329   26.525232
  6   10.855138    5.550103   26.703902
  6   11.134616    6.790127   27.303553
  6   12.600076    8.353974   29.128949
  1    9.603033    8.284262   15.581017
  1    8.372521    9.031777   20.384395
  1    6.563286    7.852253   21.417337
  1    8.581947    4.990560   23.692754
  1    9.513016    8.365486   18.032727
  1   10.540474    8.783755   24.600444
  1   11.112371    4.253307   15.761176
  1    8.074588    7.341531   13.734709
  1    9.141803    4.314418   19.528485
  1   11.334610    7.981104   22.397981
  1   10.318727    4.490137   24.928858
  1   11.078273    4.348559   18.225274
  1   11.161986    8.933374   26.968024
  1   10.953153    4.632448   27.289392
  1    7.998733    5.987484   12.570817
  1    8.142027    3.949279   21.622435
  1   13.309043    8.464392   28.299385
  1   11.898391    9.194988   29.165628
  1    7.737306    5.669425   14.323917
  1   10.611892    8.228749   20.214411
  1    6.677684    5.691599   22.430379
  1   13.138754    8.302787   30.083215
 
E=  -785.2057 eV
box:  11.588056 0 0   5.794028  10.035548 0 0 0  50.000000
Kpoints:  2  2  1
basis: NGX=  90 NGY=  90 NGZ= 378 NGXF= 128 NGYF= 128 NGZF= 560
