# Supplementary material for: Controlling piezoresistance in single molecules through the isomerisation of bullvalenes
Source: Nat Commun. 2023 Oct 3;14:6089. doi: 10.1038/s41467-023-41674-z (PMC10547723; doi:10.1038/s41467-023-41674-z)
Supplement: Supplementary file 4 — Source Data [file 41467_2023_41674_MOESM4_ESM.zip › Fig. 6 4-tip Bpm at d = 10.4.txt]

 79    6.394028    6.017774    0.000000
 79    9.291042    6.017774    0.000000
 79   12.188056    6.017774    0.000000
 79    3.497014    6.017774    0.000000
 79    7.842535    8.526661    0.000000
 79   10.739549    8.526661    0.000000
 79   13.636563    8.526661    0.000000
 79    4.945521    8.526661    0.000000
 79    3.497014    1.000000    0.000000
 79    6.394028    1.000000    0.000000
 79    9.291042    1.000000    0.000000
 79    0.600000    1.000000    0.000000
 79    4.945521    3.508887    0.000000
 79    7.842535    3.508887    0.000000
 79   10.739549    3.508887    0.000000
 79    2.048507    3.508887    0.000000
 79    9.291042    7.690366    2.365402
 79   12.188056    7.690366    2.365402
 79   15.085070    7.690366    2.365402
 79    6.394028    7.690366    2.365402
 79    4.945521    0.163705    2.365402
 79    7.842535    0.163705    2.365402
 79   10.739549    0.163705    2.365402
 79    2.048507    0.163705    2.365402
 79    6.394028    2.672592    2.365402
 79    9.291042    2.672592    2.365402
 79   12.188056    2.672592    2.365402
 79    3.497014    2.672592    2.365402
 79    7.842535    5.181479    2.365402
 79   10.739549    5.181479    2.365402
 79   13.636563    5.181479    2.365402
 79    4.945521    5.181479    2.365402
 79    7.829516    6.860505    4.720123
 79   10.740304    6.856771    4.734520
 79   13.649041    6.856237    4.718150
 79    4.945426    6.858528    4.722475
 79    9.279791    9.373081    4.720143
 79   12.199112    9.374697    4.718711
 79   15.080617    9.359451    4.741544
 79    6.393746    9.363370    4.737152
 79    4.944845    1.836123    4.729716
 79    7.844666    1.836980    4.724200
 79   10.741005    1.834101    4.733377
 79    2.047177    1.836410    4.723581
 79    6.391933    4.344064    4.731074
 79    9.287255    4.330677    4.717901
 79   12.190231    4.334752    4.716750
 79    3.497279    4.346458    4.729839
 79    6.354794    6.009252    7.203353
 79    9.172106    5.970458    7.061347
 79   12.296509    5.957662    7.068817
 79    3.536907    6.009986    7.199295
 79    7.781483    8.564610    7.227859
 79   10.727537    8.652689    7.070740
 79   13.716593    8.571716    7.208469
 79    4.951669    8.528067    7.195816
 79    3.484884    1.041106    7.205859
 79    6.402112    1.042458    7.202728
 79    9.287578    0.997374    7.195489
 79    0.600738    0.988175    7.196767
 79    4.945092    3.511667    7.211658
 79    7.815267    3.484481    7.199725
 79   10.742311    3.408344    7.182309
 79    2.078027    3.480625    7.193962
 79   10.704357    5.156966    9.225301
 79   12.181996    7.704396    9.246030
 79    9.292810    7.669324    9.293572
 79   10.686085    6.814410   11.389450
 79   10.677214    6.808391   21.775553
 79    9.298585    7.701987   23.847534
 79   12.177584    7.706030   23.908660
 79   10.705288    5.143349   23.940348
 79    2.075461    3.479530   25.959176
 79   10.741803    3.405063   25.983104
 79    7.817575    3.484692   25.960380
 79    4.946747    3.509574   25.948891
 79    0.602651    0.986228   25.961110
 79    9.286776    0.993354   25.969773
 79    6.402417    1.039157   25.958783
 79    3.485379    1.039723   25.956336
 79    4.951468    8.526370   25.960884
 79   13.715068    8.566621   25.945706
 79   10.724474    8.646502   26.093969
 79    7.781183    8.560175   25.932721
 79    3.537315    6.004223   25.955881
 79   12.297618    5.958565   26.092166
 79    9.175727    5.980976   26.095075
 79    6.354073    6.005537   25.957978
 79    3.496727    4.346721   28.433287
 79   12.194984    4.332521   28.443117
 79    9.287291    4.334077   28.445231
 79    6.393615    4.344481   28.433037
 79    2.044872    1.832410   28.438224
 79   10.739041    1.836587   28.425063
 79    7.843846    1.832983   28.439151
 79    4.943647    1.837603   28.429546
 79    6.391632    9.364153   28.427083
 79   15.080989    9.357995   28.421616
 79   12.198143    9.371722   28.443035
 79    9.279391    9.372585   28.440847
 79    4.943389    6.855544   28.437047
 79   13.647856    6.858890   28.446934
 79   10.739364    6.852606   28.427191
 79    7.828829    6.864273   28.441597
 79    4.945521    5.181479   30.796707
 79   13.636563    5.181479   30.796707
 79   10.739549    5.181479   30.796707
 79    7.842535    5.181479   30.796707
 79    3.497014    2.672592   30.796707
 79   12.188056    2.672592   30.796707
 79    9.291042    2.672592   30.796707
 79    6.394028    2.672592   30.796707
 79    2.048507    0.163705   30.796707
 79   10.739549    0.163705   30.796707
 79    7.842535    0.163705   30.796707
 79    4.945521    0.163705   30.796707
 79    6.394028    7.690366   30.796707
 79   15.085070    7.690366   30.796707
 79   12.188056    7.690366   30.796707
 79    9.291042    7.690366   30.796707
 79    2.048507    3.508887   33.162109
 79   10.739549    3.508887   33.162109
 79    7.842535    3.508887   33.162109
 79    4.945521    3.508887   33.162109
 79    0.600000    1.000000   33.162109
 79    9.291042    1.000000   33.162109
 79    6.394028    1.000000   33.162109
 79    3.497014    1.000000   33.162109
 79    4.945521    8.526661   33.162109
 79   13.636563    8.526661   33.162109
 79   10.739549    8.526661   33.162109
 79    7.842535    8.526661   33.162109
 79    3.497014    6.017774   33.162109
 79   12.188056    6.017774   33.162109
 79    9.291042    6.017774   33.162109
 79    6.394028    6.017774   33.162109
 16   11.932677    6.436891   13.378906
 16   12.025098    5.829559   20.031867
  6   10.846331    6.894844   14.774592
  6   12.681934    9.127809   13.171079
  6   13.080714    7.803754   13.417131
  6    7.729399    0.139797   13.519004
  6   14.403538    7.547744   13.789840
  6   14.775881    9.938569   14.136522
  6   15.247512    8.610388   14.112124
  6    9.635787    0.910745   15.010172
  6    8.814376    1.811552   15.631122
  6   11.022377    0.610473   15.572396
  6   11.882802    1.804566   15.910954
  6   11.581852    2.705289   16.856125
  6    8.998547    2.450939   16.929329
  6   16.460127    9.770104   16.757625
  6   10.319446    2.741985   17.618909
  6    9.882448    0.121405   17.799882
  6    9.549434    1.520327   18.098319
  6   14.316556    8.108517   17.625186
  6   14.865311    9.100317   18.465507
  6   13.483007    7.114354   18.124226
  6   14.522103    9.074626   19.829667
  6   13.158396    7.105448   19.484654
  6   13.674011    8.093342   20.338127
  6   13.126375    4.777251   21.030838
  1   11.702819    9.329638   12.733248
  1    7.386591    1.160927   13.360074
  1    7.784987    1.881754   15.267169
  1   14.512068    8.142905   16.556292
  1   11.578177    0.008811   14.844836
  1   10.380039    7.871150   14.592804
  1    9.002030    1.672705   19.026451
  1   12.288716    3.512934   17.069499
  1   10.074359    6.115078   14.831445
  1   13.067714    6.353388   17.459002
  1    8.169239    3.088026   17.242067
  1   11.432001    6.917185   15.705091
  1   14.922329    9.824530   20.511430
  1   13.913243    4.372211   20.381828
  1   14.750926    6.516968   13.892726
  1    5.043903    8.699102   16.634303
  1   13.399370    8.093781   21.397124
  1   13.548686    5.349165   21.864635
  1   16.248598    8.370644   14.467207
  1    1.240538    1.896898   15.372124
  1   10.255962    3.575707   18.320167
  1   12.500038    3.967758   21.426503
 
E=  -785.1297 eV
box:  11.588056 0 0   5.794028  10.035548 0 0 0  50.000000
Kpoints:  2  2  1
basis: NGX=  90 NGY=  90 NGZ= 378 NGXF= 128 NGYF= 128 NGZF= 560
