# Supplementary material for: Controlling piezoresistance in single molecules through the isomerisation of bullvalenes
Source: Nat Commun. 2023 Oct 3;14:6089. doi: 10.1038/s41467-023-41674-z (PMC10547723; doi:10.1038/s41467-023-41674-z)
Supplement: Supplementary file 4 — Source Data [file 41467_2023_41674_MOESM4_ESM.zip › Fig. 6 4-tip Bpm at d = 11.6.txt]

 79    6.394028    6.017774    0.000000
 79    9.291042    6.017774    0.000000
 79   12.188056    6.017774    0.000000
 79    3.497014    6.017774    0.000000
 79    7.842535    8.526661    0.000000
 79   10.739549    8.526661    0.000000
 79   13.636563    8.526661    0.000000
 79    4.945521    8.526661    0.000000
 79    3.497014    1.000000    0.000000
 79    6.394028    1.000000    0.000000
 79    9.291042    1.000000    0.000000
 79    0.600000    1.000000    0.000000
 79    4.945521    3.508887    0.000000
 79    7.842535    3.508887    0.000000
 79   10.739549    3.508887    0.000000
 79    2.048507    3.508887    0.000000
 79    9.291042    7.690366    2.365402
 79   12.188056    7.690366    2.365402
 79   15.085070    7.690366    2.365402
 79    6.394028    7.690366    2.365402
 79    4.945521    0.163705    2.365402
 79    7.842535    0.163705    2.365402
 79   10.739549    0.163705    2.365402
 79    2.048507    0.163705    2.365402
 79    6.394028    2.672592    2.365402
 79    9.291042    2.672592    2.365402
 79   12.188056    2.672592    2.365402
 79    3.497014    2.672592    2.365402
 79    7.842535    5.181479    2.365402
 79   10.739549    5.181479    2.365402
 79   13.636563    5.181479    2.365402
 79    4.945521    5.181479    2.365402
 79    7.824324    6.865234    4.714660
 79   10.740625    6.856717    4.735175
 79   13.650733    6.860535    4.714816
 79    4.945222    6.858625    4.724257
 79    9.277221    9.374137    4.719284
 79   12.205362    9.375676    4.718010
 79   15.084738    9.359279    4.746662
 79    6.396215    9.364312    4.740897
 79    4.944785    1.836980    4.732403
 79    7.843619    1.836832    4.726023
 79   10.741032    1.830170    4.735894
 79    2.047755    1.838267    4.725739
 79    6.392531    4.344700    4.733358
 79    9.288092    4.325637    4.714436
 79   12.189158    4.332072    4.714522
 79    3.498353    4.346393    4.732462
 79    6.349300    6.009758    7.209674
 79    9.162396    5.961296    7.033558
 79   12.306212    5.949634    7.047600
 79    3.538856    6.010261    7.206803
 79    7.771722    8.569484    7.226070
 79   10.731363    8.665234    7.046001
 79   13.716699    8.570725    7.213355
 79    4.950712    8.526537    7.203059
 79    3.483464    1.041902    7.206199
 79    6.403741    1.046423    7.206728
 79    9.286142    0.997629    7.198049
 79    0.603027    0.990156    7.199449
 79    4.945393    3.512844    7.219346
 79    7.815633    3.481504    7.205511
 79   10.744590    3.406443    7.186750
 79    2.077688    3.478536    7.197324
 79   10.703883    5.169880    9.208583
 79   12.167789    7.693041    9.233139
 79    9.301514    7.668259    9.271766
 79   10.686399    6.815767   11.388013
 79   10.680295    6.809487   22.980319
 79    9.289612    7.690732   25.056143
 79   12.165398    7.702937   25.124200
 79   10.704552    5.154828   25.158616
 79    2.076089    3.475871   27.155364
 79   10.741910    3.403838   27.178169
 79    7.817344    3.484191   27.156353
 79    4.947119    3.510205   27.140578
 79    0.603527    0.988686   27.153900
 79    9.282940    0.995676   27.165029
 79    6.402406    1.040512   27.154647
 79    3.484278    1.042665   27.148714
 79    4.953765    8.525511   27.155469
 79   13.718459    8.566035   27.142593
 79   10.721137    8.657399   27.308887
 79    7.773778    8.565655   27.134225
 79    3.540471    6.005832   27.153558
 79   12.307620    5.952294   27.306316
 79    9.167815    5.974552   27.317364
 79    6.351851    6.007127   27.151357
 79    3.496950    4.346271   29.629102
 79   12.192133    4.331276   29.644312
 79    9.285868    4.331475   29.647876
 79    6.392477    4.345046   29.628416
 79    2.045946    1.833670   29.635225
 79   10.740797    1.835650   29.622525
 79    7.843998    1.832892   29.636396
 79    4.944865    1.838188   29.627839
 79    6.391288    9.365027   29.623241
 79   15.082653    9.357317   29.616709
 79   12.200532    9.373288   29.640257
 79    9.274672    9.373494   29.641468
 79    4.944323    6.856193   29.636540
 79   13.649384    6.859115   29.644579
 79   10.740910    6.852514   29.623945
 79    7.825377    6.867183   29.645284
 79    4.945517    5.181465   31.996704
 79   13.636559    5.181465   31.996704
 79   10.739545    5.181465   31.996704
 79    7.842531    5.181465   31.996704
 79    3.497010    2.672578   31.996704
 79   12.188052    2.672578   31.996704
 79    9.291038    2.672578   31.996704
 79    6.394024    2.672578   31.996704
 79    2.048503    0.163691   31.996704
 79   10.739545    0.163691   31.996704
 79    7.842531    0.163691   31.996704
 79    4.945517    0.163691   31.996704
 79    6.394024    7.690352   31.996704
 79   15.085066    7.690352   31.996704
 79   12.188052    7.690352   31.996704
 79    9.291038    7.690352   31.996704
 79    2.048503    3.508873   34.362106
 79   10.739545    3.508873   34.362106
 79    7.842531    3.508873   34.362106
 79    4.945517    3.508873   34.362106
 79    0.599996    0.999986   34.362106
 79    9.291038    0.999986   34.362106
 79    6.394024    0.999986   34.362106
 79    3.497010    0.999986   34.362106
 79    4.945517    8.526647   34.362106
 79   13.636559    8.526647   34.362106
 79   10.739545    8.526647   34.362106
 79    7.842531    8.526647   34.362106
 79    3.497010    6.017760   34.362106
 79   12.188052    6.017760   34.362106
 79    9.291038    6.017760   34.362106
 79    6.394024    6.017760   34.362106
 16   11.629030    6.440433   13.538506
 16   12.009532    5.891329   21.194261
  6   10.276823    6.666612   14.736914
  6   12.120175    9.189868   13.628843
  6   12.604961    7.892756   13.855083
  6    7.030820    0.249319   14.111639
  6   13.881413    7.722787   14.398643
  6    8.233723    0.087939   14.836800
  6   14.591494    8.831569   14.854400
  6    8.756805    1.142756   15.736406
  6    7.842046    1.947266   16.356281
  6   10.178571    1.008543   16.286386
  6   10.899800    2.302781   16.564704
  6   10.506868    3.199372   17.481895
  6    7.970417    2.635933   17.633053
  6    9.946518    0.137606   17.500508
  6    9.265472    3.115297   18.270782
  6    9.159680    0.470748   18.556709
  6    8.662122    1.831326   18.813139
  6   13.816401    8.319020   18.542229
  6   14.315208    9.392630   19.307321
  6   13.145519    7.255434   19.134611
  6   14.090899    9.376578   20.696300
  6   12.939842    7.252261   20.517249
  6   13.410921    8.318216   21.299663
  6   13.274983    5.019458   22.171018
  1   11.184072    9.331230   13.086740
  1    6.626137    1.248307   13.952028
  1    6.810798    1.890388   15.996122
  1   13.923252    8.346332   17.458022
  1   10.779966    0.447840   15.560603
  1    9.759588    7.613471   14.555456
  1    8.128133    1.947669   19.755931
  1   11.120534    4.087478   17.651944
  1    9.586744    5.826697   14.590039
  1   12.761688    6.436617   18.523916
  1    7.079136    3.176962   17.946473
  1   10.688225    6.638768   15.753173
  1    8.659457    0.158478   21.320457
  1   14.052190    4.652362   21.490437
  1   14.297972    6.721775   14.510450
  1   16.033112    9.124295   17.412116
  1   13.229903    8.321302   22.377001
  1   13.692461    5.681347   22.936947
  1   15.558648    8.661666   15.323351
  1   11.819244    2.483062   16.006015
  1    9.115132    3.958676   18.946558
  1   12.763753    4.180254   22.659083
 
E= -785.1928 eV
box:  11.588056 0 0   5.794028  10.035548 0 0 0  55.000000
Kpoints:  2  2  1
basis: NGX=  90 NGY=  90 NGZ= 420 NGXF= 128 NGYF= 128 NGZF= 630
