# Supplementary material for: Controlling piezoresistance in single molecules through the isomerisation of bullvalenes
Source: Nat Commun. 2023 Oct 3;14:6089. doi: 10.1038/s41467-023-41674-z (PMC10547723; doi:10.1038/s41467-023-41674-z)
Supplement: Supplementary file 4 — Source Data [file 41467_2023_41674_MOESM4_ESM.zip › Fig. 6 4-tip Bpm at d = 12.8.txt]

 79    6.394028    6.017774    0.000000
 79    9.291042    6.017774    0.000000
 79   12.188056    6.017774    0.000000
 79    3.497014    6.017774    0.000000
 79    7.842535    8.526661    0.000000
 79   10.739549    8.526661    0.000000
 79   13.636563    8.526661    0.000000
 79    4.945521    8.526661    0.000000
 79    3.497014    1.000000    0.000000
 79    6.394028    1.000000    0.000000
 79    9.291042    1.000000    0.000000
 79    0.600000    1.000000    0.000000
 79    4.945521    3.508887    0.000000
 79    7.842535    3.508887    0.000000
 79   10.739549    3.508887    0.000000
 79    2.048507    3.508887    0.000000
 79    9.291042    7.690366    2.365271
 79   12.188056    7.690366    2.365271
 79   15.085070    7.690366    2.365271
 79    6.394028    7.690366    2.365271
 79    4.945521    0.163705    2.365271
 79    7.842535    0.163705    2.365271
 79   10.739549    0.163705    2.365271
 79    2.048507    0.163705    2.365271
 79    6.394028    2.672592    2.365271
 79    9.291042    2.672592    2.365271
 79   12.188056    2.672592    2.365271
 79    3.497014    2.672592    2.365271
 79    7.842535    5.181479    2.365271
 79   10.739549    5.181479    2.365271
 79   13.636563    5.181479    2.365271
 79    4.945521    5.181479    2.365271
 79    7.827908    6.862720    4.717280
 79   10.739753    6.852636    4.734407
 79   13.651486    6.859273    4.716974
 79    4.946518    6.856649    4.723105
 79    9.278493    9.372843    4.716837
 79   12.202495    9.373138    4.713531
 79   15.083967    9.359458    4.741021
 79    6.395560    9.361183    4.738135
 79    4.945549    1.835155    4.730071
 79    7.845572    1.834113    4.722676
 79   10.740397    1.834262    4.736397
 79    2.046111    1.833269    4.722985
 79    6.397200    4.343398    4.730138
 79    9.290892    4.331193    4.714111
 79   12.195621    4.330597    4.715443
 79    3.500724    4.345944    4.727384
 79    6.348053    6.005102    7.203816
 79    9.168704    5.962461    7.055243
 79   12.305915    5.953309    7.059670
 79    3.540670    6.004922    7.200989
 79    7.769791    8.566920    7.227247
 79   10.739144    8.658711    7.050667
 79   13.717118    8.567600    7.222973
 79    4.948154    8.526932    7.195608
 79    3.488964    1.042281    7.204098
 79    6.405132    1.043589    7.203737
 79    9.291307    0.993284    7.195352
 79    0.603975    0.990738    7.197114
 79    4.946236    3.506324    7.210462
 79    7.813511    3.478770    7.201807
 79   10.742270    3.403705    7.186843
 79    2.082816    3.475801    7.198590
 79   10.719331    5.159794    9.220939
 79   12.167490    7.693175    9.251695
 79    9.315516    7.690242    9.266907
 79   10.696137    6.802774   11.391354
 79   10.666106    6.808450   24.174424
 79    9.299265    7.702096   26.250255
 79   12.178783    7.709745   26.305724
 79   10.711691    5.141275   26.342120
 79    2.081244    3.478542   28.359439
 79   10.742976    3.398214   28.383998
 79    7.816235    3.482651   28.363911
 79    4.946527    3.511306   28.348434
 79    0.606344    0.985435   28.362672
 79    9.290685    0.991046   28.369170
 79    6.405121    1.044358   28.361358
 79    3.486647    1.043009   28.356519
 79    4.952708    8.526227   28.361388
 79   13.719392    8.570085   28.342070
 79   10.726233    8.651496   28.497892
 79    7.777960    8.562987   28.331555
 79    3.541258    6.005572   28.357062
 79   12.301271    5.955652   28.493794
 79    9.172163    5.977133   28.496243
 79    6.351177    6.007771   28.357807
 79    3.495690    4.344683   30.832156
 79   12.191891    4.333090   30.847511
 79    9.284595    4.331546   30.846810
 79    6.389564    4.345480   30.833272
 79    2.043066    1.837676   30.839181
 79   10.740531    1.833769   30.825975
 79    7.844872    1.836935   30.839549
 79    4.944980    1.836662   30.827683
 79    6.390723    9.361781   30.826616
 79   15.078379    9.357455   30.819876
 79   12.201876    9.373470   30.845882
 79    9.277388    9.375246   30.843126
 79    4.942606    6.858664   30.838648
 79   13.649793    6.854657   30.843639
 79   10.739881    6.856473   30.826386
 79    7.824966    6.861477   30.842517
 79    4.945521    5.181479   33.196569
 79   13.636563    5.181479   33.196569
 79   10.739549    5.181479   33.196569
 79    7.842535    5.181479   33.196569
 79    3.497014    2.672592   33.196569
 79   12.188056    2.672592   33.196569
 79    9.291042    2.672592   33.196569
 79    6.394028    2.672592   33.196569
 79    2.048507    0.163705   33.196569
 79   10.739549    0.163705   33.196569
 79    7.842535    0.163705   33.196569
 79    4.945521    0.163705   33.196569
 79    6.394028    7.690366   33.196569
 79   15.085070    7.690366   33.196569
 79   12.188056    7.690366   33.196569
 79    9.291042    7.690366   33.196569
 79    2.048507    3.508887   35.561840
 79   10.739549    3.508887   35.561840
 79    7.842535    3.508887   35.561840
 79    4.945521    3.508887   35.561840
 79    0.600000    1.000000   35.561840
 79    9.291042    1.000000   35.561840
 79    6.394028    1.000000   35.561840
 79    3.497014    1.000000   35.561840
 79    4.945521    8.526661   35.561840
 79   13.636563    8.526661   35.561840
 79   10.739549    8.526661   35.561840
 79    7.842535    8.526661   35.561840
 79    3.497014    6.017774   35.561840
 79   12.188056    6.017774   35.561840
 79    9.291042    6.017774   35.561840
 79    6.394028    6.017774   35.561840
 16   11.155458    6.379771   13.685079
 16   11.946517    5.821038   22.381249
  6    9.558087    6.623747   14.526827
  6   11.636499    9.117858   14.040433
  6   12.070298    7.798756   14.246759
  6    6.519648    0.133494   14.647507
  6   13.268601    7.564113   14.928554
  6   13.446296    9.939563   15.462555
  6   13.958001    8.626299   15.504906
  6    8.172215    0.930218   16.391497
  6    7.266395    1.731223   17.020934
  6    9.604375    0.799989   16.911063
  6   10.330484    2.103227   17.134799
  6    9.955430    3.029400   18.032535
  6    7.428509    2.442634   18.285051
  6   15.220705   10.000074   18.158590
  6    8.738101    2.960550   18.858918
  6    8.685257    0.326182   19.237455
  6    8.168638    1.686953   19.460620
  6   13.441644    8.131281   19.439903
  6   13.937724    9.277548   20.095118
  6   12.869305    7.082587   20.152746
  6   13.812898    9.349747   21.495566
  6   12.764488    7.168851   21.545645
  6   13.231012    8.310628   22.217560
  6   13.313108    5.088291   23.336926
  1   10.771192    9.316696   13.405338
  1    6.160582    1.150267   14.500991
  1    6.229652    1.676797   16.675685
  1   13.472707    8.084504   18.353502
  1   10.184757    0.222407   16.182083
  1    9.115639    7.587679   14.251982
  1    7.667922    1.828031   20.418280
  1   10.567257    3.925807   18.154958
  1    8.908478    5.809589   14.181805
  1   12.481418    6.205353   19.633302
  1    6.543673    2.985097   18.613977
  1    9.710553    6.554900   15.612066
  1    8.386261    0.188064   22.033186
  1   14.061971    4.692606   22.639475
  1   13.633936    6.541306   15.039383
  1   15.545107    8.957849   18.100760
  1   13.120123    8.384023   23.302260
  1   13.748531    5.829326   24.016047
  1   14.856225    8.403928   16.076483
  1   11.237594    2.269327   16.552401
  1    8.599439    3.825679   19.512283
  1   12.869461    4.276192   23.926813
 
E=  -785.2290 eV
box:  11.588056 0 0   5.794028  10.035548 0 0 0  55.000000
Kpoints:  2  2  1
basis: NGX=  90 NGY=  90 NGZ= 420 NGXF= 128 NGYF= 128 NGZF= 630
