# Supplementary material for: Controlling piezoresistance in single molecules through the isomerisation of bullvalenes
Source: Nat Commun. 2023 Oct 3;14:6089. doi: 10.1038/s41467-023-41674-z (PMC10547723; doi:10.1038/s41467-023-41674-z)
Supplement: Supplementary file 4 — Source Data [file 41467_2023_41674_MOESM4_ESM.zip › Fig. 6 4-tip Bpm at d = 14.0.txt]

 79    6.394028    6.017774    0.000000
 79    9.291042    6.017774    0.000000
 79   12.188056    6.017774    0.000000
 79    3.497014    6.017774    0.000000
 79    7.842535    8.526661    0.000000
 79   10.739549    8.526661    0.000000
 79   13.636563    8.526661    0.000000
 79    4.945521    8.526661    0.000000
 79    3.497014    1.000000    0.000000
 79    6.394028    1.000000    0.000000
 79    9.291042    1.000000    0.000000
 79    0.600000    1.000000    0.000000
 79    4.945521    3.508887    0.000000
 79    7.842535    3.508887    0.000000
 79   10.739549    3.508887    0.000000
 79    2.048507    3.508887    0.000000
 79    9.291042    7.690366    2.365271
 79   12.188056    7.690366    2.365271
 79   15.085070    7.690366    2.365271
 79    6.394028    7.690366    2.365271
 79    4.945521    0.163705    2.365271
 79    7.842535    0.163705    2.365271
 79   10.739549    0.163705    2.365271
 79    2.048507    0.163705    2.365271
 79    6.394028    2.672592    2.365271
 79    9.291042    2.672592    2.365271
 79   12.188056    2.672592    2.365271
 79    3.497014    2.672592    2.365271
 79    7.842535    5.181479    2.365271
 79   10.739549    5.181479    2.365271
 79   13.636563    5.181479    2.365271
 79    4.945521    5.181479    2.365271
 79    7.827692    6.862494    4.717189
 79   10.738350    6.852809    4.735024
 79   13.650227    6.860500    4.717661
 79    4.945503    6.856536    4.723204
 79    9.276942    9.373144    4.715989
 79   12.201618    9.373255    4.714314
 79   15.083467    9.359986    4.740988
 79    6.394568    9.360426    4.739625
 79    4.944899    1.835359    4.730250
 79    7.844765    1.834682    4.723044
 79   10.738938    1.834790    4.736461
 79    2.045420    1.833423    4.722987
 79    6.396421    4.344098    4.730616
 79    9.289515    4.332376    4.714321
 79   12.194737    4.330317    4.715829
 79    3.499860    4.346287    4.727776
 79    6.347327    6.005158    7.203861
 79    9.168329    5.962229    7.058156
 79   12.305030    5.956213    7.059039
 79    3.538252    6.005605    7.201644
 79    7.767030    8.566583    7.226244
 79   10.740704    8.659448    7.048339
 79   13.711588    8.564587    7.227842
 79    4.944717    8.527018    7.196083
 79    3.487776    1.041858    7.204309
 79    6.404011    1.043366    7.204174
 79    9.288632    0.991477    7.195959
 79    0.602681    0.991923    7.196164
 79    4.944276    3.506541    7.210955
 79    7.812696    3.479294    7.202097
 79   10.740004    3.404262    7.186857
 79    2.080822    3.476616    7.199460
 79   10.726735    5.158416    9.220957
 79   12.159175    7.690319    9.258591
 79    9.318416    7.701765    9.263505
 79   10.717834    6.804973   11.396518
 79   10.661872    6.809410   25.369018
 79    9.303267    7.705181   27.453934
 79   12.173738    7.710844   27.502777
 79   10.715519    5.143338   27.541439
 79    2.079263    3.476893   29.559293
 79   10.741636    3.400272   29.583370
 79    7.816224    3.481246   29.561630
 79    4.947526    3.508773   29.547719
 79    0.605561    0.986530   29.565404
 79    9.289512    0.991017   29.572115
 79    6.404411    1.040989   29.561207
 79    3.486163    1.042769   29.555095
 79    4.952602    8.526718   29.560827
 79   13.717466    8.567580   29.539350
 79   10.728002    8.652653   29.699150
 79    7.778023    8.562034   29.531999
 79    3.540251    6.003790   29.559673
 79   12.301923    5.958277   29.693465
 79    9.173520    5.977767   29.695670
 79    6.351543    6.005030   29.557871
 79    3.496598    4.343606   32.032582
 79   12.191813    4.334516   32.047185
 79    9.287062    4.330886   32.045584
 79    6.391579    4.346446   32.030379
 79    2.043484    1.837475   32.038683
 79   10.740696    1.833879   32.029701
 79    7.844581    1.837892   32.039801
 79    4.944980    1.836751   32.031459
 79    6.391192    9.361909   32.025668
 79   15.079115    9.357741   32.017262
 79   12.201005    9.374118   32.046409
 79    9.276865    9.375760   32.043650
 79    4.944027    6.858965   32.037975
 79   13.648969    6.856187   32.045385
 79   10.739211    6.857589   32.026934
 79    7.828018    6.860057   32.042305
 79    4.945521    5.181479   34.396569
 79   13.636563    5.181479   34.396569
 79   10.739549    5.181479   34.396569
 79    7.842535    5.181479   34.396569
 79    3.497014    2.672592   34.396569
 79   12.188056    2.672592   34.396569
 79    9.291042    2.672592   34.396569
 79    6.394028    2.672592   34.396569
 79    2.048507    0.163705   34.396569
 79   10.739549    0.163705   34.396569
 79    7.842535    0.163705   34.396569
 79    4.945521    0.163705   34.396569
 79    6.394028    7.690366   34.396569
 79   15.085070    7.690366   34.396569
 79   12.188056    7.690366   34.396569
 79    9.291042    7.690366   34.396569
 79    2.048507    3.508887   36.761840
 79   10.739549    3.508887   36.761840
 79    7.842535    3.508887   36.761840
 79    4.945521    3.508887   36.761840
 79    0.600000    1.000000   36.761840
 79    9.291042    1.000000   36.761840
 79    6.394028    1.000000   36.761840
 79    3.497014    1.000000   36.761840
 79    4.945521    8.526661   36.761840
 79   13.636563    8.526661   36.761840
 79   10.739549    8.526661   36.761840
 79    7.842535    8.526661   36.761840
 79    3.497014    6.017774   36.761840
 79   12.188056    6.017774   36.761840
 79    9.291042    6.017774   36.761840
 79    6.394028    6.017774   36.761840
 16   10.841090    6.249262   13.704466
 16   11.847999    5.792524   23.534006
  6    9.124300    6.406967   14.291712
  6   11.190859    8.963757   14.316801
  6   11.619674    7.639351   14.499374
  6   11.775340    9.985945   15.057278
  6   12.713773    7.373203   15.329676
  6   12.812517    9.722833   15.979075
  6   13.313404    8.406589   16.041944
  6    7.473636    0.693363   16.960659
  6    6.539240    1.473470   17.567766
  6    8.897821    0.594678   17.503671
  6    9.594176    1.920301   17.693387
  6    9.185200    2.869830   18.551935
  6    6.673607    2.210549   18.822595
  6   14.541641    9.832110   18.778310
  6    7.965280    2.799350   19.372832
  6    8.014474    0.181654   19.854270
  6    7.436109    1.526782   20.018480
  6   12.960226    7.934368   20.301947
  6   13.388934    9.172577   20.821102
  6   12.521681    6.913482   21.139646
  6   13.335159    9.364717   22.214997
  6   12.489705    7.118739   22.524397
  6   12.888953    8.352975   23.061666
  6   13.345525    5.223542   24.399257
  1   10.408842    9.191105   13.590232
  1    5.632603    0.972591   14.921758
  1    5.511652    1.405508   17.195991
  1   12.939071    7.789492   19.223395
  1    9.494497    0.009586   16.794536
  1    8.706236    7.381870   14.017341
  1    6.934712    1.686381   20.972198
  1    9.774060    3.785202   18.646783
  1    8.561241    5.612425   13.786354
  1   12.181640    5.963093   20.725946
  1    5.772258    2.735354   19.134319
  1    9.101747    6.258789   15.379838
  1    7.861059    0.276146   22.647813
  1   14.043091    4.801800   23.664706
  1   13.068136    6.346114   15.438359
  1   14.924191    8.808100   18.766540
  1   12.833665    8.515943   24.140306
  1   13.802262    6.046680   24.959146
  1   14.127346    8.161550   16.721771
  1   10.504104    2.087769   17.116082
  1    7.797133    3.682967   19.992889
  1   13.012025    4.449316   25.102013
 
E=  -785.2897 eV
box:  11.588056 0 0   5.794028  10.035548 0 0 0  55.000000
Kpoints:  2  2  1
basis: NGX=  90 NGY=  90 NGZ= 420 NGXF= 128 NGYF= 128 NGZF= 630
