# Supplementary material for: Controlling piezoresistance in single molecules through the isomerisation of bullvalenes
Source: Nat Commun. 2023 Oct 3;14:6089. doi: 10.1038/s41467-023-41674-z (PMC10547723; doi:10.1038/s41467-023-41674-z)
Supplement: Supplementary file 4 — Source Data [file 41467_2023_41674_MOESM4_ESM.zip › Fig. 6 4-tip Bpm at d = 15.2.txt]

 79    6.394028    6.017774    0.000000
 79    9.291042    6.017774    0.000000
 79   12.188056    6.017774    0.000000
 79    3.497014    6.017774    0.000000
 79    7.842535    8.526661    0.000000
 79   10.739549    8.526661    0.000000
 79   13.636563    8.526661    0.000000
 79    4.945521    8.526661    0.000000
 79    3.497014    1.000000    0.000000
 79    6.394028    1.000000    0.000000
 79    9.291042    1.000000    0.000000
 79    0.600000    1.000000    0.000000
 79    4.945521    3.508887    0.000000
 79    7.842535    3.508887    0.000000
 79   10.739549    3.508887    0.000000
 79    2.048507    3.508887    0.000000
 79    9.291042    7.690366    2.365271
 79   12.188056    7.690366    2.365271
 79   15.085070    7.690366    2.365271
 79    6.394028    7.690366    2.365271
 79    4.945521    0.163705    2.365271
 79    7.842535    0.163705    2.365271
 79   10.739549    0.163705    2.365271
 79    2.048507    0.163705    2.365271
 79    6.394028    2.672592    2.365271
 79    9.291042    2.672592    2.365271
 79   12.188056    2.672592    2.365271
 79    3.497014    2.672592    2.365271
 79    7.842535    5.181479    2.365271
 79   10.739549    5.181479    2.365271
 79   13.636563    5.181479    2.365271
 79    4.945521    5.181479    2.365271
 79    7.827492    6.861551    4.719085
 79   10.738990    6.854048    4.737046
 79   13.650690    6.861229    4.718662
 79    4.945172    6.857819    4.725070
 79    9.275945    9.373129    4.718086
 79   12.203188    9.373736    4.716268
 79   15.083239    9.361306    4.743041
 79    6.393151    9.361887    4.742348
 79    4.944959    1.836715    4.732863
 79    7.844698    1.836325    4.725081
 79   10.738529    1.834974    4.738044
 79    2.045593    1.835229    4.724700
 79    6.393030    4.345776    4.732404
 79    9.286595    4.332306    4.716312
 79   12.192334    4.331531    4.715970
 79    3.497794    4.345940    4.731748
 79    6.351783    6.008842    7.204235
 79    9.171111    5.964121    7.059660
 79   12.307127    5.958284    7.058326
 79    3.538502    6.007180    7.204632
 79    7.769193    8.566084    7.227169
 79   10.743053    8.659245    7.047534
 79   13.709144    8.563395    7.230491
 79    4.943352    8.529104    7.200823
 79    3.485908    1.038978    7.205932
 79    6.404175    1.043014    7.205253
 79    9.285212    0.993076    7.198067
 79    0.600337    0.992873    7.197444
 79    4.943945    3.509028    7.213159
 79    7.812700    3.482956    7.203431
 79   10.738884    3.407215    7.186062
 79    2.077584    3.478466    7.202226
 79   10.731491    5.159805    9.220392
 79   12.154776    7.690936    9.262068
 79    9.321724    7.706676    9.264700
 79   10.733768    6.811599   11.399455
 79   10.658868    6.812135   26.565160
 79    9.307404    7.701832   28.663855
 79   12.167072    7.703487   28.702579
 79   10.722919    5.149189   28.740996
 79    2.081375    3.477590   30.760779
 79   10.743840    3.404750   30.781004
 79    7.817117    3.483071   30.763698
 79    4.948242    3.507712   30.748340
 79    0.606004    0.987455   30.765237
 79    9.290677    0.992126   30.771546
 79    6.405600    1.040233   30.760013
 79    3.488975    1.039895   30.757566
 79    4.953972    8.526879   30.763824
 79   13.716160    8.565298   30.738642
 79   10.732267    8.652388   30.904290
 79    7.779952    8.563167   30.733588
 79    3.540971    6.005665   30.758933
 79   12.306017    5.956368   30.896376
 79    9.174276    5.975227   30.899068
 79    6.353495    6.006740   30.760675
 79    3.497683    4.345464   33.232874
 79   12.193118    4.334320   33.247831
 79    9.286967    4.332827   33.247016
 79    6.392380    4.345310   33.232951
 79    2.045253    1.835656   33.240394
 79   10.740554    1.835982   33.227262
 79    7.844484    1.835578   33.240746
 79    4.944676    1.836474   33.232082
 79    6.392399    9.362934   33.225575
 79   15.081859    9.358100   33.220124
 79   12.201350    9.373104   33.245950
 79    9.277335    9.372125   33.244730
 79    4.944498    6.857875   33.240712
 79   13.648934    6.858335   33.244468
 79   10.740488    6.854176   33.226367
 79    7.827777    6.862076   33.244075
 79    4.945521    5.181479   35.596569
 79   13.636563    5.181479   35.596569
 79   10.739549    5.181479   35.596569
 79    7.842535    5.181479   35.596569
 79    3.497014    2.672592   35.596569
 79   12.188056    2.672592   35.596569
 79    9.291042    2.672592   35.596569
 79    6.394028    2.672592   35.596569
 79    2.048507    0.163705   35.596569
 79   10.739549    0.163705   35.596569
 79    7.842535    0.163705   35.596569
 79    4.945521    0.163705   35.596569
 79    6.394028    7.690366   35.596569
 79   15.085070    7.690366   35.596569
 79   12.188056    7.690366   35.596569
 79    9.291042    7.690366   35.596569
 79    2.048507    3.508887   37.961840
 79   10.739549    3.508887   37.961840
 79    7.842535    3.508887   37.961840
 79    4.945521    3.508887   37.961840
 79    0.600000    1.000000   37.961840
 79    9.291042    1.000000   37.961840
 79    6.394028    1.000000   37.961840
 79    3.497014    1.000000   37.961840
 79    4.945521    8.526661   37.961840
 79   13.636563    8.526661   37.961840
 79   10.739549    8.526661   37.961840
 79    7.842535    8.526661   37.961840
 79    3.497014    6.017774   37.961840
 79   12.188056    6.017774   37.961840
 79    9.291042    6.017774   37.961840
 79    6.394028    6.017774   37.961840
 16   10.725465    6.061142   13.659127
 16   11.736190    5.815668   24.658352
  6    8.953103    5.950078   14.069796
  6   10.718742    8.718334   14.541399
  6   11.244205    7.425608   14.677333
  6   11.115217    9.721221   15.422743
  6   12.232155    7.172185   15.635680
  6   12.057167    9.468270   16.442352
  6   12.642206    8.188583   16.494040
  6    6.561873    0.419115   17.498878
  6    5.542604    1.118658   18.063526
  6    7.961997    0.425700   18.110328
  6    8.547577    1.807607   18.285405
  6    8.028883    2.748706   19.091762
  6    5.573175    1.875384   19.313335
  6   13.640938    9.694362   19.406176
  6    6.791078    2.608671   19.872376
  6    7.076645    0.027990   20.459477
  6    6.354708    1.310511   20.547265
  6   12.367328    7.733594   21.163955
  6   12.620666    9.069066   21.531764
  6   12.119556    6.755852   22.124331
  6   12.587737    9.400431   22.899151
  6   12.111650    7.101252   23.480468
  6   12.336532    8.429706   23.868265
  6   13.381570    5.467169   25.364213
  1   10.014650    8.941166   13.736923
  1    4.906975    0.688348   15.313075
  1    4.545849    0.989561   17.633816
  1   12.332179    7.472036   20.106467
  1   14.421837    9.906238   17.437770
  1    8.447931    6.898776   13.860707
  1    5.816086    1.457744   21.482888
  1    8.539637    3.710366   19.176354
  1    8.541100    5.165171   13.423538
  1   11.908957    5.728029   21.826829
  1    4.620375    2.328018   19.584995
  1    8.846146    5.670763   15.126132
  1    6.983253    0.391974   23.216716
  1   14.024244    5.041952   24.582811
  1   12.656312    6.171320   15.719944
  1   14.139127    8.723272   19.452694
  1   12.303412    8.696733   24.927100
  1   13.817264    6.379581   25.785125
  1   13.377842    7.955457   17.264370
  1    9.466104    2.027240   17.739095
  1    6.525504    3.493108   20.452373
  1   13.218630    4.736954   26.167359
 
E=  -785.3432 eV
box:  11.588056 0 0   5.794028  10.035548 0 0 0  55.000000
Kpoints:  2  2  1
basis: NGX=  90 NGY=  90 NGZ= 420 NGXF= 128 NGYF= 128 NGZF= 630
