# Supplementary material for: Controlling piezoresistance in single molecules through the isomerisation of bullvalenes
Source: Nat Commun. 2023 Oct 3;14:6089. doi: 10.1038/s41467-023-41674-z (PMC10547723; doi:10.1038/s41467-023-41674-z)
Supplement: Supplementary file 4 — Source Data [file 41467_2023_41674_MOESM4_ESM.zip › Fig. 6 4-tip Bpm at d = 16.4.txt]

 79    6.394028    6.017774    0.000000
 79    9.291042    6.017774    0.000000
 79   12.188056    6.017774    0.000000
 79    3.497014    6.017774    0.000000
 79    7.842535    8.526661    0.000000
 79   10.739549    8.526661    0.000000
 79   13.636563    8.526661    0.000000
 79    4.945521    8.526661    0.000000
 79    3.497014    1.000000    0.000000
 79    6.394028    1.000000    0.000000
 79    9.291042    1.000000    0.000000
 79    0.600000    1.000000    0.000000
 79    4.945521    3.508887    0.000000
 79    7.842535    3.508887    0.000000
 79   10.739549    3.508887    0.000000
 79    2.048507    3.508887    0.000000
 79    9.291042    7.690366    2.365271
 79   12.188056    7.690366    2.365271
 79   15.085070    7.690366    2.365271
 79    6.394028    7.690366    2.365271
 79    4.945521    0.163705    2.365271
 79    7.842535    0.163705    2.365271
 79   10.739549    0.163705    2.365271
 79    2.048507    0.163705    2.365271
 79    6.394028    2.672592    2.365271
 79    9.291042    2.672592    2.365271
 79   12.188056    2.672592    2.365271
 79    3.497014    2.672592    2.365271
 79    7.842535    5.181479    2.365271
 79   10.739549    5.181479    2.365271
 79   13.636563    5.181479    2.365271
 79    4.945521    5.181479    2.365271
 79    7.830137    6.859836    4.719023
 79   10.738700    6.853335    4.732497
 79   13.648094    6.857941    4.717867
 79    4.945216    6.857560    4.725441
 79    9.279115    9.371415    4.719775
 79   12.199140    9.372106    4.716340
 79   15.080682    9.359650    4.741263
 79    6.395061    9.360985    4.739107
 79    4.944829    1.836436    4.731086
 79    7.844148    1.835941    4.725171
 79   10.739430    1.838274    4.736406
 79    2.045538    1.834828    4.725169
 79    6.393855    4.345147    4.730814
 79    9.287002    4.335008    4.716972
 79   12.193334    4.334735    4.717157
 79    3.497787    4.345978    4.729437
 79    6.353374    6.009240    7.200809
 79    9.180960    5.971731    7.070254
 79   12.294485    5.962879    7.068897
 79    3.536005    6.008473    7.199441
 79    7.777114    8.563193    7.222045
 79   10.738101    8.647321    7.058343
 79   13.707981    8.562719    7.217210
 79    4.946809    8.528335    7.196107
 79    3.486161    1.037091    7.200726
 79    6.402780    1.040022    7.200415
 79    9.286126    0.994381    7.193552
 79    0.602806    0.991759    7.194698
 79    4.944081    3.508637    7.207103
 79    7.814174    3.484398    7.200496
 79   10.739871    3.411376    7.180319
 79    2.076160    3.480781    7.196800
 79   10.726646    5.138495    9.237877
 79   12.166981    7.703973    9.271858
 79    9.315705    7.711622    9.295074
 79   10.704705    6.818418   11.408857
 79   10.660234    6.815357   27.750818
 79    9.303523    7.695529   29.855324
 79   12.181464    7.703078   29.891350
 79   10.719583    5.144286   29.925446
 79    2.079572    3.479800   31.963984
 79   10.742485    3.410917   31.981413
 79    7.816991    3.483055   31.961104
 79    4.947067    3.507381   31.952362
 79    0.604894    0.990493   31.963925
 79    9.289892    0.993797   31.968115
 79    6.405107    1.038869   31.960349
 79    3.488731    1.037063   31.958437
 79    4.951053    8.526808   31.964178
 79   13.711702    8.565745   31.945825
 79   10.734445    8.644994   32.097378
 79    7.782171    8.562981   31.939319
 79    3.538865    6.006786   31.961724
 79   12.295741    5.960028   32.091581
 79    9.181850    5.973881   32.093980
 79    6.355145    6.007772   31.959814
 79    3.498986    4.345560   34.432099
 79   12.194521    4.334832   34.445263
 79    9.288489    4.333275   34.444808
 79    6.394682    4.344027   34.431620
 79    2.046818    1.833565   34.437204
 79   10.741725    1.837050   34.425907
 79    7.845853    1.834029   34.437035
 79    4.946055    1.836190   34.430754
 79    6.396089    9.361418   34.424320
 79   15.081742    9.357571   34.419373
 79   12.199996    9.371980   34.444937
 79    9.281186    9.370787   34.444221
 79    4.946374    6.856732   34.437095
 79   13.648833    6.856660   34.444385
 79   10.740797    6.853044   34.429629
 79    7.830920    6.859950   34.441960
 79    4.945521    5.181479   36.796560
 79   13.636563    5.181479   36.796560
 79   10.739549    5.181479   36.796560
 79    7.842535    5.181479   36.796560
 79    3.497014    2.672592   36.796560
 79   12.188056    2.672592   36.796560
 79    9.291042    2.672592   36.796560
 79    6.394028    2.672592   36.796560
 79    2.048507    0.163705   36.796560
 79   10.739549    0.163705   36.796560
 79    7.842535    0.163705   36.796560
 79    4.945521    0.163705   36.796560
 79    6.394028    7.690366   36.796560
 79   15.085070    7.690366   36.796560
 79   12.188056    7.690366   36.796560
 79    9.291042    7.690366   36.796560
 79    2.048507    3.508887   39.161831
 79   10.739549    3.508887   39.161831
 79    7.842535    3.508887   39.161831
 79    4.945521    3.508887   39.161831
 79    0.600000    1.000000   39.161831
 79    9.291042    1.000000   39.161831
 79    6.394028    1.000000   39.161831
 79    3.497014    1.000000   39.161831
 79    4.945521    8.526661   39.161831
 79   13.636563    8.526661   39.161831
 79   10.739549    8.526661   39.161831
 79    7.842535    8.526661   39.161831
 79    3.497014    6.017774   39.161831
 79   12.188056    6.017774   39.161831
 79    9.291042    6.017774   39.161831
 79    6.394028    6.017774   39.161831
 16   11.150435    5.881582   13.558276
 16   11.715562    6.109377   25.717944
  6    9.841679    4.627035   13.726313
  6    9.491721    7.812574   14.726313
  6   10.676369    7.068068   14.799073
  6    9.163952    8.694205   15.754002
  6   11.556405    7.262773   15.869815
  6   10.016073    8.872697   16.863866
  6   11.231525    8.163843   16.880292
  6    9.640756    9.720337   18.012529
  6    8.379155    9.672733   18.511861
  6    4.947641    0.464617   18.727171
  6    4.611563    1.929419   18.899875
  6    3.587613    2.384575   19.637468
  6    2.104464    0.231086   19.758849
  6   11.021481    9.815762   20.042979
  6    2.612730    1.548260   20.349416
  6   10.129171    9.684620   21.055323
  6    2.981400    0.235455   21.042628
  6   11.155253    7.620747   22.013535
  6   10.493025    8.845190   22.223822
  6   11.522538    6.808050   23.082473
  6   10.190031    9.215846   23.546214
  6   11.239795    7.209009   24.393234
  6   10.563189    8.412626   24.624156
  6   13.432910    6.642222   26.020672
  1    8.840812    7.718126   13.854157
  1    8.245013    9.277520   15.687133
  1    7.655538    9.035787   17.996170
  1   11.349935    7.290091   20.993582
  1    5.853725    0.407547   18.111592
  1    8.851489    5.075612   13.599223
  1    2.401931    0.036391   21.944031
  1    3.437516    3.464436   19.718060
  1   10.017123    3.895527   12.928061
  1   12.009149    5.848470   22.905339
  1    1.052675    0.036026   19.966329
  1    9.936314    4.151117   14.709674
  1    3.886060    0.125687   23.742559
  1   14.038515    6.424561   25.132853
  1   12.484335    6.692451   15.913006
  1   12.006165    9.357998   20.164835
  1   10.331265    8.712806   25.649408
  1   13.460136    7.707499   26.270220
  1   11.911591    8.270340   17.726570
  1    5.267399    2.649266   18.405607
  1    1.840637    2.106812   20.879623
  1   13.786470    6.055065   26.877121
 
E=  -785.3467 eV
box:  11.588056 0 0   5.794028  10.035548 0 0 0  55.000000
Kpoints:  2  2  1
basis: NGX=  90 NGY=  90 NGZ= 420 NGXF= 128 NGYF= 128 NGZF= 630
