# Supplementary material for: Controlling piezoresistance in single molecules through the isomerisation of bullvalenes
Source: Nat Commun. 2023 Oct 3;14:6089. doi: 10.1038/s41467-023-41674-z (PMC10547723; doi:10.1038/s41467-023-41674-z)
Supplement: Supplementary file 4 — Source Data [file 41467_2023_41674_MOESM4_ESM.zip › Fig. 6 4-tip Bpm at d = 17.6.txt]

 79    6.394028    6.017774    0.000000
 79    9.291042    6.017774    0.000000
 79   12.188056    6.017774    0.000000
 79    3.497014    6.017774    0.000000
 79    7.842535    8.526661    0.000000
 79   10.739549    8.526661    0.000000
 79   13.636563    8.526661    0.000000
 79    4.945521    8.526661    0.000000
 79    3.497014    1.000000    0.000000
 79    6.394028    1.000000    0.000000
 79    9.291042    1.000000    0.000000
 79    0.600000    1.000000    0.000000
 79    4.945521    3.508887    0.000000
 79    7.842535    3.508887    0.000000
 79   10.739549    3.508887    0.000000
 79    2.048507    3.508887    0.000000
 79    9.291042    7.690366    2.365271
 79   12.188056    7.690366    2.365271
 79   15.085070    7.690366    2.365271
 79    6.394028    7.690366    2.365271
 79    4.945521    0.163705    2.365271
 79    7.842535    0.163705    2.365271
 79   10.739549    0.163705    2.365271
 79    2.048507    0.163705    2.365271
 79    6.394028    2.672592    2.365271
 79    9.291042    2.672592    2.365271
 79   12.188056    2.672592    2.365271
 79    3.497014    2.672592    2.365271
 79    7.842535    5.181479    2.365271
 79   10.739549    5.181479    2.365271
 79   13.636563    5.181479    2.365271
 79    4.945521    5.181479    2.365271
 79    7.828476    6.861247    4.720808
 79   10.738616    6.853576    4.736540
 79   13.648743    6.859413    4.718690
 79    4.944872    6.858064    4.725447
 79    9.276829    9.372101    4.720174
 79   12.201209    9.373191    4.717332
 79   15.081335    9.360332    4.743077
 79    6.392715    9.362083    4.741160
 79    4.944335    1.836619    4.732578
 79    7.844009    1.836474    4.725300
 79   10.738668    1.836922    4.737980
 79    2.044650    1.835110    4.724930
 79    6.392777    4.345824    4.732301
 79    9.286152    4.333573    4.717889
 79   12.192226    4.334012    4.717402
 79    3.497211    4.345880    4.731236
 79    6.354059    6.009717    7.203692
 79    9.176108    5.972671    7.068852
 79   12.301238    5.960348    7.066045
 79    3.536962    6.007524    7.202170
 79    7.778482    8.560377    7.232208
 79   10.736685    8.652757    7.053723
 79   13.708958    8.561922    7.225279
 79    4.947489    8.529098    7.200181
 79    3.485509    1.037123    7.204572
 79    6.402825    1.040265    7.203186
 79    9.285158    0.993874    7.196266
 79    0.601541    0.989948    7.197668
 79    4.944062    3.508969    7.211607
 79    7.814520    3.485586    7.202899
 79   10.739547    3.410416    7.184938
 79    2.075889    3.479410    7.200453
 79   10.726178    5.149532    9.232736
 79   12.156082    7.701691    9.265544
 79    9.324841    7.711373    9.294130
 79   10.700005    6.820805   11.416730
 79   10.654961    6.816436   28.941181
 79    9.310730    7.696013   31.056474
 79   12.166917    7.695022   31.096289
 79   10.722861    5.157349   31.132165
 79    2.078756    3.478221   33.161253
 79   10.742536    3.410019   33.176497
 79    7.816137    3.484897   33.156956
 79    4.946056    3.508376   33.144986
 79    0.604376    0.988395   33.159591
 79    9.288272    0.994212   33.164746
 79    6.403706    1.038550   33.156718
 79    3.487113    1.036609   33.153543
 79    4.951987    8.527992   33.157778
 79   13.711686    8.563859   33.137933
 79   10.732641    8.649929   33.300815
 79    7.782822    8.561121   33.128910
 79    3.539473    6.007035   33.158008
 79   12.302808    5.957614   33.295195
 79    9.176297    5.973479   33.296221
 79    6.354783    6.008353   33.154019
 79    3.498821    4.344991   35.630177
 79   12.194097    4.334000   35.644785
 79    9.288247    4.331669   35.643812
 79    6.393624    4.344951   35.629232
 79    2.046310    1.833867   35.636196
 79   10.741117    1.835393   35.624070
 79    7.845303    1.835613   35.636285
 79    4.945572    1.836125   35.628887
 79    6.393426    9.362081   35.621181
 79   15.081602    9.358767   35.616646
 79   12.202367    9.372722   35.644072
 79    9.279465    9.371852   35.641765
 79    4.946624    6.857664   35.636133
 79   13.650661    6.857909   35.643143
 79   10.741015    6.853640   35.625463
 79    7.830333    6.861359   35.640371
 79    4.945519    5.181478   37.996544
 79   13.636561    5.181478   37.996544
 79   10.739547    5.181478   37.996544
 79    7.842533    5.181478   37.996544
 79    3.497012    2.672591   37.996544
 79   12.188054    2.672591   37.996544
 79    9.291040    2.672591   37.996544
 79    6.394026    2.672591   37.996544
 79    2.048505    0.163704   37.996544
 79   10.739547    0.163704   37.996544
 79    7.842533    0.163704   37.996544
 79    4.945519    0.163704   37.996544
 79    6.394026    7.690365   37.996544
 79   15.085068    7.690365   37.996544
 79   12.188054    7.690365   37.996544
 79    9.291040    7.690365   37.996544
 79    2.048505    3.508886   40.361815
 79   10.739547    3.508886   40.361815
 79    7.842533    3.508886   40.361815
 79    4.945519    3.508886   40.361815
 79    0.599998    0.999999   40.361815
 79    9.291040    0.999999   40.361815
 79    6.394026    0.999999   40.361815
 79    3.497012    0.999999   40.361815
 79    4.945519    8.526660   40.361815
 79   13.636561    8.526660   40.361815
 79   10.739547    8.526660   40.361815
 79    7.842533    8.526660   40.361815
 79    3.497012    6.017773   40.361815
 79   12.188054    6.017773   40.361815
 79    9.291040    6.017773   40.361815
 79    6.394026    6.017773   40.361815
 16   11.231642    5.663309   13.447212
 16   11.725356    5.904500   26.992349
  6    9.965587    4.351051   13.464029
  6    9.651076    7.379099   14.997889
  6   10.800047    6.580486   14.913945
  6    9.359520    8.048173   16.184930
  6   11.671692    6.499323   16.007451
  6   10.205743    7.952273   17.310563
  6   11.378645    7.183340   17.185319
  6    9.874497    8.621183   18.585272
  6    8.598889    8.649021   19.041064
  6   11.005514    9.251452   19.394584
  6    4.994351    0.709603   19.533022
  6    3.960534    1.259645   20.198881
  6    8.117538    9.245881   20.289946
  6   11.170951    8.605369   20.751519
  6    2.882743    0.524553   20.867278
  6   10.240059    8.601052   21.735773
  6    8.912389    9.234925   21.607112
  6   11.247373    6.724777   23.060231
  6   10.553765    7.949818   23.032364
  6   11.591186    6.119655   24.266814
  6   10.189695    8.530539   24.262449
  6   11.255218    6.733972   25.480847
  6   10.540032    7.937290   25.476387
  6   13.428037    6.522617   27.211937
  1    9.005482    7.495104   14.124657
  1    8.477041    8.687284   16.234390
  1    7.831193    8.153464   18.440861
  1   11.491569    6.229593   22.120417
  1   11.939410    9.106816   18.838409
  1    8.959472    4.783804   13.456816
  1    8.272139    9.105012   22.479102
  1    3.895437    2.348623   20.249751
  1   10.121597    3.766285   12.548161
  1   12.105706    5.158200   24.274810
  1    7.045871    9.129804   20.447013
  1   10.117293    3.722212   14.350663
  1    9.652550    9.480695   24.276819
  1   14.049805    6.176066   26.376823
  1   12.571203    5.887709   15.930814
  1   12.141361    8.149455   20.961178
  1   10.263805    8.403286   26.425231
  1   13.428368    7.615632   27.278742
  1   12.054699    7.079795   18.035151
  1    5.732438    1.366177   19.069933
  1    2.123395    1.152555   21.333506
  1   13.786325    6.094203   28.156847
 
E=  -785.3536 eV
box:  11.588056 0 0   5.794028  10.035548 0 0 0  55.000000
Kpoints:  2  2  1
basis: NGX=  90 NGY=  90 NGZ= 420 NGXF= 128 NGYF= 128 NGZF= 630
