# Supplementary material for: Controlling piezoresistance in single molecules through the isomerisation of bullvalenes
Source: Nat Commun. 2023 Oct 3;14:6089. doi: 10.1038/s41467-023-41674-z (PMC10547723; doi:10.1038/s41467-023-41674-z)
Supplement: Supplementary file 4 — Source Data [file 41467_2023_41674_MOESM4_ESM.zip › Fig. 6 4-tip Bpm at d = 18.8.txt]

 79    6.394028    6.017774    0.000000
 79    9.291042    6.017774    0.000000
 79   12.188056    6.017774    0.000000
 79    3.497014    6.017774    0.000000
 79    7.842535    8.526661    0.000000
 79   10.739549    8.526661    0.000000
 79   13.636563    8.526661    0.000000
 79    4.945521    8.526661    0.000000
 79    3.497014    1.000000    0.000000
 79    6.394028    1.000000    0.000000
 79    9.291042    1.000000    0.000000
 79    0.600000    1.000000    0.000000
 79    4.945521    3.508887    0.000000
 79    7.842535    3.508887    0.000000
 79   10.739549    3.508887    0.000000
 79    2.048507    3.508887    0.000000
 79    9.291042    7.690366    2.365271
 79   12.188056    7.690366    2.365271
 79   15.085070    7.690366    2.365271
 79    6.394028    7.690366    2.365271
 79    4.945521    0.163705    2.365271
 79    7.842535    0.163705    2.365271
 79   10.739549    0.163705    2.365271
 79    2.048507    0.163705    2.365271
 79    6.394028    2.672592    2.365271
 79    9.291042    2.672592    2.365271
 79   12.188056    2.672592    2.365271
 79    3.497014    2.672592    2.365271
 79    7.842535    5.181479    2.365271
 79   10.739549    5.181479    2.365271
 79   13.636563    5.181479    2.365271
 79    4.945521    5.181479    2.365271
 79    7.828427    6.861299    4.720861
 79   10.738840    6.853682    4.736992
 79   13.648813    6.859482    4.719344
 79    4.944935    6.858068    4.725698
 79    9.277252    9.371888    4.720490
 79   12.200997    9.372963    4.717958
 79   15.080630    9.359944    4.744469
 79    6.393670    9.361889    4.742387
 79    4.944414    1.836368    4.732634
 79    7.844235    1.836277    4.725568
 79   10.738678    1.838014    4.739804
 79    2.044665    1.834909    4.725256
 79    6.393009    4.345814    4.732384
 79    9.286761    4.333092    4.718429
 79   12.191967    4.333696    4.718088
 79    3.497052    4.345873    4.731532
 79    6.354613    6.010107    7.203888
 79    9.178244    5.971068    7.069634
 79   12.299768    5.959637    7.068134
 79    3.536722    6.007953    7.202821
 79    7.781830    8.559457    7.239366
 79   10.736655    8.651647    7.058271
 79   13.705166    8.560753    7.232665
 79    4.947415    8.529310    7.199620
 79    3.485518    1.037126    7.204675
 79    6.403086    1.040143    7.203466
 79    9.285949    0.994622    7.196295
 79    0.600726    0.990951    7.197603
 79    4.944212    3.509266    7.211832
 79    7.814914    3.485273    7.203269
 79   10.739874    3.417210    7.196748
 79    2.075718    3.479357    7.201063
 79   10.727291    5.162814    9.251020
 79   12.153504    7.692015    9.277003
 79    9.327357    7.698615    9.304604
 79   10.696532    6.841649   11.457890
 79   10.648252    6.824767   30.101391
 79    9.315818    7.682813   32.251846
 79   12.164314    7.686366   32.284741
 79   10.720806    5.171906   32.315880
 79    2.076513    3.478756   34.360298
 79   10.741679    3.417590   34.365158
 79    7.815639    3.485222   34.358251
 79    4.944556    3.508966   34.348777
 79    0.601044    0.990475   34.361938
 79    9.287397    0.995811   34.364792
 79    6.403360    1.039090   34.357227
 79    3.485783    1.036474   34.355549
 79    4.949749    8.528345   34.360026
 79   13.707661    8.562767   34.330259
 79   10.734022    8.649299   34.498136
 79    7.784772    8.560639   34.322439
 79    3.537620    6.007570   34.356942
 79   12.299995    5.957503   34.493126
 79    9.177418    5.971158   34.497230
 79    6.354807    6.009603   34.356056
 79    3.496813    4.346185   36.829957
 79   12.191742    4.334573   36.844386
 79    9.286952    4.331789   36.843788
 79    6.392513    4.345747   36.829185
 79    2.044943    1.835323   36.836073
 79   10.739498    1.836889   36.822069
 79    7.844162    1.836150   36.835993
 79    4.944316    1.836482   36.828939
 79    6.393448    9.361990   36.819170
 79   15.080128    9.359124   36.815528
 79   12.200902    9.373067   36.843666
 79    9.277819    9.372027   36.841892
 79    4.944523    6.858224   36.836030
 79   13.648602    6.859089   36.842171
 79   10.739515    6.854562   36.824817
 79    7.827882    6.861793   36.840222
 79    4.945523    5.181480   39.196809
 79   13.636565    5.181480   39.196809
 79   10.739551    5.181480   39.196809
 79    7.842537    5.181480   39.196809
 79    3.497016    2.672593   39.196809
 79   12.188058    2.672593   39.196809
 79    9.291044    2.672593   39.196809
 79    6.394030    2.672593   39.196809
 79    2.048509    0.163706   39.196809
 79   10.739551    0.163706   39.196809
 79    7.842537    0.163706   39.196809
 79    4.945523    0.163706   39.196809
 79    6.394030    7.690367   39.196809
 79   15.085072    7.690367   39.196809
 79   12.188058    7.690367   39.196809
 79    9.291044    7.690367   39.196809
 79    2.048509    3.508888   41.562080
 79   10.739551    3.508888   41.562080
 79    7.842537    3.508888   41.562080
 79    4.945523    3.508888   41.562080
 79    0.600002    1.000001   41.562080
 79    9.291044    1.000001   41.562080
 79    6.394030    1.000001   41.562080
 79    3.497016    1.000001   41.562080
 79    4.945523    8.526662   41.562080
 79   13.636565    8.526662   41.562080
 79   10.739551    8.526662   41.562080
 79    7.842537    8.526662   41.562080
 79    3.497016    6.017775   41.562080
 79   12.188058    6.017775   41.562080
 79    9.291044    6.017775   41.562080
 79    6.394030    6.017775   41.562080
 16   11.316370    5.677082   13.490087
 16   11.789611    6.045022   28.110175
  6   10.193322    4.242350   13.411037
  6    9.723962    7.045413   15.374644
  6   10.896064    6.324065   15.107290
  6    9.447104    7.458344   16.678232
  6   11.797139    6.069306   16.150392
  6   10.316604    7.170190   17.755734
  6   11.510626    6.486736   17.450649
  6    9.984207    7.590290   19.139731
  6    8.698242    7.604281   19.565359
  6   11.092356    8.128054   20.044287
  6   10.903894    9.631688   20.154026
  6    4.044680    0.173643   20.748976
  6    8.187787    8.162501   20.821744
  6   11.194618    7.550814   21.446019
  6    8.714812    9.513523   21.377416
  6   10.243628    7.624154   22.409457
  6    8.906295    8.200273   22.163583
  6   11.331418    6.080480   24.087470
  6   10.547734    7.217215   23.809296
  6   11.669227    5.738427   25.396826
  6   10.085695    7.972089   24.908756
  6   11.241518    6.531415   26.472139
  6   10.428347    7.643581   26.223051
  6   13.332605    7.010013   28.234527
  1    9.044298    7.300800   14.559288
  1    8.547962    8.047500   16.864226
  1    7.928942    7.220178   18.890506
  1   11.662668    5.444118   23.267169
  1   12.053625    7.947895   19.548722
  1    9.147976    4.563034   13.474481
  1    8.219261    8.100969   23.003184
  1    3.995766    1.264496   20.770398
  1   10.375087    3.765752   12.438776
  1   12.262591    4.846183   25.596697
  1    7.109936    8.054093   20.936265
  1   10.443082    3.552860   14.227241
  1    9.473864    8.859873   24.736715
  1   14.017036    6.696120   27.436599
  1   12.717827    5.526039   15.935727
  1   12.180400    7.174972   21.731173
  1   10.071086    8.251957   27.056679
  1   13.119111    8.082421   28.171890
  1   12.217178    6.240749   18.243940
  1    5.881784    0.233833   19.720230
  1    2.142163    0.127113   21.777363
  1   13.759407    6.775139   29.218410
 
E=  -785.1694 eV
box:  11.588056 0 0   5.794028  10.035548 0 0 0  55.000000
Kpoints:  2  2  1
basis: NGX=  90 NGY=  90 NGZ= 420 NGXF= 128 NGYF= 128 NGZF= 630
