# Supplementary material for: Controlling piezoresistance in single molecules through the isomerisation of bullvalenes
Source: Nat Commun. 2023 Oct 3;14:6089. doi: 10.1038/s41467-023-41674-z (PMC10547723; doi:10.1038/s41467-023-41674-z)
Supplement: Supplementary file 4 — Source Data [file 41467_2023_41674_MOESM4_ESM.zip › Fig. 6 4-tip Bpm at d = 20.0.txt]

 79    6.394028    6.017774    0.000000
 79    9.291042    6.017774    0.000000
 79   12.188056    6.017774    0.000000
 79    3.497014    6.017774    0.000000
 79    7.842535    8.526661    0.000000
 79   10.739549    8.526661    0.000000
 79   13.636563    8.526661    0.000000
 79    4.945521    8.526661    0.000000
 79    3.497014    1.000000    0.000000
 79    6.394028    1.000000    0.000000
 79    9.291042    1.000000    0.000000
 79    0.600000    1.000000    0.000000
 79    4.945521    3.508887    0.000000
 79    7.842535    3.508887    0.000000
 79   10.739549    3.508887    0.000000
 79    2.048507    3.508887    0.000000
 79    9.291042    7.690366    2.365402
 79   12.188056    7.690366    2.365402
 79   15.085070    7.690366    2.365402
 79    6.394028    7.690366    2.365402
 79    4.945521    0.163705    2.365402
 79    7.842535    0.163705    2.365402
 79   10.739549    0.163705    2.365402
 79    2.048507    0.163705    2.365402
 79    6.394028    2.672592    2.365402
 79    9.291042    2.672592    2.365402
 79   12.188056    2.672592    2.365402
 79    3.497014    2.672592    2.365402
 79    7.842535    5.181479    2.365402
 79   10.739549    5.181479    2.365402
 79   13.636563    5.181479    2.365402
 79    4.945521    5.181479    2.365402
 79    7.827371    6.863809    4.718147
 79   10.739573    6.854002    4.735386
 79   13.650867    6.861494    4.716549
 79    4.946206    6.858189    4.727999
 79    9.279011    9.372573    4.722021
 79   12.205036    9.370410    4.722271
 79   15.083758    9.359324    4.756155
 79    6.400876    9.362177    4.754064
 79    4.946465    1.835040    4.734641
 79    7.844536    1.836452    4.728290
 79   10.739926    1.839879    4.750326
 79    2.048204    1.838372    4.727682
 79    6.395968    4.346326    4.736361
 79    9.289403    4.327929    4.720594
 79   12.187169    4.330240    4.719640
 79    3.497256    4.348083    4.735499
 79    6.353429    6.012505    7.208604
 79    9.185620    5.964791    7.062194
 79   12.290880    5.958166    7.063332
 79    3.535394    6.012016    7.208038
 79    7.779131    8.559294    7.258676
 79   10.736963    8.647559    7.070619
 79   13.697990    8.561015    7.255651
 79    4.946167    8.527953    7.205324
 79    3.483680    1.036935    7.205579
 79    6.407212    1.040482    7.205078
 79    9.289045    0.996362    7.201616
 79    0.599801    0.995845    7.198124
 79    4.945650    3.512552    7.219082
 79    7.820132    3.483012    7.211478
 79   10.739137    3.430238    7.244998
 79    2.072384    3.476857    7.203871
 79   10.728959    5.195967    9.293627
 79   12.152988    7.671386    9.303636
 79    9.315582    7.668807    9.316055
 79   10.725169    6.871098   11.526461
 79   10.641910    6.806757   31.242803
 79    9.299735    7.660378   33.454188
 79   12.149498    7.656228   33.455459
 79   10.714836    5.193343   33.481242
 79    2.073952    3.477592   35.551756
 79   10.741410    3.428656   35.530476
 79    7.817119    3.478037   35.556444
 79    4.946489    3.509595   35.544212
 79    0.602972    0.995355   35.561779
 79    9.294692    0.996396   35.566890
 79    6.411127    1.036052   35.552713
 79    3.484365    1.040590   35.548152
 79    4.945540    8.525983   35.552713
 79   13.698863    8.560632   35.499474
 79   10.737105    8.649658   35.686975
 79    7.778793    8.563955   35.513780
 79    3.536304    6.008949   35.549739
 79   12.291338    5.952710   35.699885
 79    9.180655    5.960567   35.709144
 79    6.352842    6.010751   35.551160
 79    3.485875    4.349169   38.026252
 79   12.183521    4.330998   38.046094
 79    9.286714    4.326545   38.047879
 79    6.387828    4.346294   38.026242
 79    2.041933    1.836522   38.036253
 79   10.737814    1.838610   38.014472
 79    7.840603    1.837076   38.035056
 79    4.939546    1.836984   38.025601
 79    6.396376    9.360831   38.010112
 79   15.080420    9.358179   38.006373
 79   12.204417    9.370610   38.040208
 79    9.278842    9.376201   38.037914
 79    4.941860    6.857526   38.032202
 79   13.648855    6.863182   38.045038
 79   10.737213    6.859120   38.025062
 79    7.822379    6.864257   38.046289
 79    4.945521    5.181479   40.397303
 79   13.636563    5.181479   40.397303
 79   10.739549    5.181479   40.397303
 79    7.842535    5.181479   40.397303
 79    3.497014    2.672592   40.397303
 79   12.188056    2.672592   40.397303
 79    9.291042    2.672592   40.397303
 79    6.394028    2.672592   40.397303
 79    2.048507    0.163705   40.397303
 79   10.739549    0.163705   40.397303
 79    7.842535    0.163705   40.397303
 79    4.945521    0.163705   40.397303
 79    6.394028    7.690366   40.397303
 79   15.085070    7.690366   40.397303
 79   12.188056    7.690366   40.397303
 79    9.291042    7.690366   40.397303
 79    2.048507    3.508887   42.762705
 79   10.739549    3.508887   42.762705
 79    7.842535    3.508887   42.762705
 79    4.945521    3.508887   42.762705
 79    0.600000    1.000000   42.762705
 79    9.291042    1.000000   42.762705
 79    6.394028    1.000000   42.762705
 79    3.497014    1.000000   42.762705
 79    4.945521    8.526661   42.762705
 79   13.636563    8.526661   42.762705
 79   10.739549    8.526661   42.762705
 79    7.842535    8.526661   42.762705
 79    3.497014    6.017774   42.762705
 79   12.188056    6.017774   42.762705
 79    9.291042    6.017774   42.762705
 79    6.394028    6.017774   42.762705
 16   11.087843    5.818040   13.791316
 16   11.701924    6.535113   28.961386
  6    9.855673    4.483380   13.654060
  6    9.626226    7.030688   15.899830
  6   10.778391    6.343562   15.492182
  6    9.419340    7.311950   17.251388
  6   11.732440    6.001397   16.463730
  6   10.333598    6.914457   18.258233
  6   11.512447    6.283398   17.815939
  6   10.034916    7.188042   19.693491
  6    8.746486    7.230891   20.114586
  6   11.148434    7.633418   20.642666
  6   11.029821    9.147673   20.728144
  6    9.970503    9.777911   21.280363
  6    8.244055    7.787424   21.370758
  6   11.203670    7.110575   22.077443
  6    8.801635    9.149066   21.896144
  6   10.253918    7.272644   23.031592
  6    8.929952    7.846725   22.718325
  6   11.321409    5.969215   24.946696
  6   10.529687    7.036058   24.482470
  6   11.620894    5.818754   26.303584
  6   10.013155    7.916852   25.459912
  6   11.142078    6.734663   27.254193
  6   10.310409    7.775979   26.819297
  6   12.839781    7.951096   29.079413
  1    8.896840    7.359825   15.158052
  1    8.536435    7.884165   17.535288
  1    7.965608    6.933438   19.407846
  1   11.702194    5.237209   24.234205
  1   12.112649    7.391404   20.178592
  1    8.836386    4.877699   13.724615
  1    8.219488    7.792445   23.541197
  1    4.172630    0.834422   21.276283
  1   10.004222    4.029404   12.665922
  1   12.243769    4.986558   26.634996
  1    7.161218    7.715745   21.471015
  1   10.042310    3.743064   14.440914
  1    9.388062    8.755806   25.152824
  1   13.604295    7.866120   28.298084
  1   12.641434    5.483176   16.156813
  1   12.187660    6.751949   22.397448
  1    9.903044    8.486506   27.540699
  1   12.296009    8.897973   28.994323
  1   12.266115    5.970569   18.540017
  1   11.837711    9.744553   20.301634
  1    8.038894    9.839355   22.254314
  1   13.302153    7.884022   30.072740
 
E=  -785.2657 eV
box:  11.588056 0 0   5.794028  10.035548 0 0 0  50.000000
Kpoints:  2  2  1
basis: NGX=  90 NGY=  90 NGZ= 378 NGXF= 128 NGYF= 128 NGZF= 560
