# Supplementary material for: Controlling piezoresistance in single molecules through the isomerisation of bullvalenes
Source: Nat Commun. 2023 Oct 3;14:6089. doi: 10.1038/s41467-023-41674-z (PMC10547723; doi:10.1038/s41467-023-41674-z)
Supplement: Supplementary file 4 — Source Data [file 41467_2023_41674_MOESM4_ESM.zip › Fig. 6 4-tip Bpp at d = 10.4.txt]

 79    6.394028    6.017774    0.000000
 79    9.291042    6.017774    0.000000
 79   12.188056    6.017774    0.000000
 79    3.497014    6.017774    0.000000
 79    7.842535    8.526661    0.000000
 79   10.739549    8.526661    0.000000
 79   13.636563    8.526661    0.000000
 79    4.945521    8.526661    0.000000
 79    3.497014    1.000000    0.000000
 79    6.394028    1.000000    0.000000
 79    9.291042    1.000000    0.000000
 79    0.600000    1.000000    0.000000
 79    4.945521    3.508887    0.000000
 79    7.842535    3.508887    0.000000
 79   10.739549    3.508887    0.000000
 79    2.048507    3.508887    0.000000
 79    9.291042    7.690366    2.365402
 79   12.188056    7.690366    2.365402
 79   15.085070    7.690366    2.365402
 79    6.394028    7.690366    2.365402
 79    4.945521    0.163705    2.365402
 79    7.842535    0.163705    2.365402
 79   10.739549    0.163705    2.365402
 79    2.048507    0.163705    2.365402
 79    6.394028    2.672592    2.365402
 79    9.291042    2.672592    2.365402
 79   12.188056    2.672592    2.365402
 79    3.497014    2.672592    2.365402
 79    7.842535    5.181479    2.365402
 79   10.739549    5.181479    2.365402
 79   13.636563    5.181479    2.365402
 79    4.945521    5.181479    2.365402
 79    7.830378    6.859384    4.719173
 79   10.740098    6.856008    4.733095
 79   13.648513    6.857467    4.717366
 79    4.945574    6.858013    4.723308
 79    9.280665    9.373031    4.718497
 79   12.200434    9.374010    4.717889
 79   15.080858    9.359586    4.741405
 79    6.395099    9.362689    4.737844
 79    4.945029    1.836458    4.729816
 79    7.844807    1.836812    4.724654
 79   10.740450    1.834978    4.734254
 79    2.047616    1.836944    4.724188
 79    6.392354    4.344272    4.730940
 79    9.287371    4.331892    4.718048
 79   12.190194    4.334683    4.716844
 79    3.497284    4.346356    4.730042
 79    6.354388    6.009153    7.201948
 79    9.176313    5.966227    7.063487
 79   12.295448    5.958977    7.067264
 79    3.535971    6.009673    7.199197
 79    7.774653    8.565755    7.217500
 79   10.736836    8.652294    7.062368
 79   13.711081    8.568310    7.215805
 79    4.946241    8.527247    7.193607
 79    3.485619    1.039932    7.203868
 79    6.403627    1.042888    7.201235
 79    9.286332    0.996831    7.195145
 79    0.599360    0.993150    7.194369
 79    4.944701    3.511585    7.208907
 79    7.815294    3.483521    7.198869
 79   10.742553    3.413168    7.185665
 79    2.077138    3.481414    7.194200
 79   10.713846    5.160071    9.234063
 79   12.174223    7.696399    9.260005
 79    9.302993    7.691802    9.276096
 79   10.673523    6.802132   11.397139
 79   10.674493    6.827679   21.779649
 79    9.276164    7.692571   23.838757
 79   12.187537    7.713209   23.905885
 79   10.703452    5.139431   23.931294
 79    2.075691    3.480099   25.959362
 79   10.741073    3.407195   25.982475
 79    7.817846    3.484538   25.960488
 79    4.946745    3.509665   25.949075
 79    0.602429    0.988190   25.962552
 79    9.287245    0.994074   25.970272
 79    6.402209    1.038062   25.959534
 79    3.485415    1.039027   25.957441
 79    4.951048    8.525859   25.962361
 79   13.714409    8.567416   25.952475
 79   10.723698    8.641354   26.085845
 79    7.781910    8.561870   25.939402
 79    3.536957    6.004830   25.956140
 79   12.293453    5.960973   26.087488
 79    9.180061    5.980453   26.092862
 79    6.355000    6.006643   25.958476
 79    3.496878    4.346535   28.432800
 79   12.194780    4.333899   28.441962
 79    9.287376    4.334447   28.444380
 79    6.393699    4.344590   28.432235
 79    2.045323    1.832584   28.437057
 79   10.739103    1.838426   28.424203
 79    7.843261    1.833631   28.437356
 79    4.943680    1.837707   28.429002
 79    6.392876    9.363816   28.427424
 79   15.080008    9.357874   28.421623
 79   12.197287    9.371520   28.442957
 79    9.282225    9.371787   28.440152
 79    4.943873    6.855376   28.435997
 79   13.647214    6.857118   28.445307
 79   10.739319    6.852118   28.427958
 79    7.829354    6.862672   28.441077
 79    4.945519    5.181468   30.795838
 79   13.636561    5.181468   30.795838
 79   10.739547    5.181468   30.795838
 79    7.842533    5.181468   30.795838
 79    3.497012    2.672581   30.795838
 79   12.188054    2.672581   30.795838
 79    9.291040    2.672581   30.795838
 79    6.394026    2.672581   30.795838
 79    2.048505    0.163694   30.795838
 79   10.739547    0.163694   30.795838
 79    7.842533    0.163694   30.795838
 79    4.945519    0.163694   30.795838
 79    6.394026    7.690355   30.795838
 79   15.085068    7.690355   30.795838
 79   12.188054    7.690355   30.795838
 79    9.291040    7.690355   30.795838
 79    2.048505    3.508876   33.161240
 79   10.739547    3.508876   33.161240
 79    7.842533    3.508876   33.161240
 79    4.945519    3.508876   33.161240
 79    0.599998    0.999989   33.161240
 79    9.291040    0.999989   33.161240
 79    6.394026    0.999989   33.161240
 79    3.497012    0.999989   33.161240
 79    4.945519    8.526650   33.161240
 79   13.636561    8.526650   33.161240
 79   10.739547    8.526650   33.161240
 79    7.842533    8.526650   33.161240
 79    3.497012    6.017763   33.161240
 79   12.188054    6.017763   33.161240
 79    9.291040    6.017763   33.161240
 79    6.394026    6.017763   33.161240
 16   11.345877    6.552400   13.658293
 16   12.310333    6.054021   20.152049
  6    9.899497    7.039006   14.653947
  6   12.086271    9.259250   13.650136
  6   12.443049    7.927275   13.924394
  6    7.131250    0.258589   14.049806
  6   13.711466    7.649563   14.441817
  6    8.348972    0.000205   14.716475
  6   14.558020    8.692502   14.805104
  6    9.065946    1.051803   15.477131
  6    8.312472    1.975344   16.141252
  6   10.544398    0.838081   15.830238
  6   11.385848    2.090691   15.857221
  6   11.197354    3.100362   16.715247
  6    8.681753    2.761463   17.312631
  6   10.425863    0.102841   17.143683
  6   10.093930    3.185219   17.692249
  6    9.497288    2.015453   18.453373
  6    9.850554    0.600017   18.273828
  6   14.992100    9.621824   19.141858
  6   15.560908    8.350529   19.350475
  6   13.652507    9.811581   19.525943
  6   14.780937    7.268628   19.743365
  6   12.866386    8.736475   19.940575
  6   13.408530    7.445772   19.982074
  6   13.253220    4.897650   21.192570
  1    6.830055    1.286518   13.855477
  1   14.014040    6.612788   14.602437
  1   10.981217    0.160116   15.087147
  1   11.152991    9.479901   13.127588
  1    9.153479    2.275138   19.454848
  1    5.030595    8.192169   19.145800
  1    9.505405    8.005517   14.321529
  1   11.870586    3.960627   16.683155
  1    9.145630    6.258314   14.494947
  1    7.892554    3.406627   17.694899
  1    7.395694    0.755325   19.424848
  1    3.646793    6.282160   19.835026
  1   15.511741    8.437897   15.259186
  1   11.817046    8.894457   20.203766
  1   10.192626    7.077497   15.710668
  1   16.323271    9.055514   17.086198
  1   14.095973    4.482860   20.628249
  1   13.583784    5.400407   22.109167
  1    7.240605    1.983022   15.927668
  1   12.208987    2.145041   15.143812
  1   10.111913    4.097156   18.292667
  1   12.553870    4.093481   21.452947
 
E=  -785.1637 eV
box:  11.588056 0 0   5.794028  10.035548 0 0 0  50.000000
Kpoints:  2  2  1
basis: NGX=  90 NGY=  90 NGZ= 378 NGXF= 128 NGYF= 128 NGZF= 560
