# Supplementary material for: Controlling piezoresistance in single molecules through the isomerisation of bullvalenes
Source: Nat Commun. 2023 Oct 3;14:6089. doi: 10.1038/s41467-023-41674-z (PMC10547723; doi:10.1038/s41467-023-41674-z)
Supplement: Supplementary file 4 — Source Data [file 41467_2023_41674_MOESM4_ESM.zip › Fig. 6 4-tip Bpp at d = 11.6.txt]

 79    6.394028    6.017774    0.000000
 79    9.291042    6.017774    0.000000
 79   12.188056    6.017774    0.000000
 79    3.497014    6.017774    0.000000
 79    7.842535    8.526661    0.000000
 79   10.739549    8.526661    0.000000
 79   13.636563    8.526661    0.000000
 79    4.945521    8.526661    0.000000
 79    3.497014    1.000000    0.000000
 79    6.394028    1.000000    0.000000
 79    9.291042    1.000000    0.000000
 79    0.600000    1.000000    0.000000
 79    4.945521    3.508887    0.000000
 79    7.842535    3.508887    0.000000
 79   10.739549    3.508887    0.000000
 79    2.048507    3.508887    0.000000
 79    9.291042    7.690366    2.365402
 79   12.188056    7.690366    2.365402
 79   15.085070    7.690366    2.365402
 79    6.394028    7.690366    2.365402
 79    4.945521    0.163705    2.365402
 79    7.842535    0.163705    2.365402
 79   10.739549    0.163705    2.365402
 79    2.048507    0.163705    2.365402
 79    6.394028    2.672592    2.365402
 79    9.291042    2.672592    2.365402
 79   12.188056    2.672592    2.365402
 79    3.497014    2.672592    2.365402
 79    7.842535    5.181479    2.365402
 79   10.739549    5.181479    2.365402
 79   13.636563    5.181479    2.365402
 79    4.945521    5.181479    2.365402
 79    7.825386    6.863204    4.711764
 79   10.740277    6.856484    4.732400
 79   13.651847    6.861511    4.713536
 79    4.945581    6.857148    4.726099
 79    9.278176    9.375567    4.715420
 79   12.207025    9.374495    4.717216
 79   15.085677    9.360512    4.746957
 79    6.396204    9.364448    4.741157
 79    4.945778    1.837206    4.732435
 79    7.843902    1.837081    4.726581
 79   10.740101    1.832012    4.737317
 79    2.048214    1.838230    4.726337
 79    6.393262    4.344760    4.733482
 79    9.287738    4.326753    4.714929
 79   12.188550    4.331460    4.714681
 79    3.497923    4.346588    4.732664
 79    6.350029    6.010501    7.206583
 79    9.168756    5.962087    7.039612
 79   12.303135    5.956324    7.044676
 79    3.536687    6.010326    7.205879
 79    7.768271    8.569628    7.214546
 79   10.738583    8.662891    7.043240
 79   13.708043    8.568983    7.221283
 79    4.944901    8.527594    7.200975
 79    3.483226    1.040498    7.206191
 79    6.405378    1.045659    7.204960
 79    9.284694    0.996591    7.199175
 79    0.599528    0.995642    7.197835
 79    4.945494    3.512355    7.216841
 79    7.817414    3.482934    7.205604
 79   10.742029    3.412689    7.187176
 79    2.077161    3.478617    7.198778
 79   10.721561    5.173385    9.213796
 79   12.158920    7.680503    9.248733
 79    9.306334    7.687128    9.251512
 79   10.693903    6.795483   11.389926
 79   10.689113    6.830394   22.992343
 79    9.273299    7.689335   25.051545
 79   12.173259    7.711664   25.130280
 79   10.690509    5.155838   25.151972
 79    2.076811    3.477617   27.156828
 79   10.744816    3.406924   27.179989
 79    7.819979    3.483929   27.158179
 79    4.947817    3.509340   27.141228
 79    0.602071    0.989804   27.154686
 79    9.283462    0.996619   27.165390
 79    6.402532    1.037179   27.158001
 79    3.483984    1.041520   27.152532
 79    4.951826    8.525352   27.154427
 79   13.715821    8.567199   27.155428
 79   10.717108    8.650025   27.302742
 79    7.775090    8.565936   27.142401
 79    3.537224    6.005227   27.152649
 79   12.298789    5.955386   27.301455
 79    9.170637    5.978137   27.314403
 79    6.352250    6.006613   27.150236
 79    3.496660    4.346407   29.628685
 79   12.192531    4.332742   29.643744
 79    9.286177    4.331488   29.647553
 79    6.392255    4.344810   29.628152
 79    2.046247    1.834639   29.634734
 79   10.741304    1.836409   29.622433
 79    7.843624    1.833088   29.635106
 79    4.944115    1.837802   29.627474
 79    6.390189    9.365601   29.623734
 79   15.082989    9.357658   29.617869
 79   12.198290    9.371870   29.640494
 79    9.276228    9.372129   29.642585
 79    4.944346    6.854966   29.634737
 79   13.649653    6.858648   29.644219
 79   10.740637    6.851702   29.626416
 79    7.824585    6.866662   29.643683
 79    4.945521    5.181479   31.995835
 79   13.636563    5.181479   31.995835
 79   10.739549    5.181479   31.995835
 79    7.842535    5.181479   31.995835
 79    3.497014    2.672592   31.995835
 79   12.188056    2.672592   31.995835
 79    9.291042    2.672592   31.995835
 79    6.394028    2.672592   31.995835
 79    2.048507    0.163705   31.995835
 79   10.739549    0.163705   31.995835
 79    7.842535    0.163705   31.995835
 79    4.945521    0.163705   31.995835
 79    6.394028    7.690366   31.995835
 79   15.085070    7.690366   31.995835
 79   12.188056    7.690366   31.995835
 79    9.291042    7.690366   31.995835
 79    2.048507    3.508887   34.361237
 79   10.739549    3.508887   34.361237
 79    7.842535    3.508887   34.361237
 79    4.945521    3.508887   34.361237
 79    0.600000    1.000000   34.361237
 79    9.291042    1.000000   34.361237
 79    6.394028    1.000000   34.361237
 79    3.497014    1.000000   34.361237
 79    4.945521    8.526661   34.361237
 79   13.636563    8.526661   34.361237
 79   10.739549    8.526661   34.361237
 79    7.842535    8.526661   34.361237
 79    3.497014    6.017774   34.361237
 79   12.188056    6.017774   34.361237
 79    9.291042    6.017774   34.361237
 79    6.394028    6.017774   34.361237
 16   10.983302    6.543107   13.727887
 16   12.232078    5.979181   21.326543
  6    9.404188    7.074376   14.459630
  6   11.791889    9.221550   13.919549
  6   12.072609    7.873886   14.186861
  6    6.831061    0.177803   14.427372
  6   13.259247    7.530007   14.840698
  6   13.765581    9.891816   15.193745
  6   14.103847    8.529747   15.311830
  6    8.690531    0.868442   15.997546
  6    7.950542    1.808086   16.651948
  6   10.156622    0.615242   16.363668
  6   11.026564    1.846525   16.367554
  6   10.855079    2.880741   17.202452
  6    8.335240    2.594281   17.819089
  6   15.831492    9.943461   17.691487
  6    9.756997    3.009314   18.176923
  6    9.144602    1.861797   18.963928
  6    9.494188    0.441619   18.818594
  6   14.710749    9.502860   19.776002
  6   15.327141    8.261478   20.026804
  6   13.400840    9.689772   20.252123
  6   14.615347    7.198458   20.572588
  6   12.684705    8.636548   20.816983
  6   13.268802    7.368839   20.921336
  6   13.291951    4.959075   22.394970
  1    6.594867    1.222945   14.229442
  1   13.499342    6.479951   15.015032
  1   16.367894    9.949081   15.630691
  1   10.925726    9.491527   13.313647
  1    8.816589    2.146712   19.963467
  1    4.781147    8.114362   19.745338
  1    9.095503    8.046770   14.063356
  1   11.546687    3.724921   17.150327
  1    8.667993    6.311979   14.177294
  1    7.557766    3.259789   18.194383
  1    7.110311    0.615042   20.116357
  1   15.105655    6.234157   20.702139
  1   14.993067    8.233122   15.864253
  1   11.657149    8.788993   21.155472
  1    9.513620    7.111474   15.550389
  1   15.941568    8.858344   17.663979
  1   14.103809    4.518323   21.805765
  1   13.671867    5.556808   23.231012
  1    6.883594    1.847287   16.419079
  1   11.851728    1.869834   15.653759
  1    9.792609    3.931185   18.759400
  1   12.644404    4.163557   22.783814
 
E= -785.1914 eV
box:  11.588056 0 0   5.794028  10.035548 0 0 0  55.000000
Kpoints:  2  2  1
basis: NGX=  90 NGY=  90 NGZ= 420 NGXF= 128 NGYF= 128 NGZF= 630
