# Supplementary material for: Controlling piezoresistance in single molecules through the isomerisation of bullvalenes
Source: Nat Commun. 2023 Oct 3;14:6089. doi: 10.1038/s41467-023-41674-z (PMC10547723; doi:10.1038/s41467-023-41674-z)
Supplement: Supplementary file 4 — Source Data [file 41467_2023_41674_MOESM4_ESM.zip › Fig. 6 4-tip Bpp at d = 12.8.txt]

 79    6.394028    6.017774    0.000000
 79    9.291042    6.017774    0.000000
 79   12.188056    6.017774    0.000000
 79    3.497014    6.017774    0.000000
 79    7.842535    8.526661    0.000000
 79   10.739549    8.526661    0.000000
 79   13.636563    8.526661    0.000000
 79    4.945521    8.526661    0.000000
 79    3.497014    1.000000    0.000000
 79    6.394028    1.000000    0.000000
 79    9.291042    1.000000    0.000000
 79    0.600000    1.000000    0.000000
 79    4.945521    3.508887    0.000000
 79    7.842535    3.508887    0.000000
 79   10.739549    3.508887    0.000000
 79    2.048507    3.508887    0.000000
 79    9.291042    7.690366    2.365271
 79   12.188056    7.690366    2.365271
 79   15.085070    7.690366    2.365271
 79    6.394028    7.690366    2.365271
 79    4.945521    0.163705    2.365271
 79    7.842535    0.163705    2.365271
 79   10.739549    0.163705    2.365271
 79    2.048507    0.163705    2.365271
 79    6.394028    2.672592    2.365271
 79    9.291042    2.672592    2.365271
 79   12.188056    2.672592    2.365271
 79    3.497014    2.672592    2.365271
 79    7.842535    5.181479    2.365271
 79   10.739549    5.181479    2.365271
 79   13.636563    5.181479    2.365271
 79    4.945521    5.181479    2.365271
 79    7.828430    6.862027    4.716999
 79   10.739799    6.852595    4.734776
 79   13.652207    6.860878    4.717951
 79    4.946899    6.856619    4.723129
 79    9.278220    9.373378    4.715137
 79   12.203353    9.373347    4.713366
 79   15.084820    9.359874    4.741233
 79    6.395698    9.360433    4.739102
 79    4.945921    1.835281    4.730194
 79    7.846255    1.834045    4.722740
 79   10.740099    1.834300    4.736923
 79    2.046250    1.833285    4.722800
 79    6.397348    4.343497    4.730229
 79    9.290825    4.331390    4.714117
 79   12.195229    4.329458    4.715331
 79    3.500793    4.346020    4.727604
 79    6.348018    6.004693    7.203796
 79    9.169539    5.958190    7.056103
 79   12.308599    5.953669    7.056908
 79    3.541812    6.004953    7.201959
 79    7.764288    8.569273    7.221017
 79   10.743917    8.660855    7.046709
 79   13.713562    8.565531    7.230293
 79    4.944744    8.526631    7.195641
 79    3.489039    1.042684    7.204169
 79    6.405353    1.044080    7.204388
 79    9.290348    0.991634    7.196559
 79    0.602829    0.992980    7.195899
 79    4.946057    3.506412    7.211132
 79    7.813397    3.477831    7.202273
 79   10.740731    3.404607    7.190564
 79    2.082634    3.475720    7.199987
 79   10.730803    5.164917    9.221413
 79   12.159477    7.685167    9.258286
 79    9.313102    7.701151    9.253840
 79   10.709744    6.801465   11.393678
 79   10.667359    6.836010   24.179131
 79    9.285425    7.699300   26.250530
 79   12.178518    7.709414   26.315474
 79   10.707600    5.146473   26.340154
 79    2.081302    3.478460   28.358472
 79   10.742721    3.398648   28.379979
 79    7.815554    3.482525   28.362437
 79    4.945923    3.511349   28.346334
 79    0.605225    0.986056   28.360251
 79    9.290978    0.991928   28.368561
 79    6.404799    1.044606   28.360949
 79    3.486184    1.044241   28.354992
 79    4.953083    8.526897   28.360556
 79   13.721869    8.571586   28.345189
 79   10.723184    8.652879   28.496043
 79    7.777368    8.564285   28.332693
 79    3.542016    6.005661   28.356020
 79   12.301912    5.954567   28.494384
 79    9.170860    5.976915   28.498181
 79    6.350824    6.008167   28.355929
 79    3.496509    4.344204   30.831702
 79   12.192101    4.333502   30.846377
 79    9.285833    4.330818   30.845832
 79    6.390144    4.345640   30.832136
 79    2.042322    1.837432   30.838002
 79   10.740513    1.833996   30.825458
 79    7.844580    1.837431   30.838675
 79    4.944588    1.836722   30.827060
 79    6.390158    9.361621   30.825893
 79   15.078593    9.357649   30.819752
 79   12.201949    9.373662   30.845254
 79    9.277775    9.376038   30.842084
 79    4.943051    6.858509   30.837753
 79   13.650501    6.853709   30.843643
 79   10.739862    6.857161   30.825518
 79    7.824587    6.861634   30.842504
 79    4.945521    5.181479   33.195704
 79   13.636563    5.181479   33.195704
 79   10.739549    5.181479   33.195704
 79    7.842535    5.181479   33.195704
 79    3.497014    2.672592   33.195704
 79   12.188056    2.672592   33.195704
 79    9.291042    2.672592   33.195704
 79    6.394028    2.672592   33.195704
 79    2.048507    0.163705   33.195704
 79   10.739549    0.163705   33.195704
 79    7.842535    0.163705   33.195704
 79    4.945521    0.163705   33.195704
 79    6.394028    7.690366   33.195704
 79   15.085070    7.690366   33.195704
 79   12.188056    7.690366   33.195704
 79    9.291042    7.690366   33.195704
 79    2.048507    3.508887   35.560975
 79   10.739549    3.508887   35.560975
 79    7.842535    3.508887   35.560975
 79    4.945521    3.508887   35.560975
 79    0.600000    1.000000   35.560975
 79    9.291042    1.000000   35.560975
 79    6.394028    1.000000   35.560975
 79    3.497014    1.000000   35.560975
 79    4.945521    8.526661   35.560975
 79   13.636563    8.526661   35.560975
 79   10.739549    8.526661   35.560975
 79    7.842535    8.526661   35.560975
 79    3.497014    6.017774   35.560975
 79   12.188056    6.017774   35.560975
 79    9.291042    6.017774   35.560975
 79    6.394028    6.017774   35.560975
 16   10.786478    6.416230   13.737816
 16   12.108954    5.931546   22.450303
  6    9.126947    6.877531   14.327036
  6   11.521419    9.098290   14.122256
  6   11.784423    7.743010   14.380657
  6    6.489952    0.044249   14.747501
  6   12.887238    7.388152   15.164937
  6   13.339202    9.740206   15.621144
  6   13.664883    8.376265   15.757610
  6    8.201652    0.705534   16.488084
  6    7.426499    1.636085   17.107907
  6    9.651542    0.465106   16.915845
  6   10.510967    1.704435   16.926105
  6   10.297091    2.758897   17.731683
  6    7.762588    2.438523   18.282275
  6   15.307951    9.818630   18.255081
  6    9.165560    2.891968   18.664338
  6    8.552315    1.749690   19.459171
  6    8.950381    0.334692   19.361967
  6   14.246568    9.425457   20.389858
  6   14.958102    8.252612   20.710193
  6   12.947856    9.569308   20.911021
  6   14.351202    7.206119   21.396627
  6   12.337483    8.533653   21.613451
  6   13.017016    7.324670   21.813651
  6   13.329996    5.070648   23.487933
  1    6.269943    1.092548   14.554659
  1   13.108004    6.332296   15.335051
  1   15.894965    9.792766   16.209727
  1   10.729709    9.381662   13.425954
  1    8.197795    2.051380   20.444310
  1   15.990115    8.144841   20.385652
  1    8.841954    7.870755   13.963399
  1   10.983881    3.606189   17.687197
  1    8.444259    6.126843   13.910918
  1    6.965588    3.097189   18.622012
  1    6.585988    0.441198   20.714195
  1   14.911649    6.292133   21.590657
  1   14.478785    8.069139   16.410423
  1   11.320080    8.652562   21.996189
  1    9.116254    6.839787   15.424262
  1   15.463472    8.737940   18.262486
  1   14.094428    4.592893   22.863667
  1   13.770858    5.767120   24.210731
  1    6.369753    1.673657   16.824624
  1   11.364892    1.720696   16.249781
  1    9.167910    3.828641   19.226596
  1   12.762274    4.302729   24.027930
 
E=  -785.2324 eV
box:  11.588056 0 0   5.794028  10.035548 0 0 0  55.000000
Kpoints:  2  2  1
basis: NGX=  90 NGY=  90 NGZ= 420 NGXF= 128 NGYF= 128 NGZF= 630
