# Supplementary material for: Controlling piezoresistance in single molecules through the isomerisation of bullvalenes
Source: Nat Commun. 2023 Oct 3;14:6089. doi: 10.1038/s41467-023-41674-z (PMC10547723; doi:10.1038/s41467-023-41674-z)
Supplement: Supplementary file 4 — Source Data [file 41467_2023_41674_MOESM4_ESM.zip › Fig. 6 4-tip Bpp at d = 14.0.txt]

 79    6.394028    6.017774    0.000000
 79    9.291042    6.017774    0.000000
 79   12.188056    6.017774    0.000000
 79    3.497014    6.017774    0.000000
 79    7.842535    8.526661    0.000000
 79   10.739549    8.526661    0.000000
 79   13.636563    8.526661    0.000000
 79    4.945521    8.526661    0.000000
 79    3.497014    1.000000    0.000000
 79    6.394028    1.000000    0.000000
 79    9.291042    1.000000    0.000000
 79    0.600000    1.000000    0.000000
 79    4.945521    3.508887    0.000000
 79    7.842535    3.508887    0.000000
 79   10.739549    3.508887    0.000000
 79    2.048507    3.508887    0.000000
 79    9.291042    7.690366    2.365271
 79   12.188056    7.690366    2.365271
 79   15.085070    7.690366    2.365271
 79    6.394028    7.690366    2.365271
 79    4.945521    0.163705    2.365271
 79    7.842535    0.163705    2.365271
 79   10.739549    0.163705    2.365271
 79    2.048507    0.163705    2.365271
 79    6.394028    2.672592    2.365271
 79    9.291042    2.672592    2.365271
 79   12.188056    2.672592    2.365271
 79    3.497014    2.672592    2.365271
 79    7.842535    5.181479    2.365271
 79   10.739549    5.181479    2.365271
 79   13.636563    5.181479    2.365271
 79    4.945521    5.181479    2.365271
 79    7.829082    6.860840    4.718144
 79   10.738645    6.852903    4.734049
 79   13.649289    6.860222    4.719732
 79    4.945809    6.856437    4.723672
 79    9.278397    9.372640    4.717475
 79   12.200822    9.372062    4.715282
 79   15.083954    9.360178    4.739793
 79    6.395399    9.360657    4.738490
 79    4.945221    1.835568    4.730116
 79    7.845038    1.834876    4.723386
 79   10.738994    1.836012    4.736611
 79    2.045937    1.833882    4.723441
 79    6.396623    4.344287    4.730370
 79    9.289570    4.333835    4.715481
 79   12.194878    4.331494    4.717226
 79    3.499796    4.346509    4.727739
 79    6.349918    6.005780    7.202386
 79    9.173867    5.962811    7.063476
 79   12.301105    5.961028    7.062668
 79    3.536034    6.006483    7.200655
 79    7.766673    8.566119    7.218227
 79   10.743539    8.654300    7.051882
 79   13.706286    8.561762    7.227353
 79    4.943076    8.526809    7.195212
 79    3.489336    1.039126    7.202484
 79    6.404640    1.040655    7.202893
 79    9.288604    0.991416    7.195482
 79    0.602390    0.993569    7.194741
 79    4.944898    3.506771    7.209161
 79    7.813944    3.480104    7.201246
 79   10.739883    3.408884    7.186263
 79    2.078709    3.480089    7.197665
 79   10.732718    5.157680    9.227897
 79   12.155957    7.688005    9.269683
 79    9.312302    7.709480    9.263785
 79   10.718342    6.804998   11.397136
 79   10.657969    6.832354   25.371739
 79    9.289224    7.704226   27.453513
 79   12.175333    7.707596   27.504464
 79   10.715944    5.145341   27.530458
 79    2.078221    3.478943   29.559705
 79   10.741930    3.406899   29.581122
 79    7.817604    3.482729   29.561129
 79    4.947620    3.509019   29.548622
 79    0.604879    0.988669   29.565926
 79    9.290452    0.992495   29.571659
 79    6.404209    1.038915   29.562210
 79    3.486883    1.039790   29.555770
 79    4.951734    8.526785   29.560980
 79   13.714480    8.566039   29.545206
 79   10.727656    8.647221   29.694438
 79    7.779684    8.562266   29.538228
 79    3.539144    6.004793   29.559653
 79   12.297606    5.959519   29.690135
 79    9.179019    5.977854   29.692892
 79    6.355061    6.006108   29.558420
 79    3.496173    4.344162   32.031285
 79   12.191352    4.335936   32.044639
 79    9.287737    4.331275   32.044354
 79    6.391673    4.346628   32.030239
 79    2.043978    1.837460   32.037609
 79   10.740407    1.835323   32.028901
 79    7.844099    1.838751   32.038109
 79    4.944985    1.836824   32.031292
 79    6.391720    9.362069   32.025433
 79   15.079326    9.358288   32.018048
 79   12.199688    9.373463   32.044291
 79    9.278727    9.374807   32.041450
 79    4.944715    6.858967   32.036772
 79   13.648381    6.855601   32.044091
 79   10.739060    6.857265   32.027513
 79    7.829704    6.858974   32.040483
 79    4.945521    5.181479   34.395704
 79   13.636563    5.181479   34.395704
 79   10.739549    5.181479   34.395704
 79    7.842535    5.181479   34.395704
 79    3.497014    2.672592   34.395704
 79   12.188056    2.672592   34.395704
 79    9.291042    2.672592   34.395704
 79    6.394028    2.672592   34.395704
 79    2.048507    0.163705   34.395704
 79   10.739549    0.163705   34.395704
 79    7.842535    0.163705   34.395704
 79    4.945521    0.163705   34.395704
 79    6.394028    7.690366   34.395704
 79   15.085070    7.690366   34.395704
 79   12.188056    7.690366   34.395704
 79    9.291042    7.690366   34.395704
 79    2.048507    3.508887   36.760975
 79   10.739549    3.508887   36.760975
 79    7.842535    3.508887   36.760975
 79    4.945521    3.508887   36.760975
 79    0.600000    1.000000   36.760975
 79    9.291042    1.000000   36.760975
 79    6.394028    1.000000   36.760975
 79    3.497014    1.000000   36.760975
 79    4.945521    8.526661   36.760975
 79   13.636563    8.526661   36.760975
 79   10.739549    8.526661   36.760975
 79    7.842535    8.526661   36.760975
 79    3.497014    6.017774   36.760975
 79   12.188056    6.017774   36.760975
 79    9.291042    6.017774   36.760975
 79    6.394028    6.017774   36.760975
 16   10.665444    6.241109   13.706761
 16   11.956996    5.919962   23.549273
  6    8.926434    6.483231   14.185571
  6   11.128728    8.935664   14.328835
  6   11.466338    7.591180   14.549103
  6   11.741594    9.932554   15.082444
  6   12.486980    7.268145   15.450049
  6   12.719645    9.620565   16.050981
  6   13.115854    8.273898   16.176171
  6    7.447670    0.592119   16.995854
  6    6.580607    1.459490   17.581853
  6    8.885362    0.443232   17.496270
  6    9.658404    1.739211   17.529743
  6    9.334737    2.786223   18.307391
  6    6.809422    2.280591   18.770367
  6   14.550682    9.803700   18.839838
  6    8.159434    2.851248   19.190341
  6    7.604549    1.671484   19.978322
  6    8.131745    0.295523   19.924602
  6   13.555387    9.397083   21.013460
  6   14.417796    8.354794   21.403538
  6   12.262176    9.423283   21.569401
  6   13.975783    7.317912   22.220497
  6   11.814458    8.397988   22.396812
  6   12.656158    7.316470   22.692226
  6   13.365299    5.243655   24.481306
  1    5.676496    0.937987   14.913290
  1   12.762874    6.222393   15.597705
  1   15.205196    9.798575   16.816482
  1   10.401087    9.199436   13.559253
  1    7.196715    1.956910   20.947574
  1   15.443747    8.345457   21.043860
  1    8.575955    7.479208   13.894885
  1    9.965320    3.678069   18.282735
  1    8.355143    5.721485   13.640936
  1    5.953460    2.881357   19.073763
  1    5.782711    0.193392   21.311435
  1   14.657075    6.508605   22.479705
  1   13.867706    7.991916   16.911160
  1   10.803244    8.427710   22.811495
  1    8.831190    6.330619   15.268571
  1   14.813946    8.743529   18.878453
  1   14.065271    4.735405   23.806797
  1   13.856866    6.038381   25.054313
  1    5.541268    1.438914   17.237494
  1   10.542320    1.805749   16.894380
  1    8.069670    3.792541   19.737546
  1   12.928829    4.516601   25.177387
 
E=  -785.2904 eV
box:  11.588056 0 0   5.794028  10.035548 0 0 0  55.000000
Kpoints:  2  2  1
basis: NGX=  90 NGY=  90 NGZ= 420 NGXF= 128 NGYF= 128 NGZF= 630
