# Supplementary material for: Controlling piezoresistance in single molecules through the isomerisation of bullvalenes
Source: Nat Commun. 2023 Oct 3;14:6089. doi: 10.1038/s41467-023-41674-z (PMC10547723; doi:10.1038/s41467-023-41674-z)
Supplement: Supplementary file 4 — Source Data [file 41467_2023_41674_MOESM4_ESM.zip › Fig. 6 4-tip Bpp at d = 15.2.txt]

 79    6.394028    6.017774    0.000000
 79    9.291042    6.017774    0.000000
 79   12.188056    6.017774    0.000000
 79    3.497014    6.017774    0.000000
 79    7.842535    8.526661    0.000000
 79   10.739549    8.526661    0.000000
 79   13.636563    8.526661    0.000000
 79    4.945521    8.526661    0.000000
 79    3.497014    1.000000    0.000000
 79    6.394028    1.000000    0.000000
 79    9.291042    1.000000    0.000000
 79    0.600000    1.000000    0.000000
 79    4.945521    3.508887    0.000000
 79    7.842535    3.508887    0.000000
 79   10.739549    3.508887    0.000000
 79    2.048507    3.508887    0.000000
 79    9.291042    7.690366    2.365271
 79   12.188056    7.690366    2.365271
 79   15.085070    7.690366    2.365271
 79    6.394028    7.690366    2.365271
 79    4.945521    0.163705    2.365271
 79    7.842535    0.163705    2.365271
 79   10.739549    0.163705    2.365271
 79    2.048507    0.163705    2.365271
 79    6.394028    2.672592    2.365271
 79    9.291042    2.672592    2.365271
 79   12.188056    2.672592    2.365271
 79    3.497014    2.672592    2.365271
 79    7.842535    5.181479    2.365271
 79   10.739549    5.181479    2.365271
 79   13.636563    5.181479    2.365271
 79    4.945521    5.181479    2.365271
 79    7.827186    6.861801    4.719278
 79   10.739028    6.853929    4.737355
 79   13.651045    6.861147    4.718228
 79    4.945191    6.857970    4.724957
 79    9.275662    9.373302    4.718004
 79   12.203623    9.374033    4.715769
 79   15.082975    9.361192    4.743578
 79    6.392319    9.362369    4.741782
 79    4.944839    1.836834    4.732973
 79    7.844681    1.836454    4.724937
 79   10.738631    1.835216    4.738585
 79    2.045310    1.835175    4.724525
 79    6.392867    4.345755    4.732471
 79    9.286714    4.331615    4.716097
 79   12.192423    4.331457    4.715752
 79    3.497705    4.345917    4.731779
 79    6.351588    6.008875    7.204748
 79    9.170297    5.963772    7.059442
 79   12.308372    5.956604    7.058011
 79    3.539723    6.006934    7.204475
 79    7.769173    8.566194    7.227402
 79   10.741313    8.660937    7.046545
 79   13.711417    8.564151    7.230648
 79    4.944244    8.529318    7.201274
 79    3.485551    1.039701    7.206241
 79    6.404244    1.043643    7.205305
 79    9.285376    0.993552    7.198100
 79    0.600169    0.992519    7.198095
 79    4.944009    3.509061    7.213644
 79    7.812247    3.482639    7.204066
 79   10.739394    3.406459    7.188150
 79    2.078432    3.477533    7.202297
 79   10.729278    5.160938    9.220818
 79   12.153136    7.692965    9.256906
 79    9.320669    7.706713    9.265564
 79   10.715843    6.818827   11.398094
 79   10.645231    6.844186   26.563405
 79    9.294395    7.691338   28.676417
 79   12.167480    7.695368   28.707480
 79   10.723075    5.160351   28.731750
 79    2.082360    3.476713   30.760301
 79   10.744093    3.407633   30.771565
 79    7.816492    3.481556   30.762338
 79    4.948612    3.507844   30.746990
 79    0.604516    0.989762   30.764654
 79    9.291895    0.993479   30.770928
 79    6.406207    1.040997   30.759224
 79    3.489034    1.040822   30.757079
 79    4.952926    8.526820   30.763534
 79   13.717394    8.566537   30.737430
 79   10.732301    8.654602   30.904626
 79    7.776502    8.566057   30.736879
 79    3.541817    6.005390   30.757814
 79   12.306547    5.952957   30.897727
 79    9.174643    5.969338   30.902794
 79    6.353648    6.006504   30.759510
 79    3.497501    4.345466   33.231717
 79   12.192954    4.333717   33.247099
 79    9.287264    4.331164   33.246864
 79    6.392317    4.345181   33.232062
 79    2.045037    1.835361   33.239592
 79   10.740580    1.836515   33.225230
 79    7.844735    1.835496   33.240037
 79    4.944588    1.836565   33.231265
 79    6.392179    9.363170   33.224746
 79   15.081677    9.357975   33.219035
 79   12.201771    9.373368   33.245790
 79    9.277422    9.372461   33.245119
 79    4.944721    6.857750   33.240073
 79   13.649311    6.858254   33.243994
 79   10.740504    6.854174   33.225652
 79    7.827310    6.862033   33.243882
 79    4.945521    5.181479   35.595679
 79   13.636563    5.181479   35.595679
 79   10.739549    5.181479   35.595679
 79    7.842535    5.181479   35.595679
 79    3.497014    2.672592   35.595679
 79   12.188056    2.672592   35.595679
 79    9.291042    2.672592   35.595679
 79    6.394028    2.672592   35.595679
 79    2.048507    0.163705   35.595679
 79   10.739549    0.163705   35.595679
 79    7.842535    0.163705   35.595679
 79    4.945521    0.163705   35.595679
 79    6.394028    7.690366   35.595679
 79   15.085070    7.690366   35.595679
 79   12.188056    7.690366   35.595679
 79    9.291042    7.690366   35.595679
 79    2.048507    3.508887   37.960950
 79   10.739549    3.508887   37.960950
 79    7.842535    3.508887   37.960950
 79    4.945521    3.508887   37.960950
 79    0.600000    1.000000   37.960950
 79    9.291042    1.000000   37.960950
 79    6.394028    1.000000   37.960950
 79    3.497014    1.000000   37.960950
 79    4.945521    8.526661   37.960950
 79   13.636563    8.526661   37.960950
 79   10.739549    8.526661   37.960950
 79    7.842535    8.526661   37.960950
 79    3.497014    6.017774   37.960950
 79   12.188056    6.017774   37.960950
 79    9.291042    6.017774   37.960950
 79    6.394028    6.017774   37.960950
 16   10.874565    6.038933   13.644035
 16   11.765178    6.090795   24.561838
  6    9.173226    5.513856   14.034488
  6   10.284156    8.625381   14.531530
  6   11.058614    7.467571   14.690451
  6   10.439799    9.686795   15.419511
  6   12.038910    7.413957   15.688028
  6   11.380980    9.628930   16.468661
  6   12.204452    8.490383   16.555201
  6    5.664053    0.637303   17.508722
  6    4.518623    1.136489   18.041392
  6    7.029850    0.952529   18.119486
  6    7.320558    2.432534   18.200726
  6    6.609348    3.297205   18.943002
  6    4.382684    1.949402   19.248650
  6    7.063345    0.257776   19.459301
  6    5.425373    2.952398   19.742444
  6    5.259698    1.638427   20.503953
  6    6.245101    0.541494   20.504007
  6   12.013308    9.626719   21.640633
  6   13.194332    9.032804   22.119272
  6   10.791919    9.193197   22.190486
  6   13.161197    7.987360   23.042509
  6   10.745201    8.152579   23.112674
  6   11.931131    7.519358   23.518121
  6   13.436929    5.817735   25.211210
  1    4.043896    0.551252   15.289773
  1   12.652909    6.518952   15.792176
  1    7.797427    0.501178   17.478680
  1    9.578115    8.701298   13.701904
  1    4.721961    1.756087   21.444285
  1   14.157543    9.391782   21.757732
  1    8.464618    6.326849   13.845088
  1    6.905054    4.348488   18.956507
  1    8.954772    4.672240   13.365427
  1    3.356023    2.218655   19.494323
  1    9.855496    9.643497   21.857745
  1   14.096344    7.545638   23.383133
  1   12.940500    8.408583   17.355715
  1    9.786180    7.823368   23.517765
  1    9.129381    5.190949   15.083010
  1   13.486567    9.403671   19.533773
  1   14.107802    5.462090   24.418362
  1   13.820319    6.728240   25.686875
  1    3.573444    0.795932   17.610489
  1    8.176580    2.801348   17.633238
  1    4.982830    3.797479   20.270544
  1   13.319425    5.038366   25.974318
 
E=  -785.3340 eV
box:  11.588056 0 0   5.794028  10.035548 0 0 0  55.000000
Kpoints:  2  2  1
basis: NGX=  90 NGY=  90 NGZ= 420 NGXF= 128 NGYF= 128 NGZF= 630
