# Supplementary material for: Controlling piezoresistance in single molecules through the isomerisation of bullvalenes
Source: Nat Commun. 2023 Oct 3;14:6089. doi: 10.1038/s41467-023-41674-z (PMC10547723; doi:10.1038/s41467-023-41674-z)
Supplement: Supplementary file 4 — Source Data [file 41467_2023_41674_MOESM4_ESM.zip › Fig. 6 4-tip Bpp at d = 16.4.txt]

 79    6.394028    6.017774    0.000000
 79    9.291042    6.017774    0.000000
 79   12.188056    6.017774    0.000000
 79    3.497014    6.017774    0.000000
 79    7.842535    8.526661    0.000000
 79   10.739549    8.526661    0.000000
 79   13.636563    8.526661    0.000000
 79    4.945521    8.526661    0.000000
 79    3.497014    1.000000    0.000000
 79    6.394028    1.000000    0.000000
 79    9.291042    1.000000    0.000000
 79    0.600000    1.000000    0.000000
 79    4.945521    3.508887    0.000000
 79    7.842535    3.508887    0.000000
 79   10.739549    3.508887    0.000000
 79    2.048507    3.508887    0.000000
 79    9.291042    7.690366    2.365271
 79   12.188056    7.690366    2.365271
 79   15.085070    7.690366    2.365271
 79    6.394028    7.690366    2.365271
 79    4.945521    0.163705    2.365271
 79    7.842535    0.163705    2.365271
 79   10.739549    0.163705    2.365271
 79    2.048507    0.163705    2.365271
 79    6.394028    2.672592    2.365271
 79    9.291042    2.672592    2.365271
 79   12.188056    2.672592    2.365271
 79    3.497014    2.672592    2.365271
 79    7.842535    5.181479    2.365271
 79   10.739549    5.181479    2.365271
 79   13.636563    5.181479    2.365271
 79    4.945521    5.181479    2.365271
 79    7.828424    6.861491    4.719298
 79   10.739003    6.853548    4.735121
 79   13.648870    6.859449    4.718281
 79    4.945034    6.857611    4.725426
 79    9.277314    9.371916    4.719450
 79   12.200615    9.372995    4.716442
 79   15.081400    9.360040    4.742874
 79    6.392952    9.362520    4.740178
 79    4.944368    1.836458    4.731960
 79    7.843549    1.836297    4.725277
 79   10.738903    1.837269    4.738394
 79    2.044924    1.834984    4.725172
 79    6.393092    4.345599    4.731855
 79    9.287732    4.332893    4.717004
 79   12.192251    4.333336    4.716913
 79    3.497476    4.345779    4.730419
 79    6.354347    6.010433    7.203269
 79    9.177662    5.968430    7.062364
 79   12.300124    5.956952    7.062067
 79    3.536754    6.008175    7.201394
 79    7.776391    8.563765    7.222343
 79   10.735353    8.653106    7.052840
 79   13.710665    8.563925    7.218011
 79    4.948029    8.528473    7.199699
 79    3.485692    1.037279    7.203946
 79    6.403034    1.039764    7.202519
 79    9.286169    0.995953    7.195697
 79    0.601466    0.991614    7.197537
 79    4.944622    3.509093    7.211058
 79    7.814596    3.484323    7.202211
 79   10.740336    3.413360    7.187393
 79    2.075901    3.478831    7.200044
 79   10.725258    5.154705    9.235503
 79   12.162391    7.699573    9.255771
 79    9.312030    7.700682    9.286986
 79   10.694953    6.834511   11.407435
 79   10.651489    6.821043   27.749150
 79    9.305603    7.699495   29.878042
 79   12.165850    7.693103   29.888119
 79   10.725730    5.159616   29.926934
 79    2.079119    3.479088   31.961206
 79   10.742949    3.413566   31.971158
 79    7.817513    3.482092   31.957235
 79    4.947370    3.507798   31.946240
 79    0.604217    0.991741   31.961777
 79    9.290176    0.993635   31.964513
 79    6.406234    1.038581   31.956681
 79    3.488922    1.037087   31.955059
 79    4.949198    8.526285   31.959865
 79   13.709450    8.562900   31.935293
 79   10.738809    8.651572   32.105005
 79    7.776982    8.564850   31.941664
 79    3.538462    6.007230   31.958291
 79   12.301103    5.957801   32.095948
 79    9.177682    5.967535   32.100080
 79    6.355316    6.008073   31.956008
 79    3.499593    4.345162   34.430101
 79   12.193903    4.333034   34.444341
 79    9.289522    4.331553   34.443862
 79    6.395372    4.344205   34.429320
 79    2.047300    1.833946   34.436304
 79   10.741603    1.835909   34.422636
 79    7.846361    1.834179   34.436113
 79    4.946743    1.835907   34.428750
 79    6.395570    9.361280   34.421464
 79   15.083030    9.357863   34.416464
 79   12.202426    9.372664   34.443691
 79    9.280096    9.371608   34.443621
 79    4.946867    6.856460   34.436101
 79   13.650311    6.858278   34.442411
 79   10.741389    6.853387   34.426095
 79    7.830382    6.861012   34.442391
 79    4.945521    5.181479   36.795618
 79   13.636563    5.181479   36.795618
 79   10.739549    5.181479   36.795618
 79    7.842535    5.181479   36.795618
 79    3.497014    2.672592   36.795618
 79   12.188056    2.672592   36.795618
 79    9.291042    2.672592   36.795618
 79    6.394028    2.672592   36.795618
 79    2.048507    0.163705   36.795618
 79   10.739549    0.163705   36.795618
 79    7.842535    0.163705   36.795618
 79    4.945521    0.163705   36.795618
 79    6.394028    7.690366   36.795618
 79   15.085070    7.690366   36.795618
 79   12.188056    7.690366   36.795618
 79    9.291042    7.690366   36.795618
 79    2.048507    3.508887   39.160889
 79   10.739549    3.508887   39.160889
 79    7.842535    3.508887   39.160889
 79    4.945521    3.508887   39.160889
 79    0.600000    1.000000   39.160889
 79    9.291042    1.000000   39.160889
 79    6.394028    1.000000   39.160889
 79    3.497014    1.000000   39.160889
 79    4.945521    8.526661   39.160889
 79   13.636563    8.526661   39.160889
 79   10.739549    8.526661   39.160889
 79    7.842535    8.526661   39.160889
 79    3.497014    6.017774   39.160889
 79   12.188056    6.017774   39.160889
 79    9.291042    6.017774   39.160889
 79    6.394028    6.017774   39.160889
 16   11.333649    6.015955   13.556575
 16   11.444554    6.092961   25.601879
  6   10.379096    4.472298   13.706215
  6    9.245219    7.485988   14.693001
  6   10.568386    7.034145   14.799272
  6    8.691175    8.247759   15.717795
  6   11.343355    7.401710   15.905217
  6    9.442320    8.595360   16.860058
  6   10.788045    8.182926   16.914117
  6    8.841911    9.317395   17.999613
  6    7.610203    8.967699   18.449935
  6    3.906272    0.304368   18.743919
  6    3.220260    1.648091   18.861166
  6    2.082160    1.850985   19.540613
  6    6.946189    9.436828   19.666047
  6   10.076154    9.759259   20.086279
  6    1.310354    0.814098   20.238735
  6    7.742381    9.671228   20.978081
  6    9.197098    9.444492   21.069651
  6    9.700003    8.732159   22.268783
  6   10.924138    9.082328   22.866632
  6    9.010572    7.620813   22.794321
  6   11.474262    8.327660   23.901049
  6    9.556515    6.850147   23.814709
  6   10.806946    7.185320   24.359468
  6   13.201467    6.518638   25.705010
  1    7.665383    8.607767   15.624971
  1   12.375662    7.058655   15.976558
  1    4.826175    0.453267   18.165964
  1    8.663577    7.259957   13.797553
  1    7.191809    9.386534   21.873620
  1   11.449691    9.972610   22.516351
  1    9.309813    4.665149   13.578174
  1    1.665416    2.860208   19.581448
  1   10.732121    3.814338   12.903013
  1    5.960712    9.002423   19.831276
  1    8.058180    7.318443   22.355348
  1   12.415853    8.640730   24.349433
  1   11.394253    8.427602   17.787416
  1    9.023058    5.971303   24.180328
  1   10.583425    4.023598   14.685521
  1   11.123875    9.485240   20.228991
  1   13.672473    6.376811   24.724631
  1   13.349033    7.537295   26.077566
  1    7.079593    8.180397   17.908493
  1    3.702290    2.494597   18.367590
  1   11.997033    1.179464   20.729941
  1   13.623292    5.814184   26.431902
 
E=  -785.3529 eV
box:  11.588056 0 0   5.794028  10.035548 0 0 0  55.000000
Kpoints:  2  2  1
basis: NGX=  90 NGY=  90 NGZ= 420 NGXF= 128 NGYF= 128 NGZF= 630
