# Supplementary material for: Controlling piezoresistance in single molecules through the isomerisation of bullvalenes
Source: Nat Commun. 2023 Oct 3;14:6089. doi: 10.1038/s41467-023-41674-z (PMC10547723; doi:10.1038/s41467-023-41674-z)
Supplement: Supplementary file 4 — Source Data [file 41467_2023_41674_MOESM4_ESM.zip › Fig. 6 4-tip Bpp at d = 17.6.txt]

 79    6.394028    6.017774    0.000000
 79    9.291042    6.017774    0.000000
 79   12.188056    6.017774    0.000000
 79    3.497014    6.017774    0.000000
 79    7.842535    8.526661    0.000000
 79   10.739549    8.526661    0.000000
 79   13.636563    8.526661    0.000000
 79    4.945521    8.526661    0.000000
 79    3.497014    1.000000    0.000000
 79    6.394028    1.000000    0.000000
 79    9.291042    1.000000    0.000000
 79    0.600000    1.000000    0.000000
 79    4.945521    3.508887    0.000000
 79    7.842535    3.508887    0.000000
 79   10.739549    3.508887    0.000000
 79    2.048507    3.508887    0.000000
 79    9.291042    7.690366    2.365271
 79   12.188056    7.690366    2.365271
 79   15.085070    7.690366    2.365271
 79    6.394028    7.690366    2.365271
 79    4.945521    0.163705    2.365271
 79    7.842535    0.163705    2.365271
 79   10.739549    0.163705    2.365271
 79    2.048507    0.163705    2.365271
 79    6.394028    2.672592    2.365271
 79    9.291042    2.672592    2.365271
 79   12.188056    2.672592    2.365271
 79    3.497014    2.672592    2.365271
 79    7.842535    5.181479    2.365271
 79   10.739549    5.181479    2.365271
 79   13.636563    5.181479    2.365271
 79    4.945521    5.181479    2.365271
 79    7.826772    6.862264    4.720304
 79   10.738651    6.853859    4.737601
 79   13.649606    6.859325    4.717883
 79    4.944795    6.858253    4.724795
 79    9.276046    9.372569    4.720070
 79   12.201456    9.373727    4.716707
 79   15.080887    9.360063    4.744022
 79    6.391079    9.363302    4.740360
 79    4.944013    1.836629    4.732802
 79    7.843854    1.836416    4.724931
 79   10.738690    1.836734    4.739090
 79    2.043969    1.834846    4.724491
 79    6.392257    4.345737    4.732478
 79    9.286546    4.331438    4.717255
 79   12.192215    4.332951    4.716469
 79    3.497048    4.345619    4.731459
 79    6.353116    6.009701    7.205137
 79    9.173080    5.969571    7.063682
 79   12.304701    5.954283    7.062390
 79    3.539696    6.006950    7.202788
 79    7.777867    8.562336    7.233510
 79   10.731742    8.656454    7.054990
 79   13.714356    8.565487    7.223924
 79    4.949473    8.529378    7.201434
 79    3.484703    1.039236    7.205878
 79    6.402531    1.041969    7.203826
 79    9.286115    0.995824    7.196644
 79    0.600595    0.989787    7.199955
 79    4.944207    3.509137    7.213566
 79    7.813260    3.484576    7.203849
 79   10.740804    3.410061    7.192928
 79    2.078002    3.476753    7.201732
 79   10.723620    5.161776    9.235010
 79   12.158046    7.697445    9.250391
 79    9.314230    7.695531    9.294898
 79   10.682276    6.845111   11.420127
 79   10.645461    6.823429   28.937656
 79    9.311862    7.698453   31.073037
 79   12.160239    7.691153   31.093301
 79   10.725467    5.166006   31.129279
 79    2.079786    3.477128   33.159106
 79   10.742104    3.409646   33.167234
 79    7.814647    3.482821   33.154620
 79    4.945852    3.508332   33.141608
 79    0.602888    0.990134   33.158352
 79    9.288091    0.993706   33.162606
 79    6.404631    1.041017   33.154385
 79    3.486730    1.038484   33.151780
 79    4.949358    8.528468   33.156374
 79   13.712122    8.563823   33.127480
 79   10.736376    8.654783   33.305409
 79    7.777056    8.563463   33.129520
 79    3.541006    6.006309   33.156136
 79   12.306294    5.956020   33.296764
 79    9.173291    5.968139   33.298933
 79    6.352977    6.007807   33.152280
 79    3.498881    4.345060   35.628787
 79   12.193996    4.332588   35.644429
 79    9.288244    4.330302   35.643456
 79    6.393465    4.344934   35.627808
 79    2.046105    1.833886   35.635698
 79   10.740796    1.835683   35.621308
 79    7.845655    1.835560   35.635882
 79    4.945630    1.836340   35.627668
 79    6.392749    9.362482   35.619692
 79   15.081457    9.358905   35.614279
 79   12.203953    9.373550   35.644201
 79    9.278542    9.373090   35.642101
 79    4.946578    6.858000   35.635695
 79   13.651668    6.858767   35.642568
 79   10.740972    6.853427   35.623880
 79    7.829284    6.861490   35.640337
 79    4.945521    5.181479   37.995618
 79   13.636563    5.181479   37.995618
 79   10.739549    5.181479   37.995618
 79    7.842535    5.181479   37.995618
 79    3.497014    2.672592   37.995618
 79   12.188056    2.672592   37.995618
 79    9.291042    2.672592   37.995618
 79    6.394028    2.672592   37.995618
 79    2.048507    0.163705   37.995618
 79   10.739549    0.163705   37.995618
 79    7.842535    0.163705   37.995618
 79    4.945521    0.163705   37.995618
 79    6.394028    7.690366   37.995618
 79   15.085070    7.690366   37.995618
 79   12.188056    7.690366   37.995618
 79    9.291042    7.690366   37.995618
 79    2.048507    3.508887   40.360889
 79   10.739549    3.508887   40.360889
 79    7.842535    3.508887   40.360889
 79    4.945521    3.508887   40.360889
 79    0.600000    1.000000   40.360889
 79    9.291042    1.000000   40.360889
 79    6.394028    1.000000   40.360889
 79    3.497014    1.000000   40.360889
 79    4.945521    8.526661   40.360889
 79   13.636563    8.526661   40.360889
 79   10.739549    8.526661   40.360889
 79    7.842535    8.526661   40.360889
 79    3.497014    6.017774   40.360889
 79   12.188056    6.017774   40.360889
 79    9.291042    6.017774   40.360889
 79    6.394028    6.017774   40.360889
 16   11.583690    5.907511   13.437902
 16   11.569065    5.915554   26.896666
  6   10.865483    4.231246   13.441107
  6    9.479999    6.949384   14.964953
  6   10.837719    6.607313   14.899645
  6    8.954435    7.467007   16.146814
  6   11.666258    6.833422   16.006379
  6    9.763521    7.669328   17.285704
  6   11.133966    7.365090   17.179558
  6    9.193424    8.170619   18.552824
  6    7.982701    7.735546   18.979092
  6   10.005221    9.167235   19.379043
  6    3.467978    0.447386   19.484045
  6    2.286742    0.590352   20.114949
  6    7.283249    8.122232   20.206815
  6   10.356257    8.626475   20.747703
  6    7.328231    9.554994   20.774632
  6    7.999793    8.404313   21.537530
  6    9.463363    8.301020   21.713092
  6    9.944023    7.789425   23.019975
  6   11.067070    8.356089   23.650189
  6    9.314213    6.704291   23.661089
  6   11.574889    7.839432   24.842754
  6    9.820794    6.168787   24.841522
  6   10.969340    6.721818   25.431411
  6   13.290859    6.468961   27.017844
  1    7.903138    7.754180   16.182763
  1   12.724707    6.578719   15.943646
  1   10.943225    9.361120   18.845002
  1    8.847139    6.834892   14.082225
  1    7.425761    8.093473   22.409707
  1   11.539681    9.232334   23.206546
  1    9.771384    4.279103   13.433519
  1    1.826052    1.580342   20.142766
  1   11.219624    3.747571   12.521565
  1    6.316818    7.636044   20.336015
  1    8.443546    6.233257   23.203073
  1   12.431970    8.320329   25.313000
  1   11.790350    7.503100   18.039826
  1    9.338275    5.304600   25.301876
  1   11.229872    3.689814   14.323563
  1   11.417761    8.474965   20.957613
  1   13.828370    6.203253   26.098044
  1   13.358944    7.542531   27.225155
  1    7.460901    6.997421   18.363923
  1    3.929310    1.321248   19.021284
  1    6.386611    9.872742   21.222441
  1   13.704938    5.918469   27.871657
 
E=  -785.3627 eV
box:  11.588056 0 0   5.794028  10.035548 0 0 0  55.000000
Kpoints:  2  2  1
basis: NGX=  90 NGY=  90 NGZ= 420 NGXF= 128 NGYF= 128 NGZF= 630
