# Supplementary material for: Controlling piezoresistance in single molecules through the isomerisation of bullvalenes
Source: Nat Commun. 2023 Oct 3;14:6089. doi: 10.1038/s41467-023-41674-z (PMC10547723; doi:10.1038/s41467-023-41674-z)
Supplement: Supplementary file 4 — Source Data [file 41467_2023_41674_MOESM4_ESM.zip › Fig. 6 4-tip Bpp at d = 18.8.txt]

 79    6.394028    6.017774    0.000000
 79    9.291042    6.017774    0.000000
 79   12.188056    6.017774    0.000000
 79    3.497014    6.017774    0.000000
 79    7.842535    8.526661    0.000000
 79   10.739549    8.526661    0.000000
 79   13.636563    8.526661    0.000000
 79    4.945521    8.526661    0.000000
 79    3.497014    1.000000    0.000000
 79    6.394028    1.000000    0.000000
 79    9.291042    1.000000    0.000000
 79    0.600000    1.000000    0.000000
 79    4.945521    3.508887    0.000000
 79    7.842535    3.508887    0.000000
 79   10.739549    3.508887    0.000000
 79    2.048507    3.508887    0.000000
 79    9.291042    7.690366    2.365271
 79   12.188056    7.690366    2.365271
 79   15.085070    7.690366    2.365271
 79    6.394028    7.690366    2.365271
 79    4.945521    0.163705    2.365271
 79    7.842535    0.163705    2.365271
 79   10.739549    0.163705    2.365271
 79    2.048507    0.163705    2.365271
 79    6.394028    2.672592    2.365271
 79    9.291042    2.672592    2.365271
 79   12.188056    2.672592    2.365271
 79    3.497014    2.672592    2.365271
 79    7.842535    5.181479    2.365271
 79   10.739549    5.181479    2.365271
 79   13.636563    5.181479    2.365271
 79    4.945521    5.181479    2.365271
 79    7.827142    6.862144    4.720376
 79   10.738926    6.853824    4.737824
 79   13.649477    6.859365    4.718794
 79    4.944890    6.858175    4.725312
 79    9.276785    9.372142    4.720440
 79   12.201504    9.373335    4.717627
 79   15.080318    9.359762    4.745162
 79    6.392375    9.362797    4.741881
 79    4.944229    1.836380    4.732908
 79    7.844078    1.836229    4.725363
 79   10.738867    1.837884    4.740569
 79    2.044171    1.834726    4.725110
 79    6.392652    4.345687    4.732638
 79    9.287248    4.331358    4.717963
 79   12.191995    4.332974    4.717514
 79    3.496987    4.345707    4.731772
 79    6.353872    6.010057    7.205178
 79    9.175310    5.968334    7.065014
 79   12.302915    5.954352    7.065218
 79    3.539125    6.007476    7.203221
 79    7.781405    8.560969    7.239623
 79   10.733079    8.655236    7.058568
 79   13.709887    8.563592    7.231792
 79    4.948974    8.529471    7.200785
 79    3.484743    1.038768    7.205812
 79    6.403027    1.041379    7.204002
 79    9.286684    0.996127    7.196547
 79    0.600174    0.990741    7.199377
 79    4.944306    3.509266    7.213331
 79    7.813844    3.484298    7.204037
 79   10.740849    3.416745    7.203504
 79    2.077432    3.477215    7.202111
 79   10.725250    5.171569    9.251714
 79   12.155070    7.689613    9.265287
 79    9.318505    7.687734    9.305626
 79   10.677457    6.857309   11.461902
 79   10.643000    6.832809   30.101698
 79    9.314580    7.691195   32.267295
 79   12.156694    7.684069   32.279620
 79   10.726682    5.174935   32.314548
 79    2.077188    3.478040   34.358071
 79   10.741052    3.416729   34.358225
 79    7.814145    3.483526   34.356600
 79    4.944305    3.508969   34.345868
 79    0.599970    0.991930   34.361389
 79    9.286598    0.994789   34.363465
 79    6.404003    1.041063   34.355661
 79    3.485368    1.037753   34.354332
 79    4.946675    8.528584   34.359009
 79   13.706916    8.561919   34.320615
 79   10.737682    8.653788   34.503149
 79    7.778866    8.562966   34.324549
 79    3.538928    6.006898   34.355041
 79   12.303766    5.956902   34.494553
 79    9.175299    5.966489   34.498194
 79    6.353345    6.009101   34.354999
 79    3.496878    4.346237   36.828633
 79   12.191908    4.333436   36.843822
 79    9.286878    4.331215   36.843258
 79    6.392490    4.345638   36.828105
 79    2.044742    1.835480   36.835524
 79   10.739086    1.837385   36.820259
 79    7.844411    1.836007   36.835584
 79    4.944463    1.836617   36.827813
 79    6.392986    9.361976   36.817899
 79   15.079770    9.359200   36.813705
 79   12.202474    9.373582   36.843659
 79    9.276971    9.373067   36.842212
 79    4.944581    6.858355   36.835288
 79   13.649644    6.859760   36.841620
 79   10.739550    6.854267   36.823372
 79    7.827394    6.861567   36.840267
 79    4.945521    5.181479   39.195916
 79   13.636563    5.181479   39.195916
 79   10.739549    5.181479   39.195916
 79    7.842535    5.181479   39.195916
 79    3.497014    2.672592   39.195916
 79   12.188056    2.672592   39.195916
 79    9.291042    2.672592   39.195916
 79    6.394028    2.672592   39.195916
 79    2.048507    0.163705   39.195916
 79   10.739549    0.163705   39.195916
 79    7.842535    0.163705   39.195916
 79    4.945521    0.163705   39.195916
 79    6.394028    7.690366   39.195916
 79   15.085070    7.690366   39.195916
 79   12.188056    7.690366   39.195916
 79    9.291042    7.690366   39.195916
 79    2.048507    3.508887   41.561187
 79   10.739549    3.508887   41.561187
 79    7.842535    3.508887   41.561187
 79    4.945521    3.508887   41.561187
 79    0.600000    1.000000   41.561187
 79    9.291042    1.000000   41.561187
 79    6.394028    1.000000   41.561187
 79    3.497014    1.000000   41.561187
 79    4.945521    8.526661   41.561187
 79   13.636563    8.526661   41.561187
 79   10.739549    8.526661   41.561187
 79    7.842535    8.526661   41.561187
 79    3.497014    6.017774   41.561187
 79   12.188056    6.017774   41.561187
 79    9.291042    6.017774   41.561187
 79    6.394028    6.017774   41.561187
 16   11.639703    5.909873   13.470653
 16   11.578303    5.910398   28.035544
  6   11.026819    4.194394   13.381713
  6    9.672793    6.686114   15.335113
  6   11.019622    6.391880   15.080385
  6    9.265031    6.989608   16.633699
  6   11.946868    6.456383   16.129696
  6   10.172692    7.009960   17.717803
  6   11.528294    6.762462   17.425318
  6    9.704285    7.296342   19.095835
  6    8.487011    6.863966   19.504834
  6   10.550888    8.185910   20.006765
  6    9.856695    9.531940   20.102944
  6    8.650815    9.705633   20.683707
  6    7.794586    7.212857   20.748875
  6   10.830127    7.669606   21.408673
  6    7.833776    8.662944   21.305553
  6    8.448637    7.490857   22.095136
  6    9.900540    7.411907   22.360430
  6   10.293069    7.095258   23.761038
  6   11.340706    7.787977   24.397511
  6    9.616337    6.117122   24.520297
  6   11.727528    7.497506   25.707968
  6   10.002147    5.806955   25.821764
  6   11.078890    6.480775   26.423031
  6   13.279327    6.518137   28.183100
  1    8.220547    7.248117   16.811494
  1   12.997143    6.247653   15.923670
  1   11.520670    8.343830   19.519919
  1    8.953308    6.698595   14.514040
  1    7.826458    7.197256   22.939592
  1   11.848677    8.590868   23.863600
  1    9.933857    4.167997   13.449109
  1    2.429904    0.675311   20.699364
  1   11.345904    3.807052   12.405188
  1    6.813417    6.749264   20.845612
  1    8.801140    5.548580   24.071297
  1   12.528831    8.074104   26.168820
  1   12.269709    6.769690   18.224923
  1    9.484544    5.017682   26.370807
  1   11.485025    3.613377   14.192029
  1   11.883611    7.576675   21.683578
  1   13.868473    6.163297   27.327543
  1   13.318759    7.609852   28.269794
  1    7.910439    6.234464   18.822044
  1    4.570461    0.359745   19.669976
  1    6.879750    9.006709   21.704349
  1   13.657529    6.076755   29.113592
 
E=  -785.1924 eV
box:  11.588056 0 0   5.794028  10.035548 0 0 0  55.000000
Kpoints:  2  2  1
basis: NGX=  90 NGY=  90 NGZ= 420 NGXF= 128 NGYF= 128 NGZF= 630
