# Supplementary material for: Controlling piezoresistance in single molecules through the isomerisation of bullvalenes
Source: Nat Commun. 2023 Oct 3;14:6089. doi: 10.1038/s41467-023-41674-z (PMC10547723; doi:10.1038/s41467-023-41674-z)
Supplement: Supplementary file 4 — Source Data [file 41467_2023_41674_MOESM4_ESM.zip › Fig. 6 4-tip Bpp at d = 20.0.txt]

 79    6.394028    6.017774    0.000000
 79    9.291042    6.017774    0.000000
 79   12.188056    6.017774    0.000000
 79    3.497014    6.017774    0.000000
 79    7.842535    8.526661    0.000000
 79   10.739549    8.526661    0.000000
 79   13.636563    8.526661    0.000000
 79    4.945521    8.526661    0.000000
 79    3.497014    1.000000    0.000000
 79    6.394028    1.000000    0.000000
 79    9.291042    1.000000    0.000000
 79    0.600000    1.000000    0.000000
 79    4.945521    3.508887    0.000000
 79    7.842535    3.508887    0.000000
 79   10.739549    3.508887    0.000000
 79    2.048507    3.508887    0.000000
 79    9.291042    7.690366    2.365402
 79   12.188056    7.690366    2.365402
 79   15.085070    7.690366    2.365402
 79    6.394028    7.690366    2.365402
 79    4.945521    0.163705    2.365402
 79    7.842535    0.163705    2.365402
 79   10.739549    0.163705    2.365402
 79    2.048507    0.163705    2.365402
 79    6.394028    2.672592    2.365402
 79    9.291042    2.672592    2.365402
 79   12.188056    2.672592    2.365402
 79    3.497014    2.672592    2.365402
 79    7.842535    5.181479    2.365402
 79   10.739549    5.181479    2.365402
 79   13.636563    5.181479    2.365402
 79    4.945521    5.181479    2.365402
 79    7.827723    6.863145    4.718150
 79   10.739808    6.853988    4.735760
 79   13.650480    6.860583    4.718244
 79    4.945498    6.858284    4.728302
 79    9.279235    9.371692    4.722133
 79   12.204224    9.370636    4.722937
 79   15.082185    9.359401    4.754883
 79    6.399726    9.362314    4.751203
 79    4.945876    1.834802    4.733705
 79    7.844057    1.836955    4.728183
 79   10.739496    1.840007    4.749418
 79    2.048087    1.838747    4.727704
 79    6.395195    4.346197    4.735621
 79    9.289263    4.328262    4.720613
 79   12.187114    4.331497    4.720733
 79    3.496712    4.347921    4.735167
 79    6.354532    6.012431    7.208391
 79    9.186141    5.965292    7.062521
 79   12.289679    5.958410    7.067497
 79    3.535637    6.009721    7.209832
 79    7.780736    8.559482    7.250748
 79   10.736437    8.647399    7.069136
 79   13.699091    8.557882    7.255158
 79    4.946856    8.527196    7.204009
 79    3.483961    1.036549    7.205139
 79    6.406096    1.037863    7.205248
 79    9.287826    0.996987    7.199895
 79    0.599637    0.994588    7.197792
 79    4.945433    3.511737    7.217433
 79    7.820416    3.483258    7.209901
 79   10.739117    3.430563    7.242830
 79    2.070809    3.477377    7.204536
 79   10.724196    5.197969    9.293573
 79   12.144211    7.675679    9.299238
 79    9.307064    7.673196    9.314418
 79   10.692958    6.879296   11.521939
 79   10.654541    6.839701   31.255682
 79    9.298029    7.676949   33.463031
 79   12.148985    7.664716   33.454431
 79   10.720915    5.195100   33.482353
 79    2.073709    3.478731   35.553526
 79   10.740598    3.431195   35.533364
 79    7.817867    3.478789   35.558574
 79    4.946437    3.509408   35.544947
 79    0.602057    0.995961   35.563892
 79    9.294049    0.995655   35.566272
 79    6.409779    1.035599   35.555008
 79    3.485221    1.038495   35.549613
 79    4.943616    8.526554   35.554694
 79   13.697234    8.558752   35.502214
 79   10.737903    8.647297   35.691347
 79    7.775079    8.563080   35.523929
 79    3.535240    6.008514   35.548964
 79   12.291269    5.956365   35.696501
 79    9.181746    5.961610   35.705927
 79    6.354100    6.010014   35.554731
 79    3.486897    4.349128   38.026555
 79   12.183838    4.331980   38.044149
 79    9.286435    4.328086   38.045693
 79    6.388179    4.345774   38.027538
 79    2.043196    1.837179   38.035475
 79   10.737430    1.839429   38.015607
 79    7.841241    1.837189   38.035047
 79    4.939592    1.836584   38.025720
 79    6.396092    9.361092   38.012474
 79   15.080503    9.358270   38.007979
 79   12.204135    9.371044   38.040081
 79    9.278908    9.376219   38.039098
 79    4.942375    6.857481   38.032549
 79   13.648460    6.862966   38.043687
 79   10.737703    6.858705   38.025000
 79    7.824776    6.862557   38.045281
 79    4.945522    5.181480   40.396451
 79   13.636564    5.181480   40.396451
 79   10.739550    5.181480   40.396451
 79    7.842536    5.181480   40.396451
 79    3.497015    2.672593   40.396451
 79   12.188057    2.672593   40.396451
 79    9.291043    2.672593   40.396451
 79    6.394029    2.672593   40.396451
 79    2.048508    0.163706   40.396451
 79   10.739550    0.163706   40.396451
 79    7.842536    0.163706   40.396451
 79    4.945522    0.163706   40.396451
 79    6.394029    7.690367   40.396451
 79   15.085071    7.690367   40.396451
 79   12.188057    7.690367   40.396451
 79    9.291043    7.690367   40.396451
 79    2.048508    3.508888   42.761853
 79   10.739550    3.508888   42.761853
 79    7.842536    3.508888   42.761853
 79    4.945522    3.508888   42.761853
 79    0.600001    1.000001   42.761853
 79    9.291043    1.000001   42.761853
 79    6.394029    1.000001   42.761853
 79    3.497015    1.000001   42.761853
 79    4.945522    8.526662   42.761853
 79   13.636564    8.526662   42.761853
 79   10.739550    8.526662   42.761853
 79    7.842536    8.526662   42.761853
 79    3.497015    6.017775   42.761853
 79   12.188057    6.017775   42.761853
 79    9.291043    6.017775   42.761853
 79    6.394029    6.017775   42.761853
 16   11.417182    6.004674   13.767477
 16   11.470716    6.107441   28.930651
  6   10.757638    4.312754   13.628390
  6    9.601509    6.577968   15.873627
  6   10.929234    6.385617   15.464372
  6    9.305745    6.753630   17.226874
  6   11.943000    6.435792   16.434689
  6   10.303393    6.734197   18.233220
  6   11.633414    6.608089   17.787200
  6    9.923653    6.861782   19.669270
  6    8.723550    6.386355   20.086283
  6   10.773746    7.704017   20.625643
  6   10.069264    9.045868   20.727865
  6    8.849160    9.197301   21.289490
  6    8.039221    6.682850   21.345958
  6   11.037620    7.215518   22.049977
  6    8.032433    8.145740   21.894897
  6    8.659048    6.982351   22.694820
  6   10.104600    6.971451   23.004309
  6   10.446232    6.792584   24.449544
  6   11.416843    7.589197   25.086225
  6    9.758538    5.870179   25.268177
  6   11.714713    7.457052   26.446626
  6   10.054337    5.715571   26.621984
  6   11.054550    6.496930   27.230450
  6   13.134960    6.800419   29.099531
  1    8.271966    6.940455   17.513218
  1   12.981150    6.305736   16.124835
  1   11.753783    7.865205   20.158961
  1    8.799901    6.602935   15.134084
  1    8.024994    6.676896   23.526036
  1   11.929331    8.361362   24.510395
  1    9.665281    4.308940   13.706691
  1    2.618058    0.162411   21.305480
  1   11.055382    3.948243   12.636758
  1    7.066597    6.197129   21.434882
  1    8.995342    5.224855   24.831250
  1   12.461416    8.113970   26.892148
  1   12.450929    6.606394   18.510193
  1    9.528259    4.960451   27.207590
  1   11.207480    3.690456   14.411224
  1   12.089407    7.196637   22.350379
  1   13.771053    6.433204   28.284940
  1   13.117963    7.895412   29.126945
  1    8.126893    5.809422   19.374044
  1   10.572422    9.919189   20.309297
  1    7.064127    8.475270   22.271028
  1   13.506672    6.428943   30.063013
 
E=  -785.2994 eV
box:  11.588056 0 0   5.794028  10.035548 0 0 0  50.000000
Kpoints:  2  2  1
basis: NGX=  90 NGY=  90 NGZ= 378 NGXF= 128 NGYF= 128 NGZF= 560
