# Supplementary material for: Controlling piezoresistance in single molecules through the isomerisation of bullvalenes
Source: Nat Commun. 2023 Oct 3;14:6089. doi: 10.1038/s41467-023-41674-z (PMC10547723; doi:10.1038/s41467-023-41674-z)
Supplement: Supplementary file 4 — Source Data [file 41467_2023_41674_MOESM4_ESM.zip › Fig. 6 4-tip Cmm at d = 10.4.txt]

 79    6.394028    6.017774    0.000000
 79    9.291042    6.017774    0.000000
 79   12.188056    6.017774    0.000000
 79    3.497014    6.017774    0.000000
 79    7.842535    8.526661    0.000000
 79   10.739549    8.526661    0.000000
 79   13.636563    8.526661    0.000000
 79    4.945521    8.526661    0.000000
 79    3.497014    1.000000    0.000000
 79    6.394028    1.000000    0.000000
 79    9.291042    1.000000    0.000000
 79    0.600000    1.000000    0.000000
 79    4.945521    3.508887    0.000000
 79    7.842535    3.508887    0.000000
 79   10.739549    3.508887    0.000000
 79    2.048507    3.508887    0.000000
 79    9.291042    7.690366    2.365402
 79   12.188056    7.690366    2.365402
 79   15.085070    7.690366    2.365402
 79    6.394028    7.690366    2.365402
 79    4.945521    0.163705    2.365402
 79    7.842535    0.163705    2.365402
 79   10.739549    0.163705    2.365402
 79    2.048507    0.163705    2.365402
 79    6.394028    2.672592    2.365402
 79    9.291042    2.672592    2.365402
 79   12.188056    2.672592    2.365402
 79    3.497014    2.672592    2.365402
 79    7.842535    5.181479    2.365402
 79   10.739549    5.181479    2.365402
 79   13.636563    5.181479    2.365402
 79    4.945521    5.181479    2.365402
 79    7.831919    6.856012    4.717163
 79   10.740038    6.856273    4.736249
 79   13.650752    6.857909    4.719779
 79    4.946748    6.858343    4.722505
 79    9.283321    9.374536    4.718690
 79   12.202029    9.373084    4.721285
 79   15.087472    9.363239    4.737365
 79    6.398746    9.360850    4.741237
 79    4.946796    1.836522    4.730659
 79    7.846408    1.835751    4.724313
 79   10.739408    1.839364    4.739609
 79    2.048834    1.837422    4.723573
 79    6.393189    4.344917    4.730975
 79    9.286460    4.332935    4.716541
 79   12.189364    4.332163    4.719328
 79    3.498824    4.346069    4.731264
 79    6.353751    6.006798    7.205211
 79    9.181812    5.952056    7.068912
 79   12.302771    5.971778    7.066827
 79    3.534459    6.011160    7.203281
 79    7.756329    8.571050    7.203492
 79   10.756628    8.649473    7.071347
 79   13.691574    8.560434    7.236534
 79    4.928998    8.528826    7.196780
 79    3.488440    1.038102    7.205443
 79    6.404365    1.041917    7.205240
 79    9.285361    0.989461    7.199586
 79    0.595802    1.001708    7.193493
 79    4.944241    3.511584    7.214262
 79    7.809640    3.478954    7.202375
 79   10.735068    3.415771    7.205090
 79    2.074611    3.485539    7.198046
 79   10.765913    5.174657    9.248223
 79   12.178586    7.670109    9.318894
 79    9.285241    7.713458    9.241722
 79   10.747923    6.870730   11.411400
 79   10.743727    6.818920   21.809990
 79    9.279440    7.651300   23.941672
 79   12.184921    7.700743   23.980401
 79   10.692699    5.193867   23.946853
 79    2.076404    3.479092   26.012898
 79   10.744516    3.430415   25.995694
 79    7.816536    3.478438   26.014798
 79    4.947602    3.510754   26.005413
 79    0.595403    0.999501   26.017048
 79    9.295805    1.003478   26.020665
 79    6.405907    1.039266   26.013458
 79    3.485588    1.043207   26.011670
 79    4.948810    8.526338   26.018658
 79   13.718668    8.570894   26.008970
 79   10.726121    8.657936   26.149502
 79    7.772850    8.573114   25.994221
 79    3.535090    6.003506   26.015035
 79   12.291716    5.944680   26.147656
 79    9.180036    5.954141   26.164114
 79    6.355874    6.004955   26.014611
 79    3.496291    4.343780   28.487279
 79   12.188709    4.331260   28.497984
 79    9.287798    4.328184   28.498914
 79    6.392889    4.345225   28.486970
 79    2.040784    1.835619   28.493066
 79   10.739233    1.833903   28.478197
 79    7.844396    1.836181   28.493985
 79    4.944229    1.835180   28.483598
 79    6.396231    9.362595   28.475429
 79   15.081964    9.359477   28.474075
 79   12.198451    9.373359   28.498249
 79    9.280650    9.374738   28.500013
 79    4.943832    6.858105   28.493250
 79   13.648026    6.854726   28.496379
 79   10.738583    6.857479   28.478955
 79    7.825325    6.862145   28.495473
 79    4.945521    5.181479   30.850781
 79   13.636563    5.181479   30.850781
 79   10.739549    5.181479   30.850781
 79    7.842535    5.181479   30.850781
 79    3.497014    2.672592   30.850781
 79   12.188056    2.672592   30.850781
 79    9.291042    2.672592   30.850781
 79    6.394028    2.672592   30.850781
 79    2.048507    0.163705   30.850781
 79   10.739549    0.163705   30.850781
 79    7.842535    0.163705   30.850781
 79    4.945521    0.163705   30.850781
 79    6.394028    7.690366   30.850781
 79   15.085070    7.690366   30.850781
 79   12.188056    7.690366   30.850781
 79    9.291042    7.690366   30.850781
 79    2.048507    3.508887   33.216183
 79   10.739549    3.508887   33.216183
 79    7.842535    3.508887   33.216183
 79    4.945521    3.508887   33.216183
 79    0.600000    1.000000   33.216183
 79    9.291042    1.000000   33.216183
 79    6.394028    1.000000   33.216183
 79    3.497014    1.000000   33.216183
 79    4.945521    8.526661   33.216183
 79   13.636563    8.526661   33.216183
 79   10.739549    8.526661   33.216183
 79    7.842535    8.526661   33.216183
 79    3.497014    6.017774   33.216183
 79   12.188056    6.017774   33.216183
 79    9.291042    6.017774   33.216183
 79    6.394028    6.017774   33.216183
 16    9.298167    6.278069   13.257068
 16   11.693368    7.482932   19.707992
  6    7.991418    5.408179   12.331544
  6    8.450185    7.781584   13.751398
  6    8.328192    8.887012   12.897039
  6    7.980206    7.852522   15.068383
  6    1.986521    0.036637   13.379539
  6    7.424935    9.041951   15.536942
  6    1.550113    0.146315   14.712645
  6    1.217022    1.447879   15.358806
  6   11.808615    1.514847   16.283684
  6    2.280516    2.450231   15.216336
  6    2.272064    3.866668   15.754039
  6   12.653680    4.563073   16.250614
  6   11.697052    3.987628   16.989217
  6   11.731577    2.542884   17.406322
  6    3.059719    2.837338   16.545173
  6    1.351208    2.096908   18.214582
  6    2.645482    2.173793   17.783900
  6    3.608491    1.193767   18.347501
  6    4.357961    0.412229   17.446034
  6    3.675324    0.878682   19.719954
  6   10.864141    9.335475   17.880521
  6   10.191820    9.810241   20.167404
  6   10.871642    9.005783   19.241883
  6   13.312933    8.094085   20.281673
  1    7.169076    5.167050   13.018766
  1    8.092860    6.997433   15.735931
  1   12.561327    5.617920   15.976790
  1    1.136284    1.441333   19.062692
  1    7.642563    6.021122   11.491365
  1    7.130486    9.120239   16.580414
  1    4.313514    0.620393   16.378364
  1    1.918192    0.897120   12.711992
  1    8.450885    4.488015   11.946747
  1    3.134012    1.489958   20.440697
  1   10.841050    4.580898   17.312288
  1    2.944228    2.291685   14.367264
  1   11.384011    8.697678   17.164457
  1   10.209909    9.557043   21.229729
  1    8.686123    8.820416   11.866609
  1   13.847810    8.536019   19.431019
  1   10.832000    2.337051   17.998649
  1   13.179308    8.821071   21.091306
  1   11.135939    0.657165   16.373890
  1    2.932152    4.519484   15.176564
  1    4.138152    2.903838   16.407576
  1   13.851946    7.216967   20.660429
 
E=  -785.4280 eV
box:  11.588056 0 0   5.794028  10.035548 0 0 0  50.000000
Kpoints:  2  2  1
basis: NGX=  90 NGY=  90 NGZ= 378 NGXF= 128 NGYF= 128 NGZF= 560
