# Supplementary material for: Controlling piezoresistance in single molecules through the isomerisation of bullvalenes
Source: Nat Commun. 2023 Oct 3;14:6089. doi: 10.1038/s41467-023-41674-z (PMC10547723; doi:10.1038/s41467-023-41674-z)
Supplement: Supplementary file 4 — Source Data [file 41467_2023_41674_MOESM4_ESM.zip › Fig. 6 4-tip Cmm at d = 11.6.txt]

 79    6.394028    6.017774    0.000000
 79    9.291042    6.017774    0.000000
 79   12.188056    6.017774    0.000000
 79    3.497014    6.017774    0.000000
 79    7.842535    8.526661    0.000000
 79   10.739549    8.526661    0.000000
 79   13.636563    8.526661    0.000000
 79    4.945521    8.526661    0.000000
 79    3.497014    1.000000    0.000000
 79    6.394028    1.000000    0.000000
 79    9.291042    1.000000    0.000000
 79    0.600000    1.000000    0.000000
 79    4.945521    3.508887    0.000000
 79    7.842535    3.508887    0.000000
 79   10.739549    3.508887    0.000000
 79    2.048507    3.508887    0.000000
 79    9.291042    7.690366    2.365402
 79   12.188056    7.690366    2.365402
 79   15.085070    7.690366    2.365402
 79    6.394028    7.690366    2.365402
 79    4.945521    0.163705    2.365402
 79    7.842535    0.163705    2.365402
 79   10.739549    0.163705    2.365402
 79    2.048507    0.163705    2.365402
 79    6.394028    2.672592    2.365402
 79    9.291042    2.672592    2.365402
 79   12.188056    2.672592    2.365402
 79    3.497014    2.672592    2.365402
 79    7.842535    5.181479    2.365402
 79   10.739549    5.181479    2.365402
 79   13.636563    5.181479    2.365402
 79    4.945521    5.181479    2.365402
 79    7.830174    6.858522    4.715483
 79   10.739473    6.855401    4.738363
 79   13.652290    6.862710    4.717232
 79    4.947036    6.858813    4.725236
 79    9.282240    9.374062    4.719876
 79   12.205792    9.371764    4.721408
 79   15.086881    9.362911    4.740301
 79    6.397792    9.362336    4.742332
 79    4.946777    1.837356    4.732602
 79    7.845203    1.836236    4.726861
 79   10.737943    1.838605    4.741369
 79    2.048318    1.838315    4.725960
 79    6.392846    4.344435    4.732923
 79    9.286547    4.330872    4.719167
 79   12.187429    4.332138    4.719697
 79    3.498457    4.346655    4.733133
 79    6.350542    6.009711    7.207932
 79    9.171434    5.953456    7.059084
 79   12.306699    5.973512    7.054692
 79    3.537566    6.009742    7.209160
 79    7.756695    8.570039    7.204655
 79   10.755905    8.656644    7.060091
 79   13.695501    8.563503    7.236449
 79    4.929370    8.529332    7.201098
 79    3.483497    1.037205    7.204758
 79    6.402765    1.042630    7.209199
 79    9.280704    0.990445    7.203942
 79    0.597709    0.999843    7.196048
 79    4.941607    3.511709    7.219993
 79    7.809615    3.479321    7.206565
 79   10.732714    3.413659    7.203884
 79    2.072131    3.484172    7.200767
 79   10.762400    5.176341    9.227010
 79   12.176923    7.678295    9.314913
 79    9.293993    7.715459    9.234032
 79   10.746871    6.859930   11.405175
 79   10.750339    6.819688   23.013527
 79    9.280485    7.648931   25.158217
 79   12.183180    7.692606   25.193181
 79   10.692724    5.194033   25.157191
 79    2.076220    3.476308   27.208660
 79   10.744226    3.426224   27.198392
 79    7.817649    3.477256   27.210272
 79    4.947904    3.510795   27.200065
 79    0.598361    0.999859   27.212223
 79    9.295705    1.004227   27.216107
 79    6.409795    1.038171   27.210135
 79    3.484144    1.045005   27.209344
 79    4.950649    8.525802   27.213961
 79   13.717911    8.573725   27.210794
 79   10.725705    8.664842   27.359668
 79    7.769851    8.573961   27.196006
 79    3.537069    6.006585   27.210902
 79   12.297729    5.940468   27.359637
 79    9.176510    5.950438   27.384024
 79    6.354836    6.006935   27.210064
 79    3.495428    4.344040   29.682433
 79   12.188363    4.329973   29.698002
 79    9.290408    4.324148   29.699542
 79    6.391994    4.345210   29.683257
 79    2.043947    1.837708   29.690009
 79   10.740152    1.833607   29.672356
 79    7.844239    1.835443   29.691098
 79    4.945154    1.835900   29.683881
 79    6.392533    9.363251   29.674164
 79   15.081783    9.359298   29.671837
 79   12.198562    9.375702   29.698938
 79    9.274155    9.374209   29.697166
 79    4.942643    6.856693   29.690765
 79   13.648643    6.860599   29.697540
 79   10.739435    6.858440   29.678404
 79    7.823970    6.865030   29.700809
 79    4.945521    5.181479   32.050782
 79   13.636563    5.181479   32.050782
 79   10.739549    5.181479   32.050782
 79    7.842535    5.181479   32.050782
 79    3.497014    2.672592   32.050782
 79   12.188056    2.672592   32.050782
 79    9.291042    2.672592   32.050782
 79    6.394028    2.672592   32.050782
 79    2.048507    0.163705   32.050782
 79   10.739549    0.163705   32.050782
 79    7.842535    0.163705   32.050782
 79    4.945521    0.163705   32.050782
 79    6.394028    7.690366   32.050782
 79   15.085070    7.690366   32.050782
 79   12.188056    7.690366   32.050782
 79    9.291042    7.690366   32.050782
 79    2.048507    3.508887   34.416184
 79   10.739549    3.508887   34.416184
 79    7.842535    3.508887   34.416184
 79    4.945521    3.508887   34.416184
 79    0.600000    1.000000   34.416184
 79    9.291042    1.000000   34.416184
 79    6.394028    1.000000   34.416184
 79    3.497014    1.000000   34.416184
 79    4.945521    8.526661   34.416184
 79   13.636563    8.526661   34.416184
 79   10.739549    8.526661   34.416184
 79    7.842535    8.526661   34.416184
 79    3.497014    6.017774   34.416184
 79   12.188056    6.017774   34.416184
 79    9.291042    6.017774   34.416184
 79    6.394028    6.017774   34.416184
 16    9.401545    6.099485   13.262154
 16   11.595693    7.483813   20.872968
  6    8.106146    5.218389   12.332240
  6    8.495562    7.502695   13.897496
  6    8.347362    8.689453   13.166228
  6    7.985264    7.411594   15.198312
  6    7.729316    9.792496   13.755532
  6    7.357007    8.513265   15.770816
  6    7.237292    9.728435   15.072445
  6    0.977022    0.891348   15.823422
  6   11.484746    0.802668   16.643520
  6    1.968713    1.975685   15.870157
  6   13.362104    3.350423   16.482860
  6   12.053804    3.898040   16.886547
  6   11.083033    3.194827   17.479825
  6   11.206349    1.732089   17.815677
  6    2.565202    2.331692   17.289166
  6   12.355957    1.357989   18.733739
  6    2.082745    1.578781   18.453884
  6    3.088536    0.723963   19.134550
  6    4.024770    0.034150   18.337748
  6    3.054376    0.447402   20.512498
  6   10.643109    9.091451   18.884827
  6    9.682314    9.516608   21.072924
  6   10.570658    8.806403   20.253268
  6   13.086507    8.388131   21.400038
  1    7.329491    4.892796   13.034507
  1    8.118582    6.493295   15.772638
  1   11.891645    4.957655   16.669076
  1    0.530284    0.664986   19.544933
  1    7.692324    5.862937   11.549185
  1    7.016234    8.465709   16.806184
  1    4.053226    0.212167   17.263551
  1    1.844267    0.680897   13.185407
  1    8.594315    4.350415   11.871362
  1    2.357566    0.988735   21.153547
  1   10.146955    3.688819   17.743306
  1    2.724931    1.929737   15.088540
  1   11.321283    8.525423   18.244840
  1    9.637615    9.295950   22.140763
  1    8.735307    8.749099   12.148087
  1   13.558216    8.838614   20.518712
  1   10.272500    1.410698   18.291803
  1   12.825391    9.148671   22.142712
  1   16.667461    9.933817   16.585922
  1    2.429120    4.092567   16.022693
  1    3.640992    2.496623   17.277411
  1   13.753529    7.644507   21.852827
 
E= -785.3990 eV
box:  11.588056 0 0   5.794028  10.035548 0 0 0  55.000000
Kpoints:  2  2  1
basis: NGX=  90 NGY=  90 NGZ= 420 NGXF= 128 NGYF= 128 NGZF= 630
