# Supplementary material for: Controlling piezoresistance in single molecules through the isomerisation of bullvalenes
Source: Nat Commun. 2023 Oct 3;14:6089. doi: 10.1038/s41467-023-41674-z (PMC10547723; doi:10.1038/s41467-023-41674-z)
Supplement: Supplementary file 4 — Source Data [file 41467_2023_41674_MOESM4_ESM.zip › Fig. 6 4-tip Cmm at d = 12.8.txt]

 79    6.394028    6.017774    0.000000
 79    9.291042    6.017774    0.000000
 79   12.188056    6.017774    0.000000
 79    3.497014    6.017774    0.000000
 79    7.842535    8.526661    0.000000
 79   10.739549    8.526661    0.000000
 79   13.636563    8.526661    0.000000
 79    4.945521    8.526661    0.000000
 79    3.497014    1.000000    0.000000
 79    6.394028    1.000000    0.000000
 79    9.291042    1.000000    0.000000
 79    0.600000    1.000000    0.000000
 79    4.945521    3.508887    0.000000
 79    7.842535    3.508887    0.000000
 79   10.739549    3.508887    0.000000
 79    2.048507    3.508887    0.000000
 79    9.291042    7.690366    2.365271
 79   12.188056    7.690366    2.365271
 79   15.085070    7.690366    2.365271
 79    6.394028    7.690366    2.365271
 79    4.945521    0.163705    2.365271
 79    7.842535    0.163705    2.365271
 79   10.739549    0.163705    2.365271
 79    2.048507    0.163705    2.365271
 79    6.394028    2.672592    2.365271
 79    9.291042    2.672592    2.365271
 79   12.188056    2.672592    2.365271
 79    3.497014    2.672592    2.365271
 79    7.842535    5.181479    2.365271
 79   10.739549    5.181479    2.365271
 79   13.636563    5.181479    2.365271
 79    4.945521    5.181479    2.365271
 79    7.829658    6.857603    4.718291
 79   10.738174    6.853032    4.735006
 79   13.649892    6.860068    4.721635
 79    4.946642    6.857004    4.723687
 79    9.280225    9.372931    4.717740
 79   12.200071    9.370720    4.717168
 79   15.088127    9.362683    4.736082
 79    6.398079    9.359167    4.740199
 79    4.946085    1.835556    4.730272
 79    7.846353    1.833111    4.723540
 79   10.738735    1.840150    4.741126
 79    2.046646    1.834017    4.723260
 79    6.396810    4.343917    4.730206
 79    9.288776    4.334941    4.715489
 79   12.193263    4.330031    4.719093
 79    3.500026    4.346288    4.728027
 79    6.350488    6.005078    7.203886
 79    9.179620    5.953049    7.069066
 79   12.299486    5.971414    7.069367
 79    3.534573    6.007448    7.202494
 79    7.756684    8.572388    7.205142
 79   10.754522    8.647172    7.065110
 79   13.693497    8.561785    7.231820
 79    4.933496    8.527610    7.195998
 79    3.490531    1.037917    7.201866
 79    6.404778    1.038084    7.204915
 79    9.289501    0.990084    7.199259
 79    0.600204    0.999462    7.192268
 79    4.944122    3.506744    7.211532
 79    7.812239    3.477245    7.201274
 79   10.736557    3.414708    7.202280
 79    2.075844    3.483275    7.198619
 79   10.755429    5.169920    9.245175
 79   12.169773    7.687046    9.316031
 79    9.284923    7.718952    9.249914
 79   10.768018    6.865189   11.411667
 79   10.719024    6.830894   24.206548
 79    9.281932    7.657875   26.342420
 79   12.187027    7.700452   26.373103
 79   10.701729    5.192738   26.347001
 79    2.078906    3.477498   28.416483
 79   10.745202    3.425787   28.398253
 79    7.813836    3.478945   28.414672
 79    4.944907    3.506989   28.406537
 79    0.598221    0.998009   28.418518
 79    9.295447    1.003883   28.419976
 79    6.402436    1.039923   28.413128
 79    3.487055    1.041410   28.413906
 79    4.947504    8.527718   28.422383
 79   13.717729    8.574122   28.407386
 79   10.727995    8.653369   28.554177
 79    7.770175    8.569688   28.394757
 79    3.535371    6.005519   28.415553
 79   12.293592    5.946563   28.549669
 79    9.179868    5.951987   28.560894
 79    6.352147    6.005866   28.414005
 79    3.499545    4.345138   30.888235
 79   12.193157    4.330827   30.898438
 79    9.291153    4.328695   30.899555
 79    6.395572    4.343293   30.886550
 79    2.045244    1.833323   30.891894
 79   10.739867    1.836764   30.875406
 79    7.844498    1.832755   30.892639
 79    4.945007    1.834668   30.886765
 79    6.395370    9.361869   30.877155
 79   15.082369    9.360138   30.873837
 79   12.197801    9.371654   30.900838
 79    9.279283    9.371698   30.898138
 79    4.945220    6.856078   30.892598
 79   13.649287    6.857402   30.896713
 79   10.739995    6.853480   30.880555
 79    7.827748    6.859697   30.897108
 79    4.945521    5.181479   33.250651
 79   13.636563    5.181479   33.250651
 79   10.739549    5.181479   33.250651
 79    7.842535    5.181479   33.250651
 79    3.497014    2.672592   33.250651
 79   12.188056    2.672592   33.250651
 79    9.291042    2.672592   33.250651
 79    6.394028    2.672592   33.250651
 79    2.048507    0.163705   33.250651
 79   10.739549    0.163705   33.250651
 79    7.842535    0.163705   33.250651
 79    4.945521    0.163705   33.250651
 79    6.394028    7.690366   33.250651
 79   15.085070    7.690366   33.250651
 79   12.188056    7.690366   33.250651
 79    9.291042    7.690366   33.250651
 79    2.048507    3.508887   35.615922
 79   10.739549    3.508887   35.615922
 79    7.842535    3.508887   35.615922
 79    4.945521    3.508887   35.615922
 79    0.600000    1.000000   35.615922
 79    9.291042    1.000000   35.615922
 79    6.394028    1.000000   35.615922
 79    3.497014    1.000000   35.615922
 79    4.945521    8.526661   35.615922
 79   13.636563    8.526661   35.615922
 79   10.739549    8.526661   35.615922
 79    7.842535    8.526661   35.615922
 79    3.497014    6.017774   35.615922
 79   12.188056    6.017774   35.615922
 79    9.291042    6.017774   35.615922
 79    6.394028    6.017774   35.615922
 16    9.481749    6.068412   13.296065
 16   11.646749    7.280970   22.044834
  6    8.074073    5.324561   12.410591
  6    8.696926    7.472095   14.089240
  6    8.699330    8.747205   13.508300
  6    8.139734    7.277087   15.359900
  6    8.178430    9.827882   14.216060
  6    7.603804    8.362383   16.051389
  6    7.633660    9.658383   15.501240
  6    1.436438    0.765911   16.363040
  6   11.886226    0.696981   17.101592
  6    2.491153    1.773227   16.554745
  6    2.324540    3.132037   17.210710
  6   12.606507    3.732606   17.542770
  6   11.556220    3.056745   18.029104
  6   11.579774    1.575838   18.304493
  6    2.994134    2.032532   18.022570
  6    1.043180    1.120461   19.298535
  6    2.384833    1.285430   19.131595
  6    3.300204    0.427327   19.921939
  6   10.093480    9.739741   19.241795
  6    3.134793    0.206296   21.302821
  6   10.862848    8.787775   19.902156
  6    9.707568    9.302544   21.976709
  6   10.669074    8.567103   21.272751
  6   13.139788    8.208006   22.528488
  1    7.329884    4.985451   13.142523
  1    8.162771    6.288676   15.818948
  1   12.514592    4.807206   17.365335
  1    0.707073    0.439343   20.084380
  1    7.642691    6.045216   11.706986
  1    7.218445    8.224042   17.059202
  1   10.224634    9.874047   18.168608
  1    2.402289    0.783014   13.760787
  1    8.481342    4.469492   11.856236
  1    2.387349    0.776556   21.852219
  1   10.630533    3.591691   18.243384
  1    3.301418    1.718760   15.828736
  1   11.595435    8.191844   19.357536
  1    9.567005    9.129872   23.046308
  1    9.122893    8.884344   12.511256
  1   13.645750    8.567734   21.623298
  1   10.596581    1.287429   18.694887
  1   12.874650    9.037601   23.193073
  1   17.005343    9.890184   16.927786
  1    3.049701    3.858059   16.836163
  1    4.075385    2.140474   18.097784
  1   13.778194    7.495679   23.065839
 
E=  -785.3749 eV
box:  11.588056 0 0   5.794028  10.035548 0 0 0  55.000000
Kpoints:  2  2  1
basis: NGX=  90 NGY=  90 NGZ= 420 NGXF= 128 NGYF= 128 NGZF= 630
