# Supplementary material for: Controlling piezoresistance in single molecules through the isomerisation of bullvalenes
Source: Nat Commun. 2023 Oct 3;14:6089. doi: 10.1038/s41467-023-41674-z (PMC10547723; doi:10.1038/s41467-023-41674-z)
Supplement: Supplementary file 4 — Source Data [file 41467_2023_41674_MOESM4_ESM.zip › Fig. 6 4-tip Cmm at d = 14.0.txt]

 79    6.394028    6.017774    0.000000
 79    9.291042    6.017774    0.000000
 79   12.188056    6.017774    0.000000
 79    3.497014    6.017774    0.000000
 79    7.842535    8.526661    0.000000
 79   10.739549    8.526661    0.000000
 79   13.636563    8.526661    0.000000
 79    4.945521    8.526661    0.000000
 79    3.497014    1.000000    0.000000
 79    6.394028    1.000000    0.000000
 79    9.291042    1.000000    0.000000
 79    0.600000    1.000000    0.000000
 79    4.945521    3.508887    0.000000
 79    7.842535    3.508887    0.000000
 79   10.739549    3.508887    0.000000
 79    2.048507    3.508887    0.000000
 79    9.291042    7.690366    2.365271
 79   12.188056    7.690366    2.365271
 79   15.085070    7.690366    2.365271
 79    6.394028    7.690366    2.365271
 79    4.945521    0.163705    2.365271
 79    7.842535    0.163705    2.365271
 79   10.739549    0.163705    2.365271
 79    2.048507    0.163705    2.365271
 79    6.394028    2.672592    2.365271
 79    9.291042    2.672592    2.365271
 79   12.188056    2.672592    2.365271
 79    3.497014    2.672592    2.365271
 79    7.842535    5.181479    2.365271
 79   10.739549    5.181479    2.365271
 79   13.636563    5.181479    2.365271
 79    4.945521    5.181479    2.365271
 79    7.829520    6.857785    4.717521
 79   10.738243    6.853108    4.732997
 79   13.649686    6.860048    4.720136
 79    4.946175    6.857190    4.724295
 79    9.279408    9.373329    4.715949
 79   12.200354    9.371529    4.716027
 79   15.087386    9.362320    4.736715
 79    6.399246    9.358818    4.740674
 79    4.945731    1.835961    4.730375
 79    7.845726    1.833997    4.724005
 79   10.738630    1.841568    4.740930
 79    2.046318    1.834174    4.723953
 79    6.396779    4.344113    4.730340
 79    9.288204    4.335179    4.714861
 79   12.193681    4.329492    4.717716
 79    3.500128    4.346388    4.727780
 79    6.348378    6.004836    7.202571
 79    9.181908    5.954092    7.070109
 79   12.297290    5.971975    7.071945
 79    3.536612    6.007457    7.201248
 79    7.754553    8.572953    7.206183
 79   10.752682    8.647094    7.064497
 79   13.695708    8.562398    7.229803
 79    4.936167    8.527465    7.194600
 79    3.488501    1.041299    7.200876
 79    6.405179    1.040150    7.203558
 79    9.290256    0.992153    7.197587
 79    0.600752    0.998943    7.191219
 79    4.944518    3.507008    7.209046
 79    7.809949    3.476522    7.200370
 79   10.736052    3.414569    7.202282
 79    2.077169    3.480705    7.198519
 79   10.751773    5.166445    9.251983
 79   12.167191    7.688712    9.316137
 79    9.281310    7.719136    9.255070
 79   10.779337    6.872284   11.418611
 79   10.695656    6.851052   25.405228
 79    9.283864    7.663426   27.530563
 79   12.191601    7.706202   27.566012
 79   10.709618    5.186847   27.551540
 79    2.079029    3.477984   29.618457
 79   10.742688    3.422121   29.603569
 79    7.812478    3.478093   29.615964
 79    4.946434    3.507763   29.609617
 79    0.598699    0.997462   29.619328
 79    9.291921    1.001440   29.625027
 79    6.404354    1.041359   29.614340
 79    3.485631    1.044191   29.615127
 79    4.948366    8.528013   29.624488
 79   13.717585    8.573170   29.608784
 79   10.728699    8.651611   29.751405
 79    7.770416    8.569626   29.594448
 79    3.540033    6.004954   29.615638
 79   12.293795    5.951298   29.746889
 79    9.181907    5.957870   29.756500
 79    6.352314    6.004703   29.615879
 79    3.494816    4.346524   32.085163
 79   12.191652    4.332699   32.099674
 79    9.287352    4.330611   32.099764
 79    6.393452    4.345060   32.087964
 79    2.044796    1.832878   32.092597
 79   10.739239    1.840658   32.077048
 79    7.844655    1.833441   32.092829
 79    4.945696    1.837569   32.086755
 79    6.395871    9.363337   32.078404
 79   15.081081    9.359073   32.074171
 79   12.197617    9.372905   32.099941
 79    9.279462    9.372343   32.099651
 79    4.945595    6.856320   32.093243
 79   13.649101    6.858588   32.100596
 79   10.740058    6.853131   32.083447
 79    7.828977    6.861442   32.097552
 79    4.945514    5.181474   34.450643
 79   13.636556    5.181474   34.450643
 79   10.739542    5.181474   34.450643
 79    7.842528    5.181474   34.450643
 79    3.497007    2.672587   34.450643
 79   12.188049    2.672587   34.450643
 79    9.291035    2.672587   34.450643
 79    6.394021    2.672587   34.450643
 79    2.048500    0.163700   34.450643
 79   10.739542    0.163700   34.450643
 79    7.842528    0.163700   34.450643
 79    4.945514    0.163700   34.450643
 79    6.394021    7.690361   34.450643
 79   15.085063    7.690361   34.450643
 79   12.188049    7.690361   34.450643
 79    9.291035    7.690361   34.450643
 79    2.048500    3.508882   36.815914
 79   10.739542    3.508882   36.815914
 79    7.842528    3.508882   36.815914
 79    4.945514    3.508882   36.815914
 79    0.599993    0.999995   36.815914
 79    9.291035    0.999995   36.815914
 79    6.394021    0.999995   36.815914
 79    3.497007    0.999995   36.815914
 79    4.945514    8.526656   36.815914
 79   13.636556    8.526656   36.815914
 79   10.739542    8.526656   36.815914
 79    7.842528    8.526656   36.815914
 79    3.497007    6.017769   36.815914
 79   12.188049    6.017769   36.815914
 79    9.291035    6.017769   36.815914
 79    6.394021    6.017769   36.815914
 16    9.574258    6.091699   13.365751
 16   11.742520    6.994917   23.247432
  6    8.019156    5.559551   12.580339
  6    9.023875    7.503005   14.322506
  6    9.291316    8.814167   13.918446
  6    8.381525    7.258726   15.541468
  6    8.942281    9.876387   14.751500
  6    8.015586    8.328041   16.355431
  6    8.303961    9.654058   15.983809
  6    2.237036    0.715679   16.950756
  6    1.052047    0.757169   17.613603
  6    3.396296    1.559956   17.268176
  6    3.343993    2.923001   17.947597
  6   13.680544    3.656418   18.209170
  6   12.531302    3.098107   18.602082
  6   12.365152    1.619049   18.834321
  6    3.818801    1.726041   18.767642
  6    1.693292    1.041317   19.894521
  6    3.053024    1.060846   19.827725
  6    3.817121    0.164780   20.730751
  6   10.612186    9.374278   20.186904
  6    3.512226    0.030660   22.098261
  6   11.250888    8.413797   20.964581
  6    9.955859    9.119935   22.890215
  6   10.922702    8.287538   22.320215
  6   13.300237    7.820393   23.713223
  1    7.320047    5.224209   13.356789
  1    8.204036    6.233593   15.869502
  1   13.724415    4.740342   18.056333
  1    1.225958    0.421063   20.662339
  1    7.595168    6.376291   11.986090
  1    7.554119    8.137809   17.324325
  1   10.852715    9.441110   19.124320
  1    3.363368    0.862166   14.428163
  1    8.284154    4.723602   11.920418
  1    2.761407    0.683211   22.547175
  1   11.657362    3.733347   18.766490
  1    4.244684    1.428104   16.597813
  1   11.986044    7.741460   20.520800
  1    9.709755    9.023084   23.950493
  1    9.777151    8.995533   12.958194
  1   13.873897    8.035039   22.803490
  1   11.329849    1.437303   19.149250
  1   13.092143    8.734086   24.279903
  1    0.277258    0.040691   17.330653
  1    4.171165    3.566182   17.645953
  1    4.897348    1.708460   18.917453
  1   13.842712    7.109353   24.348285
 
E=  -785.3638 eV
box:  11.588056 0 0   5.794028  10.035548 0 0 0  55.000000
Kpoints:  2  2  1
basis: NGX=  90 NGY=  90 NGZ= 420 NGXF= 128 NGYF= 128 NGZF= 630
