# Supplementary material for: Controlling piezoresistance in single molecules through the isomerisation of bullvalenes
Source: Nat Commun. 2023 Oct 3;14:6089. doi: 10.1038/s41467-023-41674-z (PMC10547723; doi:10.1038/s41467-023-41674-z)
Supplement: Supplementary file 4 — Source Data [file 41467_2023_41674_MOESM4_ESM.zip › Fig. 6 4-tip Cmm at d = 15.2.txt]

 79    6.394028    6.017774    0.000000
 79    9.291042    6.017774    0.000000
 79   12.188056    6.017774    0.000000
 79    3.497014    6.017774    0.000000
 79    7.842535    8.526661    0.000000
 79   10.739549    8.526661    0.000000
 79   13.636563    8.526661    0.000000
 79    4.945521    8.526661    0.000000
 79    3.497014    1.000000    0.000000
 79    6.394028    1.000000    0.000000
 79    9.291042    1.000000    0.000000
 79    0.600000    1.000000    0.000000
 79    4.945521    3.508887    0.000000
 79    7.842535    3.508887    0.000000
 79   10.739549    3.508887    0.000000
 79    2.048507    3.508887    0.000000
 79    9.291042    7.690366    2.365271
 79   12.188056    7.690366    2.365271
 79   15.085070    7.690366    2.365271
 79    6.394028    7.690366    2.365271
 79    4.945521    0.163705    2.365271
 79    7.842535    0.163705    2.365271
 79   10.739549    0.163705    2.365271
 79    2.048507    0.163705    2.365271
 79    6.394028    2.672592    2.365271
 79    9.291042    2.672592    2.365271
 79   12.188056    2.672592    2.365271
 79    3.497014    2.672592    2.365271
 79    7.842535    5.181479    2.365271
 79   10.739549    5.181479    2.365271
 79   13.636563    5.181479    2.365271
 79    4.945521    5.181479    2.365271
 79    7.830680    6.857217    4.719666
 79   10.738856    6.853947    4.735936
 79   13.649038    6.860317    4.720978
 79    4.945719    6.857728    4.725428
 79    9.279089    9.372290    4.718727
 79   12.200289    9.371435    4.719287
 79   15.084721    9.363093    4.739232
 79    6.395403    9.360713    4.741054
 79    4.945914    1.836757    4.732128
 79    7.845313    1.835480    4.725675
 79   10.737941    1.839959    4.740730
 79    2.046478    1.835646    4.725291
 79    6.394066    4.345689    4.731498
 79    9.287013    4.334368    4.718376
 79   12.191205    4.332240    4.719122
 79    3.497909    4.345806    4.731520
 79    6.353980    6.008624    7.202515
 79    9.182535    5.957800    7.069552
 79   12.298191    5.970892    7.068908
 79    3.534012    6.008763    7.203132
 79    7.762514    8.569050    7.207236
 79   10.750694    8.646692    7.062536
 79   13.694582    8.559768    7.228123
 79    4.934581    8.529167    7.199212
 79    3.486965    1.035416    7.201853
 79    6.403618    1.037423    7.204091
 79    9.285275    0.992611    7.198784
 79    0.597216    1.000148    7.193919
 79    4.943356    3.508813    7.210826
 79    7.812518    3.480966    7.202053
 79   10.737244    3.418909    7.200212
 79    2.073847    3.484220    7.201076
 79   10.748802    5.169101    9.247132
 79   12.167114    7.693489    9.307401
 79    9.292089    7.712492    9.255781
 79   10.779243    6.865843   11.417380
 79   10.691164    6.864314   26.600662
 79    9.287310    7.667391   28.724394
 79   12.184763    7.704352   28.765788
 79   10.716441    5.184145   28.761023
 79    2.076113    3.479744   30.816379
 79   10.742920    3.423696   30.807381
 79    7.814154    3.483728   30.814951
 79    4.944583    3.508943   30.806847
 79    0.598063    0.995868   30.817085
 79    9.289438    1.002249   30.821000
 79    6.401865    1.036775   30.814071
 79    3.484263    1.037213   30.813053
 79    4.949211    8.528789   30.817948
 79   13.713949    8.569667   30.807133
 79   10.726899    8.648494   30.950383
 79    7.778255    8.566248   30.792572
 79    3.536421    6.008036   30.815043
 79   12.295566    5.953896   30.948624
 79    9.182006    5.962963   30.956249
 79    6.356577    6.009508   30.813553
 79    3.494963    4.345735   33.285116
 79   12.189283    4.334150   33.298142
 79    9.286925    4.330896   33.298224
 79    6.391170    4.345712   33.284700
 79    2.043624    1.835016   33.291392
 79   10.738526    1.838857   33.275138
 79    7.842493    1.835490   33.291664
 79    4.942935    1.836564   33.284593
 79    6.392057    9.363187   33.276026
 79   15.079944    9.360756   33.273241
 79   12.197284    9.371822   33.298440
 79    9.277819    9.371180   33.297094
 79    4.943336    6.857674   33.291962
 79   13.646700    6.857766   33.297734
 79   10.738451    6.854738   33.280462
 79    7.827700    6.860819   33.295425
 79    4.945521    5.181479   35.650645
 79   13.636563    5.181479   35.650645
 79   10.739549    5.181479   35.650645
 79    7.842535    5.181479   35.650645
 79    3.497014    2.672592   35.650645
 79   12.188056    2.672592   35.650645
 79    9.291042    2.672592   35.650645
 79    6.394028    2.672592   35.650645
 79    2.048507    0.163705   35.650645
 79   10.739549    0.163705   35.650645
 79    7.842535    0.163705   35.650645
 79    4.945521    0.163705   35.650645
 79    6.394028    7.690366   35.650645
 79   15.085070    7.690366   35.650645
 79   12.188056    7.690366   35.650645
 79    9.291042    7.690366   35.650645
 79    2.048507    3.508887   38.015916
 79   10.739549    3.508887   38.015916
 79    7.842535    3.508887   38.015916
 79    4.945521    3.508887   38.015916
 79    0.600000    1.000000   38.015916
 79    9.291042    1.000000   38.015916
 79    6.394028    1.000000   38.015916
 79    3.497014    1.000000   38.015916
 79    4.945521    8.526661   38.015916
 79   13.636563    8.526661   38.015916
 79   10.739549    8.526661   38.015916
 79    7.842535    8.526661   38.015916
 79    3.497014    6.017774   38.015916
 79   12.188056    6.017774   38.015916
 79    9.291042    6.017774   38.015916
 79    6.394028    6.017774   38.015916
 16    9.659831    6.006447   13.371937
 16   11.804855    6.720990   24.481866
  6    8.015221    5.652126   12.664932
  6    9.285785    7.329355   14.510723
  6    9.781403    8.622636   14.310148
  6    8.555918    7.033203   15.669645
  6    9.566629    9.605492   15.277633
  6    8.324001    8.028093   16.616771
  6    8.835160    9.328400   16.445501
  6    2.857156    0.300348   17.519918
  6    1.649786    0.436795   18.121350
  6    4.081424    1.002168   17.948527
  6    4.111793    2.369234   18.632170
  6    2.918161    3.203116   18.829789
  6    1.697397    2.744608   19.151906
  6    1.389993    1.280009   19.356314
  6    4.425183    1.120686   19.458677
  6    2.189311    0.644972   20.474736
  6    3.542988    0.554133   20.495534
  6    9.985412    9.731797   21.516122
  6   10.992049    8.827028   21.128325
  6    9.572325    9.731304   22.860838
  6   11.535113    7.924133   22.038512
  6   10.125877    8.843604   23.784652
  6   11.105620    7.933007   23.372350
  6   13.399748    7.501092   24.906755
  1    7.354769    5.268890   13.452574
  1    8.199922    6.017464   15.845921
  1    3.060435    4.277305   18.694583
  1    1.625947    0.112913   21.243993
  1    7.601459    6.553964   12.201406
  1    7.786842    7.786805   17.534298
  1   11.314590    8.790218   20.086647
  1    4.160225    0.575814   15.105743
  1    8.174582    4.883165   11.898220
  1    3.023556    0.410932   23.190130
  1   12.463787    3.452966   19.271780
  1    4.952419    0.796868   17.326700
  1   12.277601    7.194103   21.714071
  1    9.801700    8.854225   24.828554
  1   10.332330    8.851354   13.394481
  1   14.017276    7.571253   24.002584
  1   11.913930    1.188772   19.608635
  1   13.231136    8.487674   25.351480
  1    6.606438    9.886373   17.736187
  1    5.009715    2.937129   18.387693
  1    5.487843    1.006015   19.670907
  1   13.876212    6.841583   25.643268
 
E=  -785.3796 eV
box:  11.588056 0 0   5.794028  10.035548 0 0 0  55.000000
Kpoints:  2  2  1
basis: NGX=  90 NGY=  90 NGZ= 420 NGXF= 128 NGYF= 128 NGZF= 630
