# Supplementary material for: Controlling piezoresistance in single molecules through the isomerisation of bullvalenes
Source: Nat Commun. 2023 Oct 3;14:6089. doi: 10.1038/s41467-023-41674-z (PMC10547723; doi:10.1038/s41467-023-41674-z)
Supplement: Supplementary file 4 — Source Data [file 41467_2023_41674_MOESM4_ESM.zip › Fig. 6 4-tip Cmm at d = 16.4.txt]

 79    6.394028    6.017774    0.000000
 79    9.291042    6.017774    0.000000
 79   12.188056    6.017774    0.000000
 79    3.497014    6.017774    0.000000
 79    7.842535    8.526661    0.000000
 79   10.739549    8.526661    0.000000
 79   13.636563    8.526661    0.000000
 79    4.945521    8.526661    0.000000
 79    3.497014    1.000000    0.000000
 79    6.394028    1.000000    0.000000
 79    9.291042    1.000000    0.000000
 79    0.600000    1.000000    0.000000
 79    4.945521    3.508887    0.000000
 79    7.842535    3.508887    0.000000
 79   10.739549    3.508887    0.000000
 79    2.048507    3.508887    0.000000
 79    9.291042    7.690366    2.365271
 79   12.188056    7.690366    2.365271
 79   15.085070    7.690366    2.365271
 79    6.394028    7.690366    2.365271
 79    4.945521    0.163705    2.365271
 79    7.842535    0.163705    2.365271
 79   10.739549    0.163705    2.365271
 79    2.048507    0.163705    2.365271
 79    6.394028    2.672592    2.365271
 79    9.291042    2.672592    2.365271
 79   12.188056    2.672592    2.365271
 79    3.497014    2.672592    2.365271
 79    7.842535    5.181479    2.365271
 79   10.739549    5.181479    2.365271
 79   13.636563    5.181479    2.365271
 79    4.945521    5.181479    2.365271
 79    7.827570    6.861441    4.719599
 79   10.738926    6.853178    4.738785
 79   13.650017    6.860655    4.718506
 79    4.945057    6.858158    4.725693
 79    9.273709    9.373344    4.718215
 79   12.203616    9.373912    4.716752
 79   15.083619    9.362452    4.743499
 79    6.391181    9.363458    4.742749
 79    4.944712    1.836836    4.733598
 79    7.843986    1.836593    4.725429
 79   10.738465    1.838848    4.742925
 79    2.045006    1.836039    4.725194
 79    6.393129    4.346203    4.733162
 79    9.287805    4.330805    4.718543
 79   12.190890    4.331411    4.718959
 79    3.497099    4.345875    4.732680
 79    6.353743    6.009282    7.205353
 79    9.174277    5.963045    7.060419
 79   12.307331    5.959303    7.060277
 79    3.539548    6.007470    7.204726
 79    7.769116    8.563836    7.224932
 79   10.736516    8.659065    7.040547
 79   13.711263    8.563608    7.223571
 79    4.943742    8.529836    7.202580
 79    3.483686    1.038019    7.206321
 79    6.403920    1.040047    7.206371
 79    9.285880    0.996429    7.199838
 79    0.599025    0.994645    7.199968
 79    4.944041    3.508587    7.215387
 79    7.813583    3.482281    7.205342
 79   10.739917    3.415791    7.205817
 79    2.076168    3.479125    7.204787
 79   10.734647    5.177969    9.233889
 79   12.152683    7.714654    9.252268
 79    9.318580    7.712722    9.264898
 79   10.721919    6.879459   11.406315
 79   10.693372    6.861865   27.803172
 79    9.288502    7.658413   29.935699
 79   12.177938    7.698089   29.979446
 79   10.710031    5.194406   29.975799
 79    2.079186    3.477452   32.012834
 79   10.744591    3.420242   32.001105
 79    7.814421    3.479860   32.015469
 79    4.946455    3.508854   32.003527
 79    0.599594    0.995310   32.018186
 79    9.292608    1.001969   32.023773
 79    6.403819    1.037315   32.012432
 79    3.484945    1.039937   32.013003
 79    4.952378    8.528150   32.018787
 79   13.718203    8.571254   32.004373
 79   10.725423    8.654595   32.156253
 79    7.776296    8.568344   31.986434
 79    3.539743    6.007351   32.011978
 79   12.303060    5.948475   32.155936
 79    9.174004    5.960345   32.169209
 79    6.354775    6.008370   32.012973
 79    3.493229    4.346312   34.485416
 79   12.186217    4.332969   34.497360
 79    9.286785    4.329090   34.498184
 79    6.390028    4.346593   34.486064
 79    2.042067    1.836449   34.492173
 79   10.737821    1.838389   34.476371
 79    7.840299    1.836151   34.492860
 79    4.941633    1.836877   34.485529
 79    6.390488    9.364247   34.476989
 79   15.080270    9.361367   34.475644
 79   12.196839    9.372593   34.497117
 79    9.273680    9.371374   34.495959
 79    4.941174    6.857746   34.492531
 79   13.645806    6.859740   34.496468
 79   10.737808    6.855857   34.478857
 79    7.824020    6.863178   34.496421
 79    4.945521    5.181479   36.850326
 79   13.636563    5.181479   36.850326
 79   10.739549    5.181479   36.850326
 79    7.842535    5.181479   36.850326
 79    3.497014    2.672592   36.850326
 79   12.188056    2.672592   36.850326
 79    9.291042    2.672592   36.850326
 79    6.394028    2.672592   36.850326
 79    2.048507    0.163705   36.850326
 79   10.739549    0.163705   36.850326
 79    7.842535    0.163705   36.850326
 79    4.945521    0.163705   36.850326
 79    6.394028    7.690366   36.850326
 79   15.085070    7.690366   36.850326
 79   12.188056    7.690366   36.850326
 79    9.291042    7.690366   36.850326
 79    2.048507    3.508887   39.215597
 79   10.739549    3.508887   39.215597
 79    7.842535    3.508887   39.215597
 79    4.945521    3.508887   39.215597
 79    0.600000    1.000000   39.215597
 79    9.291042    1.000000   39.215597
 79    6.394028    1.000000   39.215597
 79    3.497014    1.000000   39.215597
 79    4.945521    8.526661   39.215597
 79   13.636563    8.526661   39.215597
 79   10.739549    8.526661   39.215597
 79    7.842535    8.526661   39.215597
 79    3.497014    6.017774   39.215597
 79   12.188056    6.017774   39.215597
 79    9.291042    6.017774   39.215597
 79    6.394028    6.017774   39.215597
 16   10.955475    5.807820   13.539304
 16   11.849073    6.768106   25.705616
  6    9.954859    4.311622   13.285329
  6   10.062212    6.697080   14.795511
  6   10.174945    8.095180   14.823049
  6    9.354417    6.038180   15.808141
  6    9.620354    8.815591   15.878995
  6    8.789549    6.773330   16.849339
  6    8.921208    8.171481   16.916952
  6    8.364770    8.920351   18.070460
  6    7.138884    8.607433   18.555833
  6    9.252719    9.939280   18.665923
  6    2.965640    1.173137   19.369055
  6    1.546583    1.539133   19.463840
  6    0.530176    0.679467   19.652740
  6    6.516236    9.221885   19.794415
  6    3.605611    0.051181   20.195704
  6    7.370304    8.861530   20.991298
  6    8.660938    9.239965   21.153305
  6    9.440747    8.704371   22.295404
  6   10.741736    8.207050   22.088302
  6    8.898628    8.627740   23.590873
  6   11.461068    7.622437   23.126766
  6    9.622360    8.066436   24.644200
  6   10.905515    7.560176   24.412558
  6   13.155378    8.006540   26.006261
  1   10.065863    3.622976   14.131898
  1    9.265453    4.952759   15.809621
  1   12.912191    2.604734   19.369470
  1    6.935913    8.178638   21.725310
  1    8.905385    4.580045   13.121583
  1    8.273432    6.249806   17.654731
  1   11.175879    8.231895   21.087468
  1    9.705039    9.903678   15.875861
  1   10.359876    3.846939   12.377284
  1    7.906002    9.037288   23.780602
  1   11.098140    1.064273   19.706907
  1    4.401368    0.033495   18.135481
  1   12.447253    7.196182   22.939068
  1    9.202072    8.027470   25.651927
  1   10.682551    8.613812   14.007666
  1   13.772905    8.112994   25.105719
  1    5.529522    8.763228   19.935617
  1   12.709142    8.963512   26.295851
  1    6.556618    7.843432   18.035447
  1    3.634818    2.022170   19.228217
  1    4.621428    0.286930   20.510613
  1   13.758072    7.613353   26.834833
 
E=  -785.3294 eV
box:  11.588056 0 0   5.794028  10.035548 0 0 0  55.000000
Kpoints:  2  2  1
basis: NGX=  90 NGY=  90 NGZ= 420 NGXF= 128 NGYF= 128 NGZF= 630
