# Supplementary material for: Controlling piezoresistance in single molecules through the isomerisation of bullvalenes
Source: Nat Commun. 2023 Oct 3;14:6089. doi: 10.1038/s41467-023-41674-z (PMC10547723; doi:10.1038/s41467-023-41674-z)
Supplement: Supplementary file 4 — Source Data [file 41467_2023_41674_MOESM4_ESM.zip › Fig. 6 4-tip Cmm at d = 17.6.txt]

 79    6.394028    6.017774    0.000000
 79    9.291042    6.017774    0.000000
 79   12.188056    6.017774    0.000000
 79    3.497014    6.017774    0.000000
 79    7.842535    8.526661    0.000000
 79   10.739549    8.526661    0.000000
 79   13.636563    8.526661    0.000000
 79    4.945521    8.526661    0.000000
 79    3.497014    1.000000    0.000000
 79    6.394028    1.000000    0.000000
 79    9.291042    1.000000    0.000000
 79    0.600000    1.000000    0.000000
 79    4.945521    3.508887    0.000000
 79    7.842535    3.508887    0.000000
 79   10.739549    3.508887    0.000000
 79    2.048507    3.508887    0.000000
 79    9.291042    7.690366    2.365271
 79   12.188056    7.690366    2.365271
 79   15.085070    7.690366    2.365271
 79    6.394028    7.690366    2.365271
 79    4.945521    0.163705    2.365271
 79    7.842535    0.163705    2.365271
 79   10.739549    0.163705    2.365271
 79    2.048507    0.163705    2.365271
 79    6.394028    2.672592    2.365271
 79    9.291042    2.672592    2.365271
 79   12.188056    2.672592    2.365271
 79    3.497014    2.672592    2.365271
 79    7.842535    5.181479    2.365271
 79   10.739549    5.181479    2.365271
 79   13.636563    5.181479    2.365271
 79    4.945521    5.181479    2.365271
 79    7.828080    6.860857    4.720211
 79   10.739052    6.853466    4.737318
 79   13.649504    6.858713    4.717953
 79    4.945220    6.858279    4.725042
 79    9.276084    9.372771    4.719358
 79   12.201258    9.373490    4.716821
 79   15.082221    9.361199    4.742982
 79    6.392062    9.363351    4.741000
 79    4.944694    1.836876    4.732628
 79    7.844305    1.836077    4.724916
 79   10.738907    1.840137    4.742599
 79    2.044428    1.835202    4.724595
 79    6.393231    4.345984    4.732318
 79    9.287976    4.330957    4.718123
 79   12.191619    4.332347    4.718386
 79    3.497071    4.345501    4.731500
 79    6.354576    6.009079    7.204713
 79    9.177530    5.964677    7.065656
 79   12.302974    5.957053    7.064922
 79    3.539286    6.007374    7.201805
 79    7.774545    8.562653    7.229322
 79   10.732204    8.655166    7.052668
 79   13.713183    8.565769    7.220671
 79    4.947432    8.530080    7.199918
 79    3.484414    1.038982    7.204639
 79    6.402925    1.039897    7.203638
 79    9.288022    0.998721    7.196523
 79    0.599325    0.993905    7.198710
 79    4.944429    3.508935    7.212830
 79    7.812865    3.482694    7.203712
 79   10.741001    3.417502    7.210470
 79    2.077086    3.478662    7.202551
 79   10.732103    5.177192    9.249631
 79   12.160440    7.709489    9.254670
 79    9.312931    7.703422    9.286205
 79   10.693359    6.887040   11.423184
 79   10.672760    6.870655   28.990532
 79    9.293274    7.674267   31.116617
 79   12.175740    7.701925   31.166720
 79   10.719838    5.186866   31.171719
 79    2.080911    3.476965   33.216969
 79   10.744343    3.417743   33.206293
 79    7.815253    3.481253   33.215930
 79    4.948016    3.508200   33.205371
 79    0.601786    0.992737   33.218510
 79    9.292361    0.999705   33.224441
 79    6.404228    1.038614   33.214611
 79    3.486678    1.039656   33.213192
 79    4.953253    8.528207   33.218666
 79   13.717133    8.569262   33.201298
 79   10.726035    8.651673   33.354580
 79    7.779373    8.564760   33.186052
 79    3.541127    6.006594   33.215811
 79   12.303863    5.951520   33.351767
 79    9.177371    5.965532   33.357664
 79    6.354901    6.007321   33.214716
 79    3.496223    4.345879   35.687191
 79   12.190451    4.333298   35.698735
 79    9.287808    4.329978   35.699602
 79    6.392208    4.345698   35.686726
 79    2.044366    1.835376   35.694442
 79   10.740292    1.838934   35.675643
 79    7.844008    1.835838   35.694599
 79    4.944176    1.836809   35.686561
 79    6.392008    9.363819   35.678369
 79   15.081220    9.360109   35.674321
 79   12.199079    9.372880   35.699197
 79    9.277062    9.371907   35.698691
 79    4.944718    6.858615   35.695130
 79   13.647808    6.858010   35.698339
 79   10.739668    6.854721   35.680731
 79    7.827879    6.861635   35.696838
 79    4.945517    5.181473   38.050228
 79   13.636559    5.181473   38.050228
 79   10.739545    5.181473   38.050228
 79    7.842531    5.181473   38.050228
 79    3.497010    2.672586   38.050228
 79   12.188052    2.672586   38.050228
 79    9.291038    2.672586   38.050228
 79    6.394024    2.672586   38.050228
 79    2.048503    0.163699   38.050228
 79   10.739545    0.163699   38.050228
 79    7.842531    0.163699   38.050228
 79    4.945517    0.163699   38.050228
 79    6.394024    7.690360   38.050228
 79   15.085066    7.690360   38.050228
 79   12.188052    7.690360   38.050228
 79    9.291038    7.690360   38.050228
 79    2.048503    3.508881   40.415499
 79   10.739545    3.508881   40.415499
 79    7.842531    3.508881   40.415499
 79    4.945517    3.508881   40.415499
 79    0.599996    0.999994   40.415499
 79    9.291038    0.999994   40.415499
 79    6.394024    0.999994   40.415499
 79    3.497010    0.999994   40.415499
 79    4.945517    8.526655   40.415499
 79   13.636559    8.526655   40.415499
 79   10.739545    8.526655   40.415499
 79    7.842531    8.526655   40.415499
 79    3.497010    6.017768   40.415499
 79   12.188052    6.017768   40.415499
 79    9.291038    6.017768   40.415499
 79    6.394024    6.017768   40.415499
 16   11.402771    5.858158   13.491258
 16   11.942003    6.371369   27.007683
  6   10.557627    4.260123   13.383032
  6   10.717845    6.613223   14.945827
  6   11.212886    7.882582   15.289949
  6    9.791417    5.986727   15.789039
  6   10.820664    8.485904   16.479898
  6    9.406575    6.603331   16.980952
  6    9.917320    7.856946   17.362176
  6    9.512237    8.493020   18.640123
  6    8.224674    8.427232   19.054507
  6   10.570546    9.210048   19.384107
  6    4.535081    0.516837   20.100514
  6    3.222880    1.170980   20.129767
  6    2.033180    0.546928   20.224524
  6    7.685537    9.075824   20.313010
  6   10.644266    9.280738   20.911602
  6    8.349560    8.554106   21.568546
  6    9.671880    8.657624   21.835331
  6   10.217130    8.125138   23.109518
  6   11.418093    7.388580   23.123566
  6    9.552492    8.327406   24.333555
  6   11.922549    6.858961   24.308668
  6   10.063029    7.820474   25.530319
  6   11.255258    7.087182   25.520501
  6   13.400575    7.436119   27.270974
  1   10.817934    3.636030   14.247768
  1    9.383289    5.008547   15.540744
  1    3.236981    2.261496   20.068348
  1    7.709580    8.053383   22.298281
  1    9.472480    4.386797   13.292426
  1    8.720365    6.082673   17.647967
  1   11.942580    7.191216   22.188147
  1   11.208407    9.477313   16.717470
  1   10.941717    3.802746   12.462662
  1    8.637882    8.921295   24.351697
  1    1.119139    1.143520   20.236165
  1   11.555496    9.139502   18.924086
  1   12.829931    6.254019   24.296298
  1    9.550068    8.003092   26.477002
  1   11.904578    8.396512   14.618803
  1   14.096847    7.315445   26.431925
  1    6.616762    8.836563   20.377457
  1   13.091782    8.480752   27.382218
  1    7.498977    7.924026   18.411797
  1    5.378499    1.203786   20.033952
  1   11.666938    9.275593   21.287368
  1   13.865109    7.086037   28.201809
 
E=  -785.3125 eV
box:  11.588056 0 0   5.794028  10.035548 0 0 0  55.000000
Kpoints:  2  2  1
basis: NGX=  90 NGY=  90 NGZ= 420 NGXF= 128 NGYF= 128 NGZF= 630
