# Supplementary material for: Controlling piezoresistance in single molecules through the isomerisation of bullvalenes
Source: Nat Commun. 2023 Oct 3;14:6089. doi: 10.1038/s41467-023-41674-z (PMC10547723; doi:10.1038/s41467-023-41674-z)
Supplement: Supplementary file 4 — Source Data [file 41467_2023_41674_MOESM4_ESM.zip › Fig. 6 4-tip Cmm at d = 18.8.txt]

 79    6.394028    6.017774    0.000000
 79    9.291042    6.017774    0.000000
 79   12.188056    6.017774    0.000000
 79    3.497014    6.017774    0.000000
 79    7.842535    8.526661    0.000000
 79   10.739549    8.526661    0.000000
 79   13.636563    8.526661    0.000000
 79    4.945521    8.526661    0.000000
 79    3.497014    1.000000    0.000000
 79    6.394028    1.000000    0.000000
 79    9.291042    1.000000    0.000000
 79    0.600000    1.000000    0.000000
 79    4.945521    3.508887    0.000000
 79    7.842535    3.508887    0.000000
 79   10.739549    3.508887    0.000000
 79    2.048507    3.508887    0.000000
 79    9.291042    7.690366    2.365271
 79   12.188056    7.690366    2.365271
 79   15.085070    7.690366    2.365271
 79    6.394028    7.690366    2.365271
 79    4.945521    0.163705    2.365271
 79    7.842535    0.163705    2.365271
 79   10.739549    0.163705    2.365271
 79    2.048507    0.163705    2.365271
 79    6.394028    2.672592    2.365271
 79    9.291042    2.672592    2.365271
 79   12.188056    2.672592    2.365271
 79    3.497014    2.672592    2.365271
 79    7.842535    5.181479    2.365271
 79   10.739549    5.181479    2.365271
 79   13.636563    5.181479    2.365271
 79    4.945521    5.181479    2.365271
 79    7.829092    6.860207    4.720939
 79   10.739325    6.853376    4.736533
 79   13.648435    6.857784    4.719374
 79    4.945351    6.857696    4.725064
 79    9.278035    9.371357    4.720435
 79   12.199719    9.372225    4.718164
 79   15.081300    9.360459    4.743019
 79    6.393368    9.362744    4.741029
 79    4.944872    1.836174    4.732048
 79    7.844404    1.835615    4.725159
 79   10.739143    1.840636    4.742930
 79    2.044562    1.834784    4.724983
 79    6.393524    4.345631    4.731911
 79    9.288656    4.331039    4.718804
 79   12.191202    4.333016    4.719389
 79    3.496890    4.345248    4.731255
 79    6.357376    6.009674    7.203369
 79    9.183007    5.964256    7.067578
 79   12.297755    5.956647    7.068655
 79    3.536715    6.007904    7.200672
 79    7.780579    8.560389    7.231378
 79   10.731422    8.649490    7.060523
 79   13.708275    8.563957    7.221410
 79    4.947835    8.529661    7.198072
 79    3.485229    1.036754    7.202827
 79    6.402623    1.037059    7.202354
 79    9.289158    0.999772    7.195247
 79    0.598810    0.994837    7.197809
 79    4.944690    3.508787    7.210979
 79    7.814709    3.483519    7.202401
 79   10.741608    3.425596    7.217530
 79    2.075517    3.479862    7.201674
 79   10.731288    5.185565    9.268402
 79   12.162387    7.700609    9.265664
 79    9.309605    7.688220    9.299445
 79   10.690326    6.895954   11.456902
 79   10.658620    6.868418   30.157558
 79    9.303489    7.681819   32.305098
 79   12.169696    7.697756   32.347603
 79   10.725860    5.189521   32.358380
 79    2.079612    3.478842   34.416342
 79   10.744505    3.422898   34.403100
 79    7.817750    3.481273   34.413828
 79    4.948711    3.507471   34.402688
 79    0.603841    0.992650   34.417459
 79    9.294538    0.997438   34.422675
 79    6.405749    1.035911   34.413349
 79    3.488822    1.037027   34.411905
 79    4.953498    8.527310   34.416510
 79   13.711086    8.564789   34.395275
 79   10.728782    8.647584   34.551069
 79    7.785091    8.560428   34.382826
 79    3.539256    6.006872   34.415057
 79   12.300813    5.954845   34.547211
 79    9.181047    5.966988   34.549431
 79    6.357602    6.006757   34.411205
 79    3.498135    4.344523   36.885840
 79   12.192082    4.333357   36.897922
 79    9.288760    4.330424   36.897461
 79    6.394286    4.344578   36.885276
 79    2.046237    1.834259   36.892504
 79   10.741823    1.839160   36.874782
 79    7.845757    1.834355   36.892466
 79    4.945882    1.835607   36.885321
 79    6.394855    9.361691   36.876588
 79   15.083368    9.358638   36.872845
 79   12.200984    9.371808   36.898167
 79    9.279225    9.370827   36.897421
 79    4.946263    6.856986   36.892485
 79   13.648793    6.857079   36.897342
 79   10.740827    6.853722   36.880184
 79    7.830292    6.859789   36.895098
 79    4.945520    5.181479   39.250348
 79   13.636562    5.181479   39.250348
 79   10.739548    5.181479   39.250348
 79    7.842534    5.181479   39.250348
 79    3.497013    2.672592   39.250348
 79   12.188055    2.672592   39.250348
 79    9.291041    2.672592   39.250348
 79    6.394027    2.672592   39.250348
 79    2.048506    0.163705   39.250348
 79   10.739548    0.163705   39.250348
 79    7.842534    0.163705   39.250348
 79    4.945520    0.163705   39.250348
 79    6.394027    7.690366   39.250348
 79   15.085069    7.690366   39.250348
 79   12.188055    7.690366   39.250348
 79    9.291041    7.690366   39.250348
 79    2.048506    3.508887   41.615619
 79   10.739548    3.508887   41.615619
 79    7.842534    3.508887   41.615619
 79    4.945520    3.508887   41.615619
 79    0.599999    1.000000   41.615619
 79    9.291041    1.000000   41.615619
 79    6.394027    1.000000   41.615619
 79    3.497013    1.000000   41.615619
 79    4.945520    8.526661   41.615619
 79   13.636562    8.526661   41.615619
 79   10.739548    8.526661   41.615619
 79    7.842534    8.526661   41.615619
 79    3.497013    6.017774   41.615619
 79   12.188055    6.017774   41.615619
 79    9.291041    6.017774   41.615619
 79    6.394027    6.017774   41.615619
 16   11.625939    5.996877   13.520501
 16   11.898846    6.186060   28.195685
  6   11.008384    4.292300   13.436713
  6   11.090843    6.531047   15.136774
  6   11.924838    7.440741   15.805524
  6    9.947837    6.049754   15.792360
  6   11.646204    7.820039   17.117683
  6    9.687040    6.425638   17.111615
  6   10.529995    7.310899   17.814116
  6   10.233489    7.739275   19.207714
  6    8.953820    7.967642   19.588001
  6   11.387018    8.053220   20.082575
  6   11.484959    9.413663   20.821954
  6    4.582131    0.333711   20.817771
  6    3.266059    0.029630   20.843800
  6    8.537666    8.637733   20.879936
  6   11.404466    8.076787   21.603306
  6    8.988434    8.009085   22.179910
  6   10.278904    7.799567   22.525896
  6   10.629907    7.383814   23.912591
  6   11.638117    6.432275   24.162738
  6    9.980544    7.952673   25.027582
  6   11.981732    6.069443   25.465058
  6   10.328463    7.608107   26.337038
  6   11.346400    6.673756   26.560093
  6   13.385615    7.230504   28.366957
  1   11.380056    3.734421   14.305670
  1    9.267695    5.363743   15.287844
  1    4.868415    1.387267   20.791644
  1    8.210397    7.799724   22.916984
  1    9.915456    4.252927   13.376831
  1    8.819094    6.000321   17.616181
  1   12.143967    5.944500   23.329081
  1   12.310805    8.534056   17.604307
  1   11.428281    3.879975   12.510182
  1    9.213627    8.711447   24.864697
  1    2.533727    0.839007   20.834835
  1   12.344124    7.728516   19.674208
  1   12.743972    5.310270   25.641328
  1    9.826376    8.076211   27.185987
  1   12.806967    7.835565   15.298682
  1   14.102718    6.966839   27.579681
  1    7.440920    8.672160   20.893274
  1   13.116371    8.290843   28.315907
  1    8.160681    7.812636   18.853480
  1   12.476980    9.864724   20.808345
  1   12.375560    7.789838   22.007289
  1   13.805175    7.001854   29.355397
 
E=  -785.1182 eV
box:  11.588056 0 0   5.794028  10.035548 0 0 0  55.000000
Kpoints:  2  2  1
basis: NGX=  90 NGY=  90 NGZ= 420 NGXF= 128 NGYF= 128 NGZF= 630
