# Supplementary material for: Controlling piezoresistance in single molecules through the isomerisation of bullvalenes
Source: Nat Commun. 2023 Oct 3;14:6089. doi: 10.1038/s41467-023-41674-z (PMC10547723; doi:10.1038/s41467-023-41674-z)
Supplement: Supplementary file 4 — Source Data [file 41467_2023_41674_MOESM4_ESM.zip › Fig. 6 4-tip Cmm at d = 20.0.txt]

 79    6.394028    6.017774    0.000000
 79    9.291042    6.017774    0.000000
 79   12.188056    6.017774    0.000000
 79    3.497014    6.017774    0.000000
 79    7.842535    8.526661    0.000000
 79   10.739549    8.526661    0.000000
 79   13.636563    8.526661    0.000000
 79    4.945521    8.526661    0.000000
 79    3.497014    1.000000    0.000000
 79    6.394028    1.000000    0.000000
 79    9.291042    1.000000    0.000000
 79    0.600000    1.000000    0.000000
 79    4.945521    3.508887    0.000000
 79    7.842535    3.508887    0.000000
 79   10.739549    3.508887    0.000000
 79    2.048507    3.508887    0.000000
 79    9.291042    7.690366    2.365402
 79   12.188056    7.690366    2.365402
 79   15.085070    7.690366    2.365402
 79    6.394028    7.690366    2.365402
 79    4.945521    0.163705    2.365402
 79    7.842535    0.163705    2.365402
 79   10.739549    0.163705    2.365402
 79    2.048507    0.163705    2.365402
 79    6.394028    2.672592    2.365402
 79    9.291042    2.672592    2.365402
 79   12.188056    2.672592    2.365402
 79    3.497014    2.672592    2.365402
 79    7.842535    5.181479    2.365402
 79   10.739549    5.181479    2.365402
 79   13.636563    5.181479    2.365402
 79    4.945521    5.181479    2.365402
 79    7.829521    6.860269    4.717407
 79   10.740136    6.855452    4.737092
 79   13.647786    6.859197    4.719255
 79    4.945758    6.859413    4.722495
 79    9.279830    9.373410    4.720199
 79   12.201491    9.373626    4.720559
 79   15.080456    9.360035    4.746221
 79    6.398050    9.362761    4.743485
 79    4.945446    1.836784    4.730098
 79    7.845201    1.835977    4.724246
 79   10.739012    1.841888    4.744136
 79    2.046070    1.837945    4.724056
 79    6.393127    4.345113    4.731566
 79    9.288668    4.328947    4.720358
 79   12.187651    4.333433    4.720471
 79    3.496003    4.346363    4.730332
 79    6.356230    6.009848    7.204216
 79    9.179829    5.960645    7.063605
 79   12.297167    5.957811    7.067893
 79    3.535082    6.010982    7.199522
 79    7.779598    8.560790    7.243015
 79   10.735124    8.656368    7.062258
 79   13.698927    8.561429    7.240695
 79    4.944611    8.527772    7.193330
 79    3.484160    1.039822    7.202981
 79    6.404694    1.041252    7.200335
 79    9.290863    0.998650    7.194826
 79    0.597901    0.997176    7.194009
 79    4.943825    3.512519    7.213256
 79    7.813752    3.482112    7.201850
 79   10.738018    3.434137    7.240524
 79    2.073434    3.482251    7.197675
 79   10.736985    5.205038    9.290398
 79   12.151863    7.686745    9.286145
 79    9.314701    7.677016    9.299283
 79   10.707580    6.904477   11.511643
 79   10.664451    6.847689   31.303714
 79    9.314653    7.675307   33.514827
 79   12.157009    7.683966   33.525175
 79   10.724375    5.209518   33.534683
 79    2.073085    3.479758   35.615052
 79   10.741361    3.432784   35.578670
 79    7.817327    3.479604   35.613304
 79    4.946233    3.508616   35.603989
 79    0.597433    0.994790   35.619856
 79    9.290930    0.997165   35.623943
 79    6.404718    1.037154   35.613025
 79    3.483629    1.039413   35.612218
 79    4.945327    8.526605   35.619692
 79   13.701226    8.562109   35.573563
 79   10.733901    8.654139   35.753399
 79    7.780674    8.561784   35.571203
 79    3.535877    6.006637   35.613372
 79   12.297795    5.957829   35.749399
 79    9.178577    5.959489   35.755956
 79    6.356031    6.006751   35.613775
 79    3.498171    4.346109   38.085895
 79   12.191423    4.331275   38.094534
 79    9.291246    4.330646   38.097859
 79    6.396240    4.344985   38.086888
 79    2.044468    1.832275   38.093024
 79   10.738613    1.841609   38.071807
 79    7.844805    1.831707   38.093255
 79    4.944583    1.836005   38.084160
 79    6.395618    9.362360   38.072749
 79   15.080098    9.358341   38.072270
 79   12.198790    9.371589   38.097289
 79    9.278192    9.371312   38.095962
 79    4.944415    6.855583   38.091474
 79   13.647874    6.861112   38.100331
 79   10.738887    6.852741   38.078457
 79    7.829260    6.865067   38.096445
 79    4.945522    5.181482   40.451177
 79   13.636564    5.181482   40.451177
 79   10.739550    5.181482   40.451177
 79    7.842536    5.181482   40.451177
 79    3.497015    2.672595   40.451177
 79   12.188057    2.672595   40.451177
 79    9.291043    2.672595   40.451177
 79    6.394029    2.672595   40.451177
 79    2.048508    0.163708   40.451177
 79   10.739550    0.163708   40.451177
 79    7.842536    0.163708   40.451177
 79    4.945522    0.163708   40.451177
 79    6.394029    7.690369   40.451177
 79   15.085071    7.690369   40.451177
 79   12.188057    7.690369   40.451177
 79    9.291043    7.690369   40.451177
 79    2.048508    3.508890   42.816579
 79   10.739550    3.508890   42.816579
 79    7.842536    3.508890   42.816579
 79    4.945522    3.508890   42.816579
 79    0.600001    1.000003   42.816579
 79    9.291043    1.000003   42.816579
 79    6.394029    1.000003   42.816579
 79    3.497015    1.000003   42.816579
 79    4.945522    8.526664   42.816579
 79   13.636564    8.526664   42.816579
 79   10.739550    8.526664   42.816579
 79    7.842536    8.526664   42.816579
 79    3.497015    6.017777   42.816579
 79   12.188057    6.017777   42.816579
 79    9.291043    6.017777   42.816579
 79    6.394029    6.017777   42.816579
 16   11.433556    6.096031   13.790721
 16   11.733574    6.504405   29.064953
  6   10.766406    4.409371   13.681678
  6   11.025424    6.522532   15.490256
  6   12.062084    7.031313   16.286953
  6    9.774327    6.300983   16.086321
  6   11.866465    7.269721   17.650671
  6    9.592618    6.530942   17.453122
  6   10.629828    7.018423   18.280881
  6   10.403398    7.353075   19.721790
  6    9.225411    7.904865   20.097130
  6   11.553244    7.288959   20.659803
  6   12.029872    8.579489   21.393667
  6   11.222124    9.796864   21.364758
  6    9.870951    9.863069   21.368438
  6    8.977425    8.628846   21.402421
  6   11.555513    7.323180   22.184288
  6    9.230999    7.959761   22.735654
  6   10.415714    7.439908   23.130236
  6   10.659732    7.154362   24.582166
  6   11.413787    6.054855   25.038015
  6   10.152554    8.026135   25.573894
  6   11.667829    5.854596   26.399921
  6   10.400242    7.835338   26.937076
  6   11.190356    6.758773   27.360700
  6   12.993838    7.814029   29.180012
  1   11.191596    3.806798   14.492240
  1    8.938006    5.929997   15.489236
  1    5.988240    0.697346   21.338303
  1    8.434194    8.061198   23.475748
  1    9.672563    4.399703   13.717249
  1    8.616511    6.311341   17.891437
  1   11.807801    5.331202   24.324606
  1   12.698604    7.674169   18.227611
  1   11.095204    4.025377   12.708038
  1    9.578628    8.903787   25.264741
  1    3.591888    0.805878   21.341746
  1   12.390144    6.699763   20.279738
  1   12.256451    4.999256   26.727216
  1    9.999406    8.541920   27.669210
  1   13.035778    7.221121   15.834884
  1   13.746366    7.652937   28.399574
  1    7.929988    8.956945   21.397511
  1   12.539861    8.806077   29.087183
  1    8.454133    8.044791   19.336624
  1   13.108129    8.738883   21.390804
  1   12.403203    6.769358   22.592651
  1   13.446788    7.710581   30.174210
 
E=  -785.2241 eV
box:  11.588056 0 0   5.794028  10.035548 0 0 0  50.000000
Kpoints:  2  2  1
basis: NGX=  90 NGY=  90 NGZ= 378 NGXF= 128 NGYF= 128 NGZF= 560
