# Supplementary material for: Controlling piezoresistance in single molecules through the isomerisation of bullvalenes
Source: Nat Commun. 2023 Oct 3;14:6089. doi: 10.1038/s41467-023-41674-z (PMC10547723; doi:10.1038/s41467-023-41674-z)
Supplement: Supplementary file 4 — Source Data [file 41467_2023_41674_MOESM4_ESM.zip › Fig. 6 4-tip D - G TS at d = 15.2.txt]

 79    6.394029    6.017777   54.999999
 79    9.291041    6.017776    0.000000
 79   12.188057    6.017776    0.000000
 79    3.497015    6.017775   54.999999
 79    7.842534    8.526661    0.000000
 79   10.739549    8.526664    0.000001
 79   13.636563    8.526663    0.000000
 79    4.945525    8.526660   54.999999
 79    3.497014    1.000002   54.999999
 79    6.394028    1.000001    0.000000
 79    9.291042    1.000001   54.999999
 79    0.600000    1.000002   54.999999
 79    4.945522    3.508888    0.000000
 79    7.842535    3.508888    0.000000
 79   10.739548    3.508889   54.999999
 79    2.048507    3.508888   54.999999
 79    9.291041    7.690367    2.365338
 79   12.188058    7.690368    2.365338
 79   15.085069    7.690366    2.365336
 79    6.393915    7.690618    2.380813
 79    4.945522    0.163704    2.365336
 79    7.842535    0.163705    2.365336
 79   10.739550    0.163704    2.365335
 79    2.048507    0.163704    2.365336
 79    6.394028    2.672593    2.365337
 79    9.291042    2.672593    2.365336
 79   12.188057    2.672594    2.365335
 79    3.497014    2.672593    2.365337
 79    7.842535    5.181481    2.365337
 79   10.739549    5.181480    2.365337
 79   13.636561    5.181480    2.365336
 79    4.945523    5.181481    2.365337
 79    7.828539    6.861332    4.714104
 79   10.740341    6.853964    4.732944
 79   13.652577    6.863937    4.715412
 79    4.946322    6.857103    4.725945
 79    9.276941    9.374998    4.716589
 79   12.204449    9.376023    4.715406
 79   15.086391    9.362316    4.742313
 79    6.394211    9.362709    4.740588
 79    4.945591    1.837146    4.732189
 79    7.845080    1.835958    4.726415
 79   10.738360    1.835609    4.740610
 79    2.047165    1.836933    4.725691
 79    6.395205    4.343889    4.732234
 79    9.289823    4.329135    4.714285
 79   12.191690    4.329769    4.714667
 79    3.498896    4.346556    4.731935
 79    6.349544    6.007571    7.204272
 79    9.170729    5.953841    7.050412
 79   12.305603    5.965755    7.051307
 79    3.535885    6.008878    7.207724
 79    7.761010    8.568727    7.206762
 79   10.748852    8.657688    7.042342
 79   13.701747    8.564643    7.228120
 79    4.938607    8.528688    7.202679
 79    3.485471    1.038795    7.206820
 79    6.402656    1.043542    7.207025
 79    9.285818    0.993423    7.202539
 79    0.599551    0.995642    7.197090
 79    4.942699    3.510095    7.217936
 79    7.812409    3.478686    7.203647
 79   10.737313    3.412760    7.196536
 79    2.073407    3.480362    7.202645
 79   10.745986    5.171755    9.215678
 79   12.155252    7.696317    9.272407
 79    9.307752    7.707978    9.237469
 79   10.680054    6.835674   11.386009
 79   10.666639    6.825523   26.592577
 79    9.292919    7.682059   28.701160
 79   12.157455    7.706683   28.738532
 79   10.718719    5.172504   28.763548
 79    2.078973    3.475738   30.772703
 79   10.744154    3.412181   30.778910
 79    7.816184    3.478638   30.773571
 79    4.947808    3.508348   30.757630
 79    0.605176    0.990346   30.772234
 79    9.292107    0.996250   30.778520
 79    6.406648    1.035961   30.770393
 79    3.487279    1.040596   30.767243
 79    4.950609    8.526041   30.770417
 79   13.716495    8.565776   30.763195
 79   10.726308    8.658486   30.928885
 79    7.773279    8.563785   30.758519
 79    3.539956    6.004983   30.769753
 79   12.306279    5.952092   30.923586
 79    9.170167    5.963494   30.930731
 79    6.352278    6.006026   30.770013
 79    3.497937    4.344843   33.243652
 79   12.192072    4.329939   33.262005
 79    9.289931    4.327425   33.261595
 79    6.393610    4.344868   33.244682
 79    2.044814    1.836031   33.249870
 79   10.739778    1.833868   33.233840
 79    7.842950    1.835964   33.250593
 79    4.943386    1.836785   33.241396
 79    6.389723    9.363861   33.235900
 79   15.082769    9.358274   33.232701
 79   12.202490    9.374690   33.261280
 79    9.273844    9.374544   33.260795
 79    4.943483    6.856184   33.250551
 79   13.649486    6.858542   33.259709
 79   10.738971    6.855596   33.240993
 79    7.824313    6.862445   33.260652
 79    4.945501    5.181490   35.610520
 79   13.636536    5.181487   35.610520
 79   10.739529    5.181490   35.610520
 79    7.842515    5.181491   35.610520
 79    3.496994    2.672603   35.610521
 79   12.187859    2.670590   35.586244
 79    9.291023    2.672606   35.610520
 79    6.394011    2.672604   35.610520
 79    2.048488    0.163715   35.610521
 79   10.739534    0.163723   35.610518
 79    7.842515    0.163717   35.610520
 79    4.945502    0.163715   35.610521
 79    6.394008    7.690378   35.610520
 79   15.085048    7.690376   35.610519
 79   12.188038    7.690377   35.610519
 79    9.291022    7.690378   35.610519
 79    2.048486    3.508898   37.975858
 79   10.739531    3.508900   37.975858
 79    7.842516    3.508900   37.975857
 79    4.945502    3.508902   37.975858
 79    0.599981    1.000012   37.975858
 79    9.291025    1.000015   37.975857
 79    6.394011    1.000013   37.975858
 79    3.496995    1.000012   37.975858
 79    4.945500    8.526673   37.975857
 79   13.636542    8.526672   37.975857
 79   10.739530    8.526673   37.975857
 79    7.842515    8.526674   37.975857
 79    3.496994    6.017786   37.975857
 79   12.188038    6.017785   37.975857
 79    9.291022    6.017786   37.975857
 79    6.394008    6.017786   37.975857
 16   10.862416    5.972191   13.584367
 16   11.572782    5.989648   24.560999
  6   12.588480    5.402560   13.617729
  6   11.771474    8.432348   14.544425
  6   10.900360    7.350505   14.707283
  6   11.780657    9.457827   15.490153
  6    9.988153    7.335672   15.768297
  6   10.914541    9.426914   16.587645
  6    9.995806    8.374611   16.692873
  6    5.145778    0.437434   17.688444
  6    6.521981    0.969116   18.012860
  6    4.034374    1.436032   17.516351
  6    6.836815    2.078603   18.810160
  6    5.976010    2.832964   19.587821
  6   11.082649    9.785487   19.022861
  6    3.744384    2.408328   18.383530
  6    4.486132    2.667924   19.656935
  6    4.999250    0.225912   20.316288
  6    4.682409    1.541057   20.630697
  6   10.545530    7.947018   21.206848
  6   10.988683    9.266261   21.402704
  6   10.763170    6.961936   22.163467
  6   11.625159    9.576299   22.617458
  6   11.413192    7.286346   23.357764
  6   11.827129    8.603892   23.593140
  6   13.348794    6.008561   24.949662
  1   13.269691    6.202233   13.315172
  1    6.681021    0.254163   15.370007
  1    9.294995    6.501337   15.873933
  1    7.903203    2.269027   18.946069
  1    4.039179    3.522260   20.174548
  1   12.821711    5.042335   14.625550
  1    4.589980    1.806609   21.683895
  1    6.406650    3.575700   20.258990
  1   12.647581    4.582968   12.892621
  1   10.423132    5.940432   21.994112
  1   11.502893    8.783995   18.950543
  1    9.303058    8.353676   17.535535
  1    6.187943    0.555407   22.796171
  1   13.910365    5.724025   24.053345
  1   12.436736    8.474423   13.682001
  1    2.915746    3.081509   18.155630
  1   12.300847    8.868000   24.538820
  1   13.658338    6.990184   25.318624
  1    7.347878    0.382851   17.611502
  1    3.442068    1.337482   16.605587
  1   10.014594    7.692456   20.289530
  1   13.487997    5.266909   25.744407

E=  -784.7141 eV
box:  11.588056 0 0   5.794028  10.035548 0 0 0  55.000000
Kpoints:  2  2  1
basis: NGX=  90 NGY=  90 NGZ= 420 NGXF= 128 NGYF= 128 NGZF= 630
