# Supplementary material for: Controlling piezoresistance in single molecules through the isomerisation of bullvalenes
Source: Nat Commun. 2023 Oct 3;14:6089. doi: 10.1038/s41467-023-41674-z (PMC10547723; doi:10.1038/s41467-023-41674-z)
Supplement: Supplementary file 4 — Source Data [file 41467_2023_41674_MOESM4_ESM.zip › Fig. 6 4-tip D - G TS at d = 16.4.txt]

 79    6.394028    6.017774    0.000000
 79    9.291043    6.017774    0.000000
 79   12.188059    6.017774    0.000000
 79    3.497014    6.017774    0.000000
 79    7.842536    8.526662    0.000000
 79   10.739550    8.526662    0.000000
 79   13.636564    8.526662    0.000000
 79    4.945521    8.526662    0.000000
 79    3.497014    1.000001    0.000000
 79    6.394028    1.000000    0.000000
 79    9.291043    1.000000    0.000000
 79    0.600000    1.000001    0.000000
 79    4.945521    3.508887    0.000000
 79    7.842536    3.508887    0.000000
 79   10.739550    3.508887    0.000000
 79    2.048507    3.508887    0.000000
 79    9.291043    7.690367    2.365336
 79   12.188059    7.690367    2.365336
 79   15.085071    7.690367    2.365336
 79    6.393517    7.690654    2.398616
 79    4.945522    0.163703    2.365336
 79    7.842536    0.163705    2.365336
 79   10.739550    0.163703    2.365336
 79    2.048507    0.163703    2.365336
 79    6.394028    2.672592    2.365336
 79    9.291043    2.672592    2.365336
 79   12.188059    2.672592    2.365336
 79    3.497014    2.672592    2.365336
 79    7.842536    5.181479    2.365336
 79   10.739550    5.181479    2.365336
 79   13.636563    5.181479    2.365336
 79    4.945521    5.181479    2.365336
 79    7.826151    6.858373    4.710908
 79   10.739627    6.853405    4.733053
 79   13.651176    6.862121    4.717722
 79    4.944789    6.857206    4.724968
 79    9.275801    9.376266    4.711813
 79   12.206810    9.376446    4.712600
 79   15.083337    9.361134    4.744963
 79    6.386720    9.366111    4.734540
 79    4.945504    1.837702    4.732642
 79    7.844873    1.835532    4.725563
 79   10.738683    1.839543    4.743553
 79    2.046930    1.837975    4.725372
 79    6.394059    4.343605    4.732271
 79    9.289071    4.326222    4.713310
 79   12.191497    4.331045    4.717413
 79    3.498266    4.346650    4.731564
 79    6.350418    6.007514    7.204230
 79    9.168838    5.953994    7.047479
 79   12.307423    5.965177    7.058757
 79    3.536535    6.006376    7.206826
 79    7.750741    8.572419    7.186889
 79   10.747684    8.663040    7.032228
 79   13.696060    8.559567    7.244521
 79    4.930484    8.528533    7.200630
 79    3.484610    1.039012    7.205040
 79    6.405026    1.043297    7.207360
 79    9.286393    0.994685    7.200066
 79    0.593682    1.002390    7.196075
 79    4.943572    3.509204    7.217989
 79    7.812454    3.478812    7.203718
 79   10.737150    3.423707    7.215586
 79    2.074426    3.481690    7.202974
 79   10.719083    5.199919    9.237841
 79   12.125688    7.707962    9.271231
 79    9.271728    7.717105    9.246099
 79   10.557377    6.893621   11.421939
 79   10.654767    6.839559   27.749763
 79    9.295993    7.673066   29.884712
 79   12.151025    7.693581   29.918925
 79   10.721162    5.179873   29.943068
 79    2.080149    3.477520   31.972814
 79   10.744998    3.414826   31.967911
 79    7.817102    3.479107   31.970783
 79    4.948833    3.506032   31.958682
 79    0.604617    0.990522   31.974672
 79    9.292925    0.993962   31.980626
 79    6.407065    1.034705   31.969711
 79    3.487482    1.038303   31.967455
 79    4.949798    8.526582   31.971880
 79   13.708585    8.563111   31.940084
 79   10.729664    8.655314   32.120338
 79    7.779136    8.559499   31.937709
 79    3.539634    6.004801   31.970954
 79   12.306443    5.954860   32.118676
 79    9.173959    5.964484   32.126643
 79    6.353830    6.006075   31.967497
 79    3.494904    4.347321   34.445855
 79   12.190403    4.330726   34.458876
 79    9.286477    4.326647   34.460100
 79    6.392128    4.344715   34.442838
 79    2.045095    1.836481   34.451399
 79   10.740172    1.835146   34.434011
 79    7.845219    1.833845   34.451217
 79    4.945010    1.837312   34.443107
 79    6.393310    9.363197   34.433585
 79   15.082076    9.357326   34.428740
 79   12.201461    9.375128   34.459398
 79    9.275474    9.374566   34.456751
 79    4.944093    6.857003   34.450998
 79   13.648814    6.860233   34.459116
 79   10.739343    6.854489   34.441224
 79    7.825248    6.862978   34.459513
 79    4.945543    5.181525   36.810958
 79   13.636588    5.181525   36.810958
 79   10.739571    5.181525   36.810958
 79    7.842558    5.181525   36.810958
 79    3.497036    2.672637   36.810958
 79   12.186384    2.670038   36.763913
 79    9.291065    2.672638   36.810958
 79    6.394050    2.672637   36.810958
 79    2.048529    0.163748   36.810958
 79   10.739572    0.163748   36.810958
 79    7.842559    0.163748   36.810958
 79    4.945541    0.163748   36.810958
 79    6.394050    7.690413   36.810958
 79   15.085091    7.690413   36.810958
 79   12.188079    7.690413   36.810958
 79    9.291065    7.690413   36.810958
 79    2.048531    3.508933   39.176294
 79   10.739571    3.508933   39.176294
 79    7.842558    3.508933   39.176294
 79    4.945541    3.508934   39.176294
 79    0.600022    1.000046   39.176294
 79    9.291063    1.000046   39.176294
 79    6.394050    1.000046   39.176294
 79    3.497036    1.000046   39.176294
 79    4.945543    8.526708   39.176294
 79   13.636588    8.526708   39.176294
 79   10.739571    8.526708   39.176294
 79    7.842558    8.526708   39.176294
 79    3.497034    6.017820   39.176294
 79   12.188079    6.017820   39.176294
 79    9.291065    6.017820   39.176294
 79    6.394050    6.017820   39.176294
 16   11.392827    6.317034   13.610202
 16   11.628202    6.350773   25.600448
  6   12.913500    7.317481   13.653935
  6   10.031925    8.373365   14.938925
  6   10.463391    7.039817   14.953568
  6    9.347785    8.890855   16.039611
  6   10.166020    6.224264   16.053828
  6    9.068780    8.093813   17.160385
  6    9.468870    6.751509   17.142836
  6    8.273252    8.648963   18.335568
  6    2.909742    0.011171   18.722140
  6    6.799371    8.434579   18.072394
  6    2.235612    0.900565   19.551778
  6    1.071803    0.666210   20.288127
  6    8.817492    8.190608   19.669737
  6    5.813399    8.793844   18.899173
  6    6.010902    9.466870   20.217103
  6    8.214167    8.274805   20.931338
  6    6.984826    8.892853   21.208495
  6    9.736940    6.608073   22.034955
  6    9.029318    7.821466   22.094297
  6   10.522830    6.177117   23.103362
  6    9.120221    8.582611   23.276668
  6   10.608621    6.953499   24.266347
  6    9.891664    8.154889   24.355682
  6   12.998450    7.550428   25.575313
  1   12.685391    8.381775   13.530168
  1    9.016239    9.931205   16.023351
  1   10.491471    5.182847   16.057664
  1    2.757097    1.836752   19.767386
  1   16.633175    9.643142   20.702422
  1   13.435936    7.134380   14.601161
  1    6.686481    8.976675   22.253944
  1   12.340180    1.427224   21.001323
  1   13.524976    6.978102   12.808072
  1   11.064625    5.231699   23.045107
  1    9.857362    7.858834   19.640614
  1    9.240549    6.110654   17.997155
  1    8.590417    9.533967   23.346183
  1   13.549436    7.444528   24.632508
  1   10.225765    8.999630   14.065991
  1   16.368924    8.591375   18.603067
  1    9.941261    8.750314   25.270112
  1   12.622452    8.571958   25.699158
  1    3.898268    0.302758   18.362605
  1    6.549836    7.951588   17.125109
  1    9.652427    5.984288   21.143237
  1   13.643626    7.295104   26.425936

E=  -784.6629 eV
box:  11.588056 0 0   5.794028  10.035548 0 0 0  55.000000
 KPOINTS read
Kpoints:  2  2  1
basis: NGX=  90 NGY=  90 NGZ= 420 NGXF= 128 NGYF= 128 NGZF= 630
