# Supplementary material for: Controlling piezoresistance in single molecules through the isomerisation of bullvalenes
Source: Nat Commun. 2023 Oct 3;14:6089. doi: 10.1038/s41467-023-41674-z (PMC10547723; doi:10.1038/s41467-023-41674-z)
Supplement: Supplementary file 4 — Source Data [file 41467_2023_41674_MOESM4_ESM.zip › Fig. 6 4-tip D - G TS at d = 17.6.txt]

 79    6.394028    6.017774    0.000000
 79    9.291043    6.017774    0.000000
 79   12.188059    6.017774    0.000000
 79    3.497014    6.017774    0.000000
 79    7.842536    8.526662    0.000000
 79   10.739550    8.526662    0.000000
 79   13.636564    8.526662    0.000000
 79    4.945521    8.526662    0.000000
 79    3.497014    1.000001    0.000000
 79    6.394028    1.000000    0.000000
 79    9.291043    1.000000    0.000000
 79    0.600000    1.000001    0.000000
 79    4.945521    3.508887    0.000000
 79    7.842536    3.508887    0.000000
 79   10.739550    3.508887    0.000000
 79    2.048507    3.508887    0.000000
 79    9.291043    7.690367    2.365336
 79   12.188059    7.690367    2.365336
 79   15.085071    7.690367    2.365336
 79    6.394129    7.690667    2.383899
 79    4.945522    0.163703    2.365336
 79    7.842536    0.163705    2.365336
 79   10.739550    0.163703    2.365336
 79    2.048507    0.163703    2.365336
 79    6.394028    2.672592    2.365336
 79    9.291043    2.672592    2.365336
 79   12.188059    2.672592    2.365336
 79    3.497014    2.672592    2.365336
 79    7.842536    5.181479    2.365336
 79   10.739550    5.181479    2.365336
 79   13.636563    5.181479    2.365336
 79    4.945521    5.181479    2.365336
 79    7.829764    6.860885    4.716156
 79   10.740320    6.854570    4.733306
 79   13.650918    6.861594    4.717157
 79    4.945993    6.857655    4.725493
 79    9.277659    9.373869    4.717273
 79   12.200512    9.375032    4.716680
 79   15.083397    9.361167    4.742989
 79    6.395698    9.361395    4.741882
 79    4.945623    1.836555    4.731406
 79    7.845325    1.835975    4.725370
 79   10.739376    1.837343    4.739536
 79    2.046903    1.836042    4.724935
 79    6.394684    4.344468    4.731940
 79    9.289577    4.331150    4.716080
 79   12.192412    4.332232    4.716553
 79    3.498104    4.346335    4.730563
 79    6.351362    6.007721    7.203245
 79    9.175819    5.965230    7.060369
 79   12.299994    5.966344    7.064942
 79    3.536152    6.008596    7.203419
 79    7.776169    8.561719    7.230194
 79   10.738392    8.649955    7.059905
 79   13.701570    8.565418    7.227572
 79    4.944586    8.528530    7.198884
 79    3.485201    1.039124    7.205783
 79    6.402539    1.039801    7.204519
 79    9.289014    0.995380    7.198667
 79    0.600982    0.992053    7.194649
 79    4.943824    3.509153    7.213659
 79    7.813491    3.479988    7.200828
 79   10.739014    3.417719    7.200302
 79    2.074214    3.480857    7.199409
 79   10.729670    5.185093    9.251745
 79   12.155125    7.697698    9.291873
 79    9.314051    7.679963    9.297670
 79   10.682297    6.830377   11.488681
 79   10.683862    6.865516   28.897603
 79    9.302771    7.677040   31.070285
 79   12.159265    7.705663   31.108014
 79   10.724912    5.184349   31.120604
 79    2.078115    3.478370   33.173939
 79   10.742933    3.416274   33.176514
 79    7.815859    3.479838   33.173383
 79    4.947516    3.506670   33.161609
 79    0.603674    0.991186   33.176000
 79    9.293620    0.995321   33.182788
 79    6.406107    1.036823   33.172644
 79    3.487789    1.040165   33.170120
 79    4.949611    8.526494   33.175775
 79   13.712775    8.566021   33.159101
 79   10.727699    8.650084   33.317075
 79    7.779086    8.561574   33.147414
 79    3.539155    6.004500   33.173662
 79   12.299496    5.959352   33.313187
 79    9.178812    5.967039   33.318635
 79    6.355364    6.005592   33.170342
 79    3.497581    4.345085   35.643633
 79   12.191935    4.332751   35.659740
 79    9.287162    4.330214   35.660408
 79    6.393342    4.344610   35.644465
 79    2.046058    1.835662   35.651736
 79   10.741167    1.837219   35.636324
 79    7.844694    1.835722   35.651351
 79    4.946043    1.835677   35.644481
 79    6.393657    9.362690   35.634629
 79   15.082495    9.359065   35.633424
 79   12.200613    9.373785   35.658834
 79    9.277891    9.373828   35.658629
 79    4.946116    6.857100   35.650834
 79   13.650322    6.857728   35.660018
 79   10.739783    6.854988   35.644427
 79    7.826841    6.861430   35.658943
 79    4.945521    5.181479   38.010627
 79   13.636563    5.181479   38.010627
 79   10.739550    5.181479   38.010627
 79    7.842536    5.181479   38.010627
 79    3.497014    2.672592   38.010627
 79   12.187466    2.670886   37.983442
 79    9.291043    2.672592   38.010627
 79    6.394030    2.672592   38.010627
 79    2.048507    0.163703   38.010627
 79   10.739550    0.163703   38.010627
 79    7.842534    0.163703   38.010627
 79    4.945522    0.163703   38.010627
 79    6.394028    7.690367   38.010627
 79   15.085071    7.690367   38.010627
 79   12.188059    7.690367   38.010627
 79    9.291043    7.690367   38.010627
 79    2.048506    3.508887   40.375963
 79   10.739550    3.508887   40.375963
 79    7.842536    3.508887   40.375963
 79    4.945521    3.508889   40.375963
 79    0.600000    1.000001   40.375963
 79    9.291043    1.000001   40.375963
 79    6.394030    1.000001   40.375963
 79    3.497014    1.000001   40.375963
 79    4.945521    8.526662   40.375963
 79   13.636563    8.526662   40.375963
 79   10.739550    8.526662   40.375963
 79    7.842536    8.526662   40.375963
 79    3.497014    6.017774   40.375963
 79   12.188059    6.017774   40.375963
 79    9.291043    6.017774   40.375963
 79    6.394028    6.017774   40.375963
 16   11.594601    6.248594   13.674552
 16   11.682859    6.355531   26.728598
  6   13.114693    7.247568   13.651579
  6   10.206498    8.077472   15.295875
  6   10.849662    6.837193   15.201804
  6    9.647367    8.476661   16.508967
  6   10.911640    6.010582   16.331237
  6    9.698998    7.657199   17.649767
  6   10.339878    6.419696   17.542376
  6    8.910891    8.089893   18.886986
  6    9.211982    9.524305   19.254680
  6    7.466937    7.711509   18.635666
  6    2.656590    0.346562   20.038275
  6    1.499213    0.037996   20.749254
  6    9.490453    7.715047   20.241226
  6    6.436919    8.020565   19.423480
  6    6.555609    8.766605   20.706497
  6    8.849730    7.792805   21.491650
  6    7.560104    8.296609   21.719249
  6   10.359406    6.299951   22.886667
  6    9.621037    7.484789   22.739161
  6   10.983825    5.981285   24.095698
  6    9.561405    8.353231   23.848573
  6   10.890742    6.846713   25.194468
  6   10.174561    8.042010   25.060932
  6   13.090661    7.506671   26.763564
  1   12.874529    8.314728   13.635099
  1    9.135004    9.438358   16.568180
  1   11.404020    5.040745   16.259676
  1    3.096440    1.326378   20.235623
  1    5.574856    8.871087   21.179684
  1   13.720099    6.992674   14.528144
  1    7.237325    8.382032   22.755589
  1    1.099944    0.786093   21.433545
  1   13.642729    6.976889   12.730089
  1   11.533436    5.045383   24.197008
  1   10.554370    7.471248   20.238711
  1   10.382483    5.753545   18.405418
  1    9.015930    9.292834   23.759020
  1   13.730343    7.311942   25.896022
  1   10.131695    8.718540   14.417022
  1    5.437564    7.687433   19.136893
  1   10.089444    8.722640   25.908691
  1   12.741694    8.543496   26.771243
  1   10.176719    9.884505   18.897171
  1    7.283201    7.135135   17.728393
  1   10.412905    5.595827   22.055124
  1   13.631628    7.296592   27.693529
 
E=  -784.4292 eV
box:  11.588056 0 0   5.794028  10.035548 0 0 0  55.000000
Kpoints:  2  2  1
basis: NGX=  90 NGY=  90 NGZ= 420 NGXF= 128 NGYF= 128 NGZF= 630
