# Supplementary material for: Controlling piezoresistance in single molecules through the isomerisation of bullvalenes
Source: Nat Commun. 2023 Oct 3;14:6089. doi: 10.1038/s41467-023-41674-z (PMC10547723; doi:10.1038/s41467-023-41674-z)
Supplement: Supplementary file 4 — Source Data [file 41467_2023_41674_MOESM4_ESM.zip › Fig. 6 4-tip Dmm at d = 12.8.txt]

 79    6.394028    6.017774    0.000000
 79    9.291042    6.017774    0.000000
 79   12.188060    6.017774    0.000000
 79    3.497014    6.017774    0.000000
 79    7.842535    8.526661    0.000000
 79   10.739550    8.526661    0.000000
 79   13.636563    8.526661    0.000000
 79    4.945521    8.526661    0.000000
 79    3.497014    1.000002    0.000000
 79    6.394028    1.000000    0.000000
 79    9.291042    1.000000    0.000000
 79    0.600000    1.000002    0.000000
 79    4.945521    3.508887    0.000000
 79    7.842535    3.508887    0.000000
 79   10.739550    3.508887    0.000000
 79    2.048507    3.508887    0.000000
 79    9.291042    7.690366    2.365271
 79   12.188060    7.690366    2.365271
 79   15.085070    7.690366    2.365271
 79    6.394028    7.690366    2.365271
 79    4.945522    0.163702    2.365271
 79    7.842535    0.163705    2.365271
 79   10.739549    0.163702    2.365271
 79    2.048507    0.163702    2.365271
 79    6.394028    2.672592    2.365271
 79    9.291042    2.672592    2.365271
 79   12.188060    2.672592    2.365271
 79    3.497014    2.672592    2.365271
 79    7.842535    5.181479    2.365271
 79   10.739550    5.181479    2.365271
 79   13.636560    5.181479    2.365271
 79    4.945521    5.181479    2.365271
 79    7.828878    6.857791    4.713241
 79   10.739329    6.852349    4.731722
 79   13.655596    6.865892    4.715452
 79    4.947534    6.855565    4.727499
 79    9.277549    9.373299    4.716598
 79   12.201022    9.371783    4.714660
 79   15.088703    9.361607    4.737784
 79    6.395280    9.358588    4.740609
 79    4.948106    1.835413    4.733434
 79    7.846850    1.831537    4.726004
 79   10.738959    1.831577    4.738322
 79    2.048660    1.834000    4.724618
 79    6.397370    4.342414    4.731484
 79    9.290792    4.330398    4.712164
 79   12.194422    4.327561    4.712943
 79    3.500724    4.345904    4.730920
 79    6.348550    6.005193    7.202986
 79    9.170895    5.951058    7.049826
 79   12.309409    5.976425    7.046988
 79    3.537696    6.007256    7.209483
 79    7.760976    8.568026    7.198177
 79   10.759280    8.648928    7.051062
 79   13.696608    8.564309    7.226394
 79    4.934686    8.525928    7.206638
 79    3.489471    1.035476    7.206647
 79    6.406272    1.038683    7.208216
 79    9.290240    0.986455    7.204644
 79    0.603836    0.991938    7.196153
 79    4.943385    3.505974    7.217791
 79    7.813772    3.475143    7.200823
 79   10.738496    3.400808    7.174741
 79    2.075280    3.479650    7.199768
 79   10.766673    5.150840    9.195722
 79   12.176455    7.682414    9.307475
 79    9.303082    7.714480    9.231190
 79   10.782563    6.781617   11.377669
 79   10.865482    6.887600   24.189307
 79    9.303346    7.635041   26.274858
 79   12.205664    7.713986   26.371927
 79   10.702111    5.187638   26.323930
 79    2.077149    3.478331   28.364783
 79   10.743595    3.417542   28.370773
 79    7.817928    3.479238   28.367686
 79    4.946530    3.510127   28.353437
 79    0.602186    0.991899   28.362114
 79    9.295978    0.999549   28.370881
 79    6.404712    1.039869   28.364897
 79    3.481164    1.041957   28.363286
 79    4.954566    8.524495   28.364344
 79   13.729546    8.578191   28.388383
 79   10.720328    8.658188   28.515531
 79    7.777976    8.562604   28.340341
 79    3.536158    6.004951   28.366239
 79   12.295272    5.943167   28.520003
 79    9.177001    5.959552   28.535506
 79    6.354499    6.009145   28.363146
 79    3.489690    4.346923   30.837908
 79   12.186099    4.331401   30.855807
 79    9.286586    4.325329   30.859319
 79    6.388511    4.344252   30.837661
 79    2.040389    1.837844   30.842611
 79   10.740326    1.833387   30.827606
 79    7.839965    1.835855   30.843425
 79    4.937944    1.837528   30.835614
 79    6.390337    9.362404   30.826512
 79   15.083497    9.363425   30.828626
 79   12.195318    9.376944   30.855809
 79    9.272495    9.373924   30.851213
 79    4.940848    6.857192   30.843310
 79   13.648200    6.860347   30.855445
 79   10.737059    6.858060   30.839028
 79    7.820191    6.864741   30.855703
 79    4.945521    5.181479   33.203760
 79   13.636560    5.181479   33.203760
 79   10.739550    5.181479   33.203760
 79    7.842535    5.181479   33.203760
 79    3.497014    2.672592   33.203760
 79   12.188060    2.672592   33.203760
 79    9.291042    2.672592   33.203760
 79    6.394032    2.672592   33.203760
 79    2.048507    0.163702   33.203760
 79   10.739549    0.163702   33.203760
 79    7.842532    0.163702   33.203760
 79    4.945522    0.163702   33.203760
 79    6.394028    7.690366   33.203760
 79   15.085070    7.690366   33.203760
 79   12.188060    7.690366   33.203760
 79    9.291042    7.690366   33.203760
 79    2.048504    3.508887   35.569040
 79   10.739550    3.508887   35.569040
 79    7.842535    3.508887   35.569040
 79    4.945522    3.508892   35.569040
 79    0.600000    1.000002   35.569040
 79    9.291042    1.000002   35.569040
 79    6.394032    1.000002   35.569040
 79    3.497014    1.000002   35.569040
 79    4.945521    8.526661   35.569040
 79   13.636560    8.526661   35.569040
 79   10.739550    8.526661   35.569040
 79    7.842535    8.526661   35.569040
 79    3.497014    6.017774   35.569040
 79   12.188060    6.017774   35.569040
 79    9.291042    6.017774   35.569040
 79    6.394028    6.017774   35.569040
 16    9.382512    5.981121   13.155145
 16   11.655692    6.876333   21.944553
  6   10.365698    5.170780   14.465469
  6    9.005623    8.710183   13.587056
  6    8.754015    7.406169   14.031217
  6    8.513359    9.796551   14.316708
  6    7.944265    7.191329   15.154802
  6    7.781096    9.601198   15.494523
  6    7.476824    8.280394   15.878626
  6    1.604360    0.654592   16.449415
  6    2.421838    1.965659   16.485944
  6   11.785563    0.660398   16.887961
  6   13.432816    3.266880   16.863471
  6   12.579034    3.477228   17.881892
  6    2.745030    0.888225   17.498824
  6   11.239277    1.397805   17.880464
  6   12.020431    2.369738   18.751819
  6    2.488082    0.898980   18.948386
  6    1.468194    1.578740   19.526517
  6    9.473966    8.758994   19.161812
  6    9.125717    9.998932   19.731989
  6   10.250060    7.842096   19.858780
  6    3.792727    0.249700   21.030962
  6   10.713068    8.151929   21.139326
  6   10.371393    9.374673   21.740532
  6   13.374069    7.367131   21.542911
  1   11.186541    5.813518   14.807637
  1    2.928169    0.771925   13.963413
  1    7.697141    6.178657   15.464207
  1   13.750941    4.119358   16.257145
  1   11.325848    2.818017   19.476128
  1    9.702278    4.906481   15.301053
  1    1.287901    1.451498   20.596538
  1   12.225246    4.491425   18.078194
  1   10.766110    4.251955   14.016950
  1   10.491548    6.872172   19.428289
  1    3.644100    0.338943   17.223546
  1    6.881568    8.109059   16.777732
  1    3.536647    1.206161   21.488184
  1   13.475822    7.293993   20.447075
  1    9.585939    8.873492   12.677709
  1   10.170103    1.294206   18.073966
  1   10.709564    9.609725   22.749388
  1   13.604580    8.381115   21.886713
  1    3.174042    2.031424   15.697139
  1   16.922584   10.032148   16.323603
  1    9.101357    8.488843   18.174902
  1   14.042630    6.642028   22.024482
 
E=  -785.1095 eV
box:  11.588056 0 0   5.794028  10.035548 0 0 0  55.000000
Kpoints:  2  2  1
basis: NGX=  90 NGY=  90 NGZ= 420 NGXF= 128 NGYF= 128 NGZF= 630
