# Supplementary material for: Controlling piezoresistance in single molecules through the isomerisation of bullvalenes
Source: Nat Commun. 2023 Oct 3;14:6089. doi: 10.1038/s41467-023-41674-z (PMC10547723; doi:10.1038/s41467-023-41674-z)
Supplement: Supplementary file 4 — Source Data [file 41467_2023_41674_MOESM4_ESM.zip › Fig. 6 4-tip Dmm at d = 14.0.txt]

 79    6.394028    6.017774    0.000000
 79    9.291042    6.017774    0.000000
 79   12.188060    6.017774    0.000000
 79    3.497014    6.017774    0.000000
 79    7.842535    8.526661    0.000000
 79   10.739550    8.526661    0.000000
 79   13.636563    8.526661    0.000000
 79    4.945521    8.526661    0.000000
 79    3.497014    1.000002    0.000000
 79    6.394028    1.000000    0.000000
 79    9.291042    1.000000    0.000000
 79    0.600000    1.000002    0.000000
 79    4.945521    3.508887    0.000000
 79    7.842535    3.508887    0.000000
 79   10.739550    3.508887    0.000000
 79    2.048507    3.508887    0.000000
 79    9.291042    7.690366    2.365271
 79   12.188060    7.690366    2.365271
 79   15.085070    7.690366    2.365271
 79    6.394028    7.690366    2.365271
 79    4.945522    0.163702    2.365271
 79    7.842535    0.163705    2.365271
 79   10.739549    0.163702    2.365271
 79    2.048507    0.163702    2.365271
 79    6.394028    2.672592    2.365271
 79    9.291042    2.672592    2.365271
 79   12.188060    2.672592    2.365271
 79    3.497014    2.672592    2.365271
 79    7.842535    5.181479    2.365271
 79   10.739550    5.181479    2.365271
 79   13.636560    5.181479    2.365271
 79    4.945521    5.181479    2.365271
 79    7.821472    6.855686    4.701166
 79   10.738743    6.850651    4.721709
 79   13.655060    6.866551    4.712545
 79    4.943389    6.854148    4.728491
 79    9.276603    9.376320    4.702751
 79   12.209104    9.379365    4.704825
 79   15.083619    9.361543    4.743281
 79    6.377297    9.368590    4.721554
 79    4.944976    1.838894    4.735809
 79    7.843672    1.833348    4.727981
 79   10.735562    1.834200    4.739740
 79    2.047764    1.836790    4.726662
 79    6.393752    4.340977    4.732589
 79    9.286675    4.321975    4.702832
 79   12.193758    4.327273    4.711187
 79    3.499279    4.347167    4.731670
 79    6.347253    6.006165    7.200900
 79    9.171026    5.946070    7.025310
 79   12.310557    5.973749    7.037247
 79    3.537256    6.002131    7.213958
 79    7.726969    8.580822    7.114848
 79   10.765023    8.659215    7.013367
 79   13.689786    8.556962    7.241054
 79    4.916749    8.526544    7.204800
 79    3.485451    1.031534    7.204549
 79    6.406598    1.042480    7.212812
 79    9.282884    0.987605    7.207840
 79    0.592530    1.007072    7.195715
 79    4.944703    3.504761    7.220876
 79    7.814074    3.474459    7.205133
 79   10.737574    3.409995    7.174426
 79    2.079783    3.478674    7.203807
 79   10.752193    5.168297    9.188885
 79   12.110544    7.693572    9.291602
 79    9.234896    7.775229    9.139886
 79   10.550221    6.879472   11.306016
 79   10.902300    6.893148   25.384086
 79    9.345490    7.661026   27.472789
 79   12.224189    7.731085   27.593326
 79   10.731191    5.195765   27.537024
 79    2.079456    3.475576   29.560589
 79   10.746704    3.420231   29.565163
 79    7.818902    3.478395   29.561923
 79    4.950459    3.507846   29.546764
 79    0.607450    0.990118   29.564869
 79    9.301228    1.006341   29.568040
 79    6.409619    1.033752   29.560386
 79    3.485703    1.045020   29.555312
 79    4.965932    8.523257   29.557947
 79   13.739228    8.577529   29.617832
 79   10.711724    8.660872   29.734415
 79    7.783548    8.560339   29.519605
 79    3.539632    6.005151   29.565720
 79   12.300209    5.942192   29.734618
 79    9.173479    5.964443   29.730038
 79    6.354619    6.003082   29.554570
 79    3.499838    4.341516   32.036459
 79   12.190613    4.325642   32.061261
 79    9.286626    4.327420   32.056498
 79    6.393406    4.345481   32.031796
 79    2.049328    1.836363   32.041515
 79   10.741730    1.837065   32.028278
 79    7.844190    1.836706   32.042189
 79    4.946459    1.835776   32.032136
 79    6.390569    9.365395   32.020098
 79   15.093207    9.367136   32.036077
 79   12.200317    9.376420   32.057667
 79    9.267251    9.373747   32.060281
 79    4.943747    6.857345   32.041146
 79   13.652202    6.856657   32.060992
 79   10.737376    6.856666   32.042340
 79    7.816889    6.865335   32.054525
 79    4.945521    5.181479   34.403770
 79   13.636560    5.181479   34.403770
 79   10.739550    5.181479   34.403770
 79    7.842535    5.181479   34.403770
 79    3.497014    2.672592   34.403770
 79   12.188060    2.672592   34.403770
 79    9.291042    2.672592   34.403770
 79    6.394032    2.672592   34.403770
 79    2.048507    0.163702   34.403770
 79   10.739549    0.163702   34.403770
 79    7.842532    0.163702   34.403770
 79    4.945522    0.163702   34.403770
 79    6.394028    7.690366   34.403770
 79   15.085070    7.690366   34.403770
 79   12.188060    7.690366   34.403770
 79    9.291042    7.690366   34.403770
 79    2.048504    3.508887   36.769040
 79   10.739550    3.508887   36.769040
 79    7.842535    3.508887   36.769040
 79    4.945522    3.508892   36.769040
 79    0.600000    1.000002   36.769040
 79    9.291042    1.000002   36.769040
 79    6.394032    1.000002   36.769040
 79    3.497014    1.000002   36.769040
 79    4.945521    8.526661   36.769040
 79   13.636560    8.526661   36.769040
 79   10.739550    8.526661   36.769040
 79    7.842535    8.526661   36.769040
 79    3.497014    6.017774   36.769040
 79   12.188060    6.017774   36.769040
 79    9.291042    6.017774   36.769040
 79    6.394028    6.017774   36.769040
 16    9.559671    5.963906   13.308400
 16   11.655349    6.599645   23.139623
  6   11.171669    5.450316   13.985758
  6    9.396816    8.632517   14.030637
  6    9.093574    7.312298   14.380859
  6    9.050758    9.681049   14.887614
  6    8.378496    7.052670   15.559649
  6    8.398373    9.432006   16.103547
  6    8.041712    8.105352   16.408364
  6    2.311541    0.474786   17.103873
  6    3.286721    1.669387   17.190924
  6    0.888405    0.660691   17.437084
  6    2.866179    3.037574   17.522313
  6    1.967751    3.374283   18.463139
  6    3.389442    0.560203   18.224824
  6   11.961588    1.478152   18.377569
  6   12.793644    2.362177   19.291765
  6    3.057107    0.669503   19.655067
  6    2.092449    1.483722   20.146657
  6    9.842581    8.456949   20.073443
  6    9.567645    9.757347   20.538625
  6   10.488865    7.527793   20.880227
  6    4.180706    0.058824   21.844156
  6   10.888250    7.880941   22.173519
  6   10.626709    9.170006   22.660597
  6   13.422826    6.960244   22.886209
  1   11.880489    6.286733   13.951077
  1    3.499480    0.668424   14.596185
  1    8.095876    6.030843   15.813649
  1    3.351083    3.833188   16.949268
  1   12.111986    2.905832   19.958565
  1   11.058849    5.061898   15.005514
  1    1.862318    1.436498   21.213450
  1   13.332217    4.431430   18.628578
  1   11.521100    4.654693   13.310980
  1   10.676094    6.515174   20.520046
  1   10.025021    9.935559   18.021057
  1    7.503007    7.900433   17.336054
  1    3.992377    1.065927   22.219438
  1   13.640758    6.814224   21.818033
  1    9.897298    8.833146   13.079847
  1   10.875689    1.513864   18.496923
  1   10.927946    9.445505   23.672834
  1   13.681377    7.979383   23.196747
  1    4.089731    1.620644   16.455505
  1    0.194349    0.072949   16.832461
  1    9.516054    8.153480   19.077987
  1   13.988016    6.230308   23.481254
 
E=  -785.1142 eV
box:  11.588056 0 0   5.794028  10.035548 0 0 0  55.000000
Kpoints:  2  2  1
basis: NGX=  90 NGY=  90 NGZ= 420 NGXF= 128 NGYF= 128 NGZF= 630
