# Supplementary material for: Controlling piezoresistance in single molecules through the isomerisation of bullvalenes
Source: Nat Commun. 2023 Oct 3;14:6089. doi: 10.1038/s41467-023-41674-z (PMC10547723; doi:10.1038/s41467-023-41674-z)
Supplement: Supplementary file 4 — Source Data [file 41467_2023_41674_MOESM4_ESM.zip › Fig. 6 4-tip Dmm at d = 15.2.txt]

 79    6.394028    6.017774    0.000000
 79    9.291042    6.017774    0.000000
 79   12.188060    6.017774    0.000000
 79    3.497014    6.017774    0.000000
 79    7.842535    8.526661    0.000000
 79   10.739550    8.526661    0.000000
 79   13.636563    8.526661    0.000000
 79    4.945521    8.526661    0.000000
 79    3.497014    1.000002    0.000000
 79    6.394028    1.000000    0.000000
 79    9.291042    1.000000    0.000000
 79    0.600000    1.000002    0.000000
 79    4.945521    3.508887    0.000000
 79    7.842535    3.508887    0.000000
 79   10.739550    3.508887    0.000000
 79    2.048507    3.508887    0.000000
 79    9.291042    7.690366    2.365271
 79   12.188060    7.690366    2.365271
 79   15.085070    7.690366    2.365271
 79    6.394028    7.690366    2.365271
 79    4.945522    0.163702    2.365271
 79    7.842535    0.163705    2.365271
 79   10.739549    0.163702    2.365271
 79    2.048507    0.163702    2.365271
 79    6.394028    2.672592    2.365271
 79    9.291042    2.672592    2.365271
 79   12.188060    2.672592    2.365271
 79    3.497014    2.672592    2.365271
 79    7.842535    5.181479    2.365271
 79   10.739550    5.181479    2.365271
 79   13.636560    5.181479    2.365271
 79    4.945521    5.181479    2.365271
 79    7.828589    6.861463    4.712934
 79   10.740136    6.853065    4.729239
 79   13.654877    6.867400    4.713844
 79    4.946683    6.855779    4.728650
 79    9.277321    9.373834    4.717352
 79   12.201669    9.376733    4.713698
 79   15.086531    9.363729    4.742147
 79    6.392944    9.361430    4.741441
 79    4.945226    1.836687    4.732820
 79    7.845274    1.835362    4.727893
 79   10.736316    1.834721    4.741982
 79    2.046969    1.834915    4.726877
 79    6.397401    4.342950    4.732215
 79    9.291775    4.330282    4.711352
 79   12.193980    4.326967    4.712782
 79    3.499866    4.346779    4.732067
 79    6.347150    6.007087    7.202684
 79    9.173720    5.948405    7.049015
 79   12.303443    5.971894    7.047822
 79    3.533419    6.008700    7.211149
 79    7.758615    8.569726    7.194225
 79   10.760623    8.649515    7.047129
 79   13.691902    8.562932    7.230713
 79    4.933017    8.529795    7.207224
 79    3.487394    1.035016    7.208781
 79    6.401124    1.042511    7.208554
 79    9.286517    0.991756    7.207664
 79    0.599090    0.997432    7.198384
 79    4.941283    3.508217    7.219186
 79    7.812891    3.476778    7.203936
 79   10.736267    3.415704    7.193023
 79    2.071495    3.480019    7.205245
 79   10.760399    5.170844    9.227223
 79   12.160683    7.675804    9.315380
 79    9.298263    7.714808    9.215730
 79   10.685266    6.858837   11.403086
 79   10.675620    6.846022   26.567712
 79    9.287303    7.669736   28.692490
 79   12.163244    7.701756   28.735212
 79   10.714373    5.183812   28.749585
 79    2.081581    3.474153   30.766634
 79   10.745021    3.413963   30.774056
 79    7.814920    3.477632   30.766714
 79    4.948054    3.507244   30.748211
 79    0.604673    0.992257   30.761059
 79    9.292137    0.998419   30.768270
 79    6.405931    1.034069   30.761360
 79    3.488521    1.039817   30.757689
 79    4.949035    8.528108   30.761231
 79   13.715145    8.565067   30.761065
 79   10.723129    8.656352   30.923980
 79    7.772383    8.564806   30.757732
 79    3.539737    6.005285   30.759113
 79   12.305570    5.948132   30.921807
 79    9.168846    5.962307   30.931906
 79    6.350823    6.006453   30.761976
 79    3.499279    4.345352   33.235745
 79   12.193257    4.327788   33.257743
 79    9.291629    4.326777   33.257591
 79    6.394919    4.343366   33.237562
 79    2.046546    1.835080   33.242054
 79   10.739853    1.833000   33.224871
 79    7.842831    1.834462   33.241366
 79    4.942781    1.837428   33.233046
 79    6.388691    9.365641   33.227445
 79   15.083246    9.359235   33.225519
 79   12.201627    9.376596   33.256133
 79    9.273549    9.374434   33.255716
 79    4.942842    6.854840   33.242144
 79   13.650546    6.859261   33.254479
 79   10.740260    6.854555   33.237235
 79    7.821422    6.862534   33.257582
 79    4.945521    5.181479   35.603770
 79   13.636560    5.181479   35.603770
 79   10.739550    5.181479   35.603770
 79    7.842535    5.181479   35.603770
 79    3.497014    2.672592   35.603770
 79   12.188060    2.672592   35.603770
 79    9.291042    2.672592   35.603770
 79    6.394032    2.672592   35.603770
 79    2.048507    0.163702   35.603770
 79   10.739549    0.163702   35.603770
 79    7.842532    0.163702   35.603770
 79    4.945522    0.163702   35.603770
 79    6.394028    7.690366   35.603770
 79   15.085070    7.690366   35.603770
 79   12.188060    7.690366   35.603770
 79    9.291042    7.690366   35.603770
 79    2.048504    3.508887   37.969040
 79   10.739550    3.508887   37.969040
 79    7.842535    3.508887   37.969040
 79    4.945522    3.508892   37.969040
 79    0.600000    1.000002   37.969040
 79    9.291042    1.000002   37.969040
 79    6.394032    1.000002   37.969040
 79    3.497014    1.000002   37.969040
 79    4.945521    8.526661   37.969040
 79   13.636560    8.526661   37.969040
 79   10.739550    8.526661   37.969040
 79    7.842535    8.526661   37.969040
 79    3.497014    6.017774   37.969040
 79   12.188060    6.017774   37.969040
 79    9.291042    6.017774   37.969040
 79    6.394028    6.017774   37.969040
 16    9.578225    5.945655   13.359417
 16   11.761248    6.414227   24.471226
  6   10.838981    4.794067   13.985783
  6    9.739883    8.509255   14.368807
  6    9.472225    7.167331   14.658438
  6    9.586511    9.477317   15.361981
  6    9.018363    6.804204   15.934700
  6    9.172844    9.127619   16.654175
  6    8.882242    7.779011   16.923093
  6    3.201170    0.135166   17.722682
  6    4.365218    1.131931   17.908362
  6    1.804737    0.577169   17.911697
  6    4.176689    2.556544   18.209790
  6    3.253931    3.070584   19.043125
  6    4.153587    0.015745   18.936394
  6    1.357651    1.486011   18.796939
  6    2.241840    2.222946   19.784064
  6    3.750952    0.255388   20.338716
  6    2.902515    1.238865   20.723304
  6   10.268009    7.997169   21.073116
  6   10.106422    9.366795   21.354829
  6   10.784908    7.121210   22.025364
  6   10.487913    9.826578   22.633020
  6   11.159151    7.600620   23.286602
  6   10.996153    8.957638   23.594273
  6   13.428418    7.030514   24.858966
  1   11.776665    5.324007   14.177058
  1    4.002949    0.487075   15.125326
  1    8.757203    5.767583   16.152028
  1    4.859778    3.241475   17.701349
  1   13.196428    2.888787   20.385237
  1   10.482936    4.283742   14.888028
  1    2.622527    1.304239   21.777357
  1    3.211755    4.151931   19.188808
  1   10.986888    4.061141   13.182935
  1   10.890556    6.058833   21.803459
  1   10.675592    9.248993   18.815243
  1    8.527582    7.497973   17.916794
  1    4.594642    0.851708   22.868303
  1   14.028276    7.021368   23.941865
  1   10.062871    8.781378   13.360770
  1   11.877684    1.715225   18.812620
  1   11.255242    9.325415   24.588661
  1   13.395028    8.029993   25.305431
  1    5.201857    0.925938   17.239467
  1    1.079477    0.110994   17.240542
  1    9.968561    7.603932   20.099985
  1   13.840201    6.327647   25.594268
 
E=  -785.2358 eV
box:  11.588056 0 0   5.794028  10.035548 0 0 0  55.000000
Kpoints:  2  2  1
basis: NGX=  90 NGY=  90 NGZ= 420 NGXF= 128 NGYF= 128 NGZF= 630
