# Supplementary material for: Controlling piezoresistance in single molecules through the isomerisation of bullvalenes
Source: Nat Commun. 2023 Oct 3;14:6089. doi: 10.1038/s41467-023-41674-z (PMC10547723; doi:10.1038/s41467-023-41674-z)
Supplement: Supplementary file 4 — Source Data [file 41467_2023_41674_MOESM4_ESM.zip › Fig. 6 4-tip Dmm at d = 17.6.txt]

 79    6.394028    6.017774    0.000000
 79    9.291042    6.017774    0.000000
 79   12.188060    6.017774    0.000000
 79    3.497014    6.017774    0.000000
 79    7.842535    8.526661    0.000000
 79   10.739550    8.526661    0.000000
 79   13.636563    8.526661    0.000000
 79    4.945521    8.526661    0.000000
 79    3.497014    1.000002    0.000000
 79    6.394028    1.000000    0.000000
 79    9.291042    1.000000    0.000000
 79    0.600000    1.000002    0.000000
 79    4.945521    3.508887    0.000000
 79    7.842535    3.508887    0.000000
 79   10.739550    3.508887    0.000000
 79    2.048507    3.508887    0.000000
 79    9.291042    7.690366    2.365271
 79   12.188060    7.690366    2.365271
 79   15.085070    7.690366    2.365271
 79    6.394028    7.690366    2.365271
 79    4.945522    0.163702    2.365271
 79    7.842535    0.163705    2.365271
 79   10.739549    0.163702    2.365271
 79    2.048507    0.163702    2.365271
 79    6.394028    2.672592    2.365271
 79    9.291042    2.672592    2.365271
 79   12.188060    2.672592    2.365271
 79    3.497014    2.672592    2.365271
 79    7.842535    5.181479    2.365271
 79   10.739550    5.181479    2.365271
 79   13.636560    5.181479    2.365271
 79    4.945521    5.181479    2.365271
 79    7.828733    6.862767    4.713906
 79   10.739873    6.853267    4.732382
 79   13.652924    6.866687    4.716207
 79    4.945793    6.857339    4.728273
 79    9.275015    9.374439    4.716510
 79   12.200675    9.375954    4.715754
 79   15.085495    9.363120    4.744461
 79    6.394498    9.360533    4.743789
 79    4.945413    1.836878    4.733086
 79    7.845056    1.835734    4.726732
 79   10.736951    1.836200    4.740517
 79    2.046099    1.835771    4.726273
 79    6.396369    4.344449    4.732879
 79    9.290987    4.332768    4.714624
 79   12.194360    4.331051    4.716206
 79    3.499212    4.346895    4.731381
 79    6.347135    6.007357    7.204121
 79    9.172091    5.966283    7.054594
 79   12.302707    5.974931    7.060194
 79    3.533792    6.008192    7.208266
 79    7.771355    8.562607    7.225201
 79   10.747620    8.648785    7.053420
 79   13.691455    8.562257    7.235777
 79    4.940084    8.529653    7.205965
 79    3.485517    1.037910    7.208477
 79    6.401830    1.038319    7.208471
 79    9.287115    0.992356    7.204374
 79    0.602587    0.991781    7.196300
 79    4.942212    3.507229    7.217846
 79    7.812846    3.479384    7.202872
 79   10.736426    3.413606    7.189623
 79    2.070796    3.481681    7.203358
 79   10.746163    5.158943    9.221908
 79   12.146175    7.693346    9.323789
 79    9.326330    7.694448    9.270725
 79   10.794418    6.738509   11.448196
 79   10.754160    6.829425   28.976356
 79    9.299906    7.678145   31.063652
 79   12.170051    7.710339   31.127886
 79   10.722729    5.164365   31.143884
 79    2.076819    3.477683   33.165531
 79   10.742796    3.410747   33.179645
 79    7.819320    3.479151   33.163232
 79    4.948968    3.505234   33.150139
 79    0.604484    0.989585   33.161498
 79    9.294226    0.990760   33.173122
 79    6.408349    1.034922   33.161260
 79    3.486750    1.040345   33.161318
 79    4.950069    8.523775   33.166237
 79   13.715614    8.565744   33.156634
 79   10.722834    8.651238   33.313546
 79    7.777336    8.562088   33.144754
 79    3.540270    6.004142   33.164884
 79   12.300123    5.959598   33.313740
 79    9.176638    5.970160   33.320798
 79    6.356915    6.004539   33.158533
 79    3.500079    4.345482   35.634487
 79   12.195017    4.330812   35.652462
 79    9.289092    4.328783   35.654658
 79    6.396531    4.343285   35.634134
 79    2.048226    1.834727   35.643680
 79   10.742039    1.835717   35.629843
 79    7.845347    1.833039   35.643441
 79    4.946814    1.835889   35.634343
 79    6.394544    9.365421   35.625627
 79   15.085770    9.357805   35.625184
 79   12.201778    9.373637   35.650016
 79    9.277346    9.373065   35.650456
 79    4.947779    6.855511   35.642960
 79   13.652027    6.858138   35.653759
 79   10.739988    6.853791   35.640263
 79    7.824587    6.862815   35.654987
 79    4.945521    5.181479   38.003680
 79   13.636560    5.181479   38.003680
 79   10.739550    5.181479   38.003680
 79    7.842535    5.181479   38.003680
 79    3.497014    2.672592   38.003680
 79   12.188060    2.672592   38.003680
 79    9.291042    2.672592   38.003680
 79    6.394032    2.672592   38.003680
 79    2.048507    0.163702   38.003680
 79   10.739549    0.163702   38.003680
 79    7.842532    0.163702   38.003680
 79    4.945522    0.163702   38.003680
 79    6.394028    7.690366   38.003680
 79   15.085070    7.690366   38.003680
 79   12.188060    7.690366   38.003680
 79    9.291042    7.690366   38.003680
 79    2.048504    3.508887   40.368950
 79   10.739550    3.508887   40.368950
 79    7.842535    3.508887   40.368950
 79    4.945522    3.508892   40.368950
 79    0.600000    1.000002   40.368950
 79    9.291042    1.000002   40.368950
 79    6.394032    1.000002   40.368950
 79    3.497014    1.000002   40.368950
 79    4.945521    8.526661   40.368950
 79   13.636560    8.526661   40.368950
 79   10.739550    8.526661   40.368950
 79    7.842535    8.526661   40.368950
 79    3.497014    6.017774   40.368950
 79   12.188060    6.017774   40.368950
 79    9.291042    6.017774   40.368950
 79    6.394028    6.017774   40.368950
 16    9.686501    5.635755   13.338861
 16   11.752861    6.003910   26.908012
  6    9.990298    3.859292   13.433397
  6   10.438123    7.518878   15.174181
  6    9.950684    6.216223   15.000469
  6   10.470867    8.084086   16.450271
  6    9.555604    5.481129   16.130018
  6   10.025867    7.379804   17.585354
  6    9.595079    6.057565   17.401566
  6    9.818344    8.191894   18.846825
  6   11.033456    9.051368   19.245288
  6    8.435975    8.744373   18.856913
  6    5.155711    0.449175   19.555196
  6    4.149587    1.067579   20.199931
  6   10.551438    7.923202   20.192237
  6    7.940337    9.695545   19.665089
  6    2.944127    0.333634   20.754293
  6   10.049071    8.313223   21.544828
  6    9.235249    9.374328   21.780132
  6   10.578301    6.278544   23.028300
  6   10.603731    7.662986   22.773412
  6   10.949005    5.774327   24.277348
  6   11.102915    8.505027   23.792321
  6   11.394369    6.637865   25.292116
  6   11.487123    8.010281   25.032984
  6   13.093984    4.821889   26.636417
  1   10.974326    3.632648   13.849861
  1   10.797765    9.119762   16.555176
  1    9.170726    4.465271   16.025814
  1    6.001285    1.049761   19.203642
  1    2.295611    1.052691   21.270204
  1    9.201315    3.379475   14.033041
  1    8.964935    9.576718   22.820078
  1    4.203367    2.145903   20.362917
  1    9.932653    3.480049   12.406087
  1   10.846176    4.712013   24.488426
  1   11.208133    7.049546   20.186093
  1    9.219814    5.491396   18.262859
  1   11.178561    9.578016   23.592171
  1   12.758171    4.007523   25.973657
  1   10.761634    8.091311   14.304308
  1    6.899097    9.999310   19.537176
  1   11.854969    8.683112   25.809362
  1   13.972165    5.329290   26.208679
  1   11.928542    8.763370   18.690288
  1    7.779082    8.320974   18.092868
  1   10.189712    5.592960   22.271538
  1   13.350863    4.403151   27.620127
 
E=  -784.3084 eV
box:  11.588056 0 0   5.794028  10.035548 0 0 0  55.000000
Kpoints:  2  2  1
basis: NGX=  90 NGY=  90 NGZ= 420 NGXF= 128 NGYF= 128 NGZF= 630
