# Supplementary material for: Controlling piezoresistance in single molecules through the isomerisation of bullvalenes
Source: Nat Commun. 2023 Oct 3;14:6089. doi: 10.1038/s41467-023-41674-z (PMC10547723; doi:10.1038/s41467-023-41674-z)
Supplement: Supplementary file 4 — Source Data [file 41467_2023_41674_MOESM4_ESM.zip › Fig. 6 4-tip E at d = 15.2.txt]

 79    6.394028    6.017774    0.000000
 79    9.291042    6.017774    0.000000
 79   12.188056    6.017774    0.000000
 79    3.497014    6.017774    0.000000
 79    7.842535    8.526661    0.000000
 79   10.739549    8.526661    0.000000
 79   13.636563    8.526661    0.000000
 79    4.945521    8.526661    0.000000
 79    3.497014    1.000000    0.000000
 79    6.394028    1.000000    0.000000
 79    9.291042    1.000000    0.000000
 79    0.600000    1.000000    0.000000
 79    4.945521    3.508887    0.000000
 79    7.842535    3.508887    0.000000
 79   10.739549    3.508887    0.000000
 79    2.048507    3.508887    0.000000
 79    9.291042    7.690366    2.365271
 79   12.188056    7.690366    2.365271
 79   15.085070    7.690366    2.365271
 79    6.394028    7.690366    2.365271
 79    4.945521    0.163705    2.365271
 79    7.842535    0.163705    2.365271
 79   10.739549    0.163705    2.365271
 79    2.048507    0.163705    2.365271
 79    6.394028    2.672592    2.365271
 79    9.291042    2.672592    2.365271
 79   12.188056    2.672592    2.365271
 79    3.497014    2.672592    2.365271
 79    7.842535    5.181479    2.365271
 79   10.739549    5.181479    2.365271
 79   13.636563    5.181479    2.365271
 79    4.945521    5.181479    2.365271
 79    7.828786    6.860605    4.714119
 79   10.738574    6.852982    4.730088
 79   13.654571    6.867512    4.713953
 79    4.947232    6.856214    4.728714
 79    9.276113    9.373883    4.717428
 79   12.201312    9.377461    4.712338
 79   15.086875    9.363735    4.741876
 79    6.393911    9.360712    4.742602
 79    4.945292    1.837050    4.732897
 79    7.844677    1.836055    4.728283
 79   10.736294    1.835180    4.742104
 79    2.046800    1.834911    4.726767
 79    6.397030    4.343294    4.732904
 79    9.291438    4.331273    4.712349
 79   12.194042    4.327033    4.712992
 79    3.499889    4.347294    4.731672
 79    6.347981    6.007769    7.206414
 79    9.173044    5.950633    7.054047
 79   12.304024    5.970965    7.046830
 79    3.534795    6.008716    7.210980
 79    7.762136    8.567535    7.204387
 79   10.757757    8.647664    7.046840
 79   13.696782    8.566180    7.221245
 79    4.936254    8.529352    7.208662
 79    3.487338    1.035180    7.208916
 79    6.401276    1.042144    7.209566
 79    9.287376    0.993695    7.206943
 79    0.599838    0.996438    7.198147
 79    4.941749    3.508327    7.220700
 79    7.813016    3.476920    7.205463
 79   10.734846    3.415212    7.192423
 79    2.071458    3.479296    7.203983
 79   10.761007    5.169065    9.223530
 79   12.177358    7.684338    9.301593
 79    9.302564    7.710581    9.235257
 79   10.759109    6.840932   11.397875
 79   10.695484    6.789349   26.622230
 79    9.281178    7.675766   28.697759
 79   12.173959    7.708262   28.747995
 79   10.715271    5.160516   28.773298
 79    2.081720    3.474005   30.767622
 79   10.745582    3.405508   30.786002
 79    7.814746    3.478240   30.767648
 79    4.947631    3.507688   30.749187
 79    0.605521    0.991093   30.761160
 79    9.292509    0.998013   30.768955
 79    6.405509    1.034410   30.763175
 79    3.488403    1.039558   30.759267
 79    4.949858    8.528029   30.761523
 79   13.719902    8.568774   30.769532
 79   10.722425    8.655660   30.924395
 79    7.769950    8.566385   30.762898
 79    3.540113    6.006042   30.759662
 79   12.307055    5.949041   30.925346
 79    9.168542    5.964445   30.930616
 79    6.350470    6.006477   30.762621
 79    3.499326    4.345358   33.236123
 79   12.193512    4.327798   33.257966
 79    9.291221    4.327773   33.257469
 79    6.394892    4.343493   33.237414
 79    2.046049    1.834787   33.242519
 79   10.739938    1.832670   33.225637
 79    7.843019    1.834218   33.241225
 79    4.942648    1.837890   33.232951
 79    6.388305    9.365577   33.228069
 79   15.083394    9.359521   33.226539
 79   12.201294    9.376724   33.255999
 79    9.274356    9.374230   33.255561
 79    4.942685    6.855369   33.242508
 79   13.650672    6.859119   33.254826
 79   10.740341    6.854320   33.237639
 79    7.821569    6.862450   33.256538
 79    4.945521    5.181479   35.603765
 79   13.636563    5.181479   35.603765
 79   10.739549    5.181479   35.603765
 79    7.842535    5.181479   35.603765
 79    3.497014    2.672592   35.603765
 79   12.188056    2.672592   35.603765
 79    9.291042    2.672592   35.603765
 79    6.394028    2.672592   35.603765
 79    2.048507    0.163705   35.603765
 79   10.739549    0.163705   35.603765
 79    7.842535    0.163705   35.603765
 79    4.945521    0.163705   35.603765
 79    6.394028    7.690366   35.603765
 79   15.085070    7.690366   35.603765
 79   12.188056    7.690366   35.603765
 79    9.291042    7.690366   35.603765
 79    2.048507    3.508887   37.969036
 79   10.739549    3.508887   37.969036
 79    7.842535    3.508887   37.969036
 79    4.945521    3.508887   37.969036
 79    0.600000    1.000000   37.969036
 79    9.291042    1.000000   37.969036
 79    6.394028    1.000000   37.969036
 79    3.497014    1.000000   37.969036
 79    4.945521    8.526661   37.969036
 79   13.636563    8.526661   37.969036
 79   10.739549    8.526661   37.969036
 79    7.842535    8.526661   37.969036
 79    3.497014    6.017774   37.969036
 79   12.188056    6.017774   37.969036
 79    9.291042    6.017774   37.969036
 79    6.394028    6.017774   37.969036
 16    9.567089    5.990000   13.313748
 16   11.761345    6.439211   24.511427
  6    7.948536    5.683653   12.564918
  6   10.211064    7.500578   15.459014
  6    9.247369    7.307596   14.457507
  6    9.988839    8.445415   16.454622
  6    8.096383    8.105741   14.435342
  6    8.809015    9.209627   16.487769
  6    7.880826    9.042853   15.451734
  6    8.496406    9.975958   17.738684
  6    3.890516    0.758263   18.315033
  6    7.566052    9.224367   18.605513
  6    2.676520    1.498224   17.797679
  6    1.812011    2.239398   18.727445
  6    4.294694    0.550745   19.701995
  6    7.207486    9.498071   19.875644
  6    1.552344    1.905780   20.003419
  6    3.484901    0.398180   20.779168
  6    1.984334    0.615168   20.672180
  6    9.079909    8.658248   22.520483
  6    9.830197    9.696956   21.930266
  6    9.684859    7.709339   23.336179
  6   11.173416    9.836590   22.326332
  6   11.058581    7.795237   23.609786
  6   11.790454    8.895354   23.150320
  6   13.458152    6.962491   24.849820
  1    7.215392    5.509690   13.361725
  1   10.721053    8.555141   17.256198
  1    7.355486    7.991233   13.647805
  1    2.833282    1.973132   16.828307
  1   12.493118    2.562258   20.590791
  1    7.644941    6.502772   11.903310
  1    1.557575    0.603258   21.684251
  1   12.960584    3.160513   18.335213
  1    8.074853    4.776581   11.961979
  1    9.095419    6.891094   23.751773
  1    5.343133    0.263360   19.820294
  1    6.958530    9.627106   15.450427
  1    5.961567    0.649065   21.961146
  1   14.006273    7.087579   23.907823
  1   11.113467    6.888105   15.476366
  1    6.477507    8.846113   20.358905
  1   12.834537    9.025788   23.421521
  1   13.477377    7.875084   25.456009
  1    4.727068    0.794985   17.616860
  1    7.111366    8.355400   18.126551
  1    8.022451    8.539745   22.284741
  1   13.900889    6.141375   25.425529
 
E= -784.9805 eV
box:  11.588056 0 0   5.794028  10.035548 0 0 0  55.000000
Kpoints:  2  2  1
basis: NGX=  90 NGY=  90 NGZ= 420 NGXF= 128 NGYF= 128 NGZF= 630
