# Supplementary material for: Controlling piezoresistance in single molecules through the isomerisation of bullvalenes
Source: Nat Commun. 2023 Oct 3;14:6089. doi: 10.1038/s41467-023-41674-z (PMC10547723; doi:10.1038/s41467-023-41674-z)
Supplement: Supplementary file 4 — Source Data [file 41467_2023_41674_MOESM4_ESM.zip › Fig. 6 4-tip E at d = 16.4.txt]

 79    6.394028    6.017774    0.000000
 79    9.291042    6.017774    0.000000
 79   12.188060    6.017774    0.000000
 79    3.497014    6.017774    0.000000
 79    7.842535    8.526661    0.000000
 79   10.739550    8.526661    0.000000
 79   13.636563    8.526661    0.000000
 79    4.945521    8.526661    0.000000
 79    3.497014    1.000002    0.000000
 79    6.394028    1.000000    0.000000
 79    9.291042    1.000000    0.000000
 79    0.600000    1.000002    0.000000
 79    4.945521    3.508887    0.000000
 79    7.842535    3.508887    0.000000
 79   10.739550    3.508887    0.000000
 79    2.048507    3.508887    0.000000
 79    9.291042    7.690366    2.365271
 79   12.188060    7.690366    2.365271
 79   15.085070    7.690366    2.365271
 79    6.394028    7.690366    2.365271
 79    4.945522    0.163702    2.365271
 79    7.842535    0.163705    2.365271
 79   10.739549    0.163702    2.365271
 79    2.048507    0.163702    2.365271
 79    6.394028    2.672592    2.365271
 79    9.291042    2.672592    2.365271
 79   12.188060    2.672592    2.365271
 79    3.497014    2.672592    2.365271
 79    7.842535    5.181479    2.365271
 79   10.739550    5.181479    2.365271
 79   13.636560    5.181479    2.365271
 79    4.945521    5.181479    2.365271
 79    7.823284    6.855994    4.704198
 79   10.738644    6.850768    4.725697
 79   13.652556    6.863581    4.715292
 79    4.943289    6.855284    4.727878
 79    9.273407    9.377395    4.704217
 79   12.208130    9.378666    4.705315
 79   15.082430    9.361547    4.743342
 79    6.375715    9.369435    4.724088
 79    4.944833    1.839273    4.734624
 79    7.844135    1.835107    4.727578
 79   10.736961    1.840655    4.743618
 79    2.046235    1.837652    4.727386
 79    6.394511    4.342309    4.732487
 79    9.289365    4.324571    4.706828
 79   12.193805    4.329852    4.715788
 79    3.499036    4.346779    4.731376
 79    6.345769    6.007114    7.201915
 79    9.168410    5.951382    7.035516
 79   12.306593    5.974486    7.055694
 79    3.534924    6.003492    7.209678
 79    7.722944    8.584436    7.121543
 79   10.757528    8.660257    7.011281
 79   13.689770    8.558409    7.238723
 79    4.916954    8.529076    7.206202
 79    3.484677    1.036139    7.204826
 79    6.405686    1.042801    7.210527
 79    9.283800    0.994586    7.203898
 79    0.589197    1.011132    7.197655
 79    4.942596    3.506145    7.219325
 79    7.812654    3.477553    7.204764
 79   10.734979    3.424568    7.200100
 79    2.073902    3.481712    7.204913
 79   10.739035    5.199218    9.220390
 79   12.092882    7.722499    9.297244
 79    9.232789    7.790958    9.150119
 79   10.473885    6.950215   11.341058
 79   10.616207    6.769672   27.726047
 79    9.286483    7.665236   29.876700
 79   12.139697    7.679595   29.900217
 79   10.714651    5.171061   29.945025
 79    2.083250    3.476596   31.969109
 79   10.745435    3.411270   31.974792
 79    7.818119    3.477142   31.961975
 79    4.950633    3.502313   31.951491
 79    0.604897    0.990247   31.961792
 79    9.291080    0.990731   31.967212
 79    6.407837    1.032489   31.959118
 79    3.488732    1.035708   31.960523
 79    4.947051    8.525464   31.964289
 79   13.704996    8.559346   31.933165
 79   10.728973    8.648752   32.114441
 79    7.775462    8.561306   31.948576
 79    3.540925    6.003761   31.965530
 79   12.303923    5.956331   32.116158
 79    9.176681    5.966823   32.129320
 79    6.353244    6.005730   31.959620
 79    3.499796    4.346178   34.438052
 79   12.192454    4.328937   34.453546
 79    9.287730    4.323425   34.456463
 79    6.395656    4.343864   34.434091
 79    2.047020    1.833459   34.442732
 79   10.740614    1.832938   34.426945
 79    7.845577    1.830266   34.441230
 79    4.947127    1.836559   34.435347
 79    6.392474    9.364494   34.428686
 79   15.082566    9.356151   34.420561
 79   12.203346    9.373961   34.452302
 79    9.277325    9.373541   34.452392
 79    4.945342    6.855061   34.442499
 79   13.650643    6.860141   34.454516
 79   10.740087    6.852106   34.440260
 79    7.824422    6.863398   34.456324
 79    4.945565    5.181570   36.804450
 79   13.636610    5.181570   36.804450
 79   10.739590    5.181570   36.804450
 79    7.842579    5.181570   36.804450
 79    3.497058    2.672682   36.804450
 79   12.188100    2.672683   36.804450
 79    9.291086    2.672683   36.804450
 79    6.394072    2.672682   36.804450
 79    2.048551    0.163792   36.804450
 79   10.739593    0.163792   36.804450
 79    7.842582    0.163792   36.804450
 79    4.945562    0.163792   36.804450
 79    6.394072    7.690457   36.804450
 79   15.085110    7.690457   36.804450
 79   12.188100    7.690457   36.804450
 79    9.291086    7.690457   36.804450
 79    2.048554    3.508978   39.169720
 79   10.739590    3.508978   39.169720
 79    7.842579    3.508978   39.169720
 79    4.945562    3.508982   39.169720
 79    0.600044    1.000092   39.169720
 79    9.291082    1.000092   39.169720
 79    6.394072    1.000092   39.169720
 79    3.497058    1.000092   39.169720
 79    4.945565    8.526752   39.169720
 79   13.636610    8.526752   39.169720
 79   10.739590    8.526752   39.169720
 79    7.842579    8.526752   39.169720
 79    3.497054    6.017865   39.169720
 79   12.188100    6.017865   39.169720
 79    9.291086    6.017865   39.169720
 79    6.394072    6.017865   39.169720
 16    9.966632    5.589638   13.311351
 16   11.741169    6.274811   25.615243
  6   11.747176    5.226837   13.453538
  6    8.998691    7.777494   14.680348
  6    9.610938    6.522899   14.796190
  6    8.668067    8.492550   15.829229
  6    9.849695    5.982424   16.067286
  6    8.941009    7.987713   17.111919
  6    9.526810    6.719403   17.212483
  6    8.539348    8.825088   18.296512
  6    9.501132   10.017634   18.573806
  6    7.075221    9.014376   18.396546
  6    3.244247    1.337181   18.881500
  6    2.182016    1.659803   19.643696
  6    9.425531    8.833297   19.553119
  6    6.413803    9.805123   19.259548
  6    1.295018    0.626506   20.305557
  6    8.930563    9.014677   20.940790
  6    7.888911    9.818314   21.270274
  6   10.121318    7.007187   21.951632
  6    9.659654    8.332358   22.042555
  6   10.757425    6.383350   23.030456
  6    9.881670    9.017695   23.255648
  6   10.947734    7.083558   24.232578
  6   10.497188    8.404138   24.338777
  6   13.155422    7.379792   25.927579
  1   12.309103    6.165739   13.490969
  1    8.205690    9.476288   15.731936
  1   10.271539    4.982259   16.169327
  1    3.827613    2.144556   18.431932
  1   12.107608    1.149461   20.879578
  1   11.962729    4.590686   14.316717
  1    7.594317    9.867929   22.320288
  1    1.936662    2.713068   19.795396
  1   11.989348    4.698662   12.521508
  1   11.099158    5.351884   22.940904
  1   10.297344    8.182499   19.476320
  1    9.717696    6.286608   18.196162
  1    3.773916    0.021772   23.342875
  1   13.845909    7.350260   25.077634
  1    8.795126    8.188386   13.690813
  1   16.911819    9.836104   19.206747
  1   10.629731    8.947848   25.274851
  1   12.805363    8.398742   26.120291
  1   10.386573    9.979792   17.938755
  1    6.492390    8.438323   17.674500
  1    9.959160    6.438503   21.032980
  1   13.637575    6.994697   26.834939
 
E=  -784.9645 eV
box:  11.588056 0 0   5.794028  10.035548 0 0 0  55.000000
Kpoints:  2  2  1
basis: NGX=  90 NGY=  90 NGZ= 420 NGXF= 128 NGYF= 128 NGZF= 630
