# Supplementary material for: Controlling piezoresistance in single molecules through the isomerisation of bullvalenes
Source: Nat Commun. 2023 Oct 3;14:6089. doi: 10.1038/s41467-023-41674-z (PMC10547723; doi:10.1038/s41467-023-41674-z)
Supplement: Supplementary file 4 — Source Data [file 41467_2023_41674_MOESM4_ESM.zip › Fig. 6 4-tip E at d = 17.6.txt]

 79    6.394028    6.017774    0.000000
 79    9.291042    6.017774    0.000000
 79   12.188056    6.017774    0.000000
 79    3.497014    6.017774    0.000000
 79    7.842535    8.526661    0.000000
 79   10.739549    8.526661    0.000000
 79   13.636563    8.526661    0.000000
 79    4.945521    8.526661    0.000000
 79    3.497014    1.000000    0.000000
 79    6.394028    1.000000    0.000000
 79    9.291042    1.000000    0.000000
 79    0.600000    1.000000    0.000000
 79    4.945521    3.508887    0.000000
 79    7.842535    3.508887    0.000000
 79   10.739549    3.508887    0.000000
 79    2.048507    3.508887    0.000000
 79    9.291042    7.690366    2.365271
 79   12.188056    7.690366    2.365271
 79   15.085070    7.690366    2.365271
 79    6.394028    7.690366    2.365271
 79    4.945521    0.163705    2.365271
 79    7.842535    0.163705    2.365271
 79   10.739549    0.163705    2.365271
 79    2.048507    0.163705    2.365271
 79    6.394028    2.672592    2.365271
 79    9.291042    2.672592    2.365271
 79   12.188056    2.672592    2.365271
 79    3.497014    2.672592    2.365271
 79    7.842535    5.181479    2.365271
 79   10.739549    5.181479    2.365271
 79   13.636563    5.181479    2.365271
 79    4.945521    5.181479    2.365271
 79    7.824368    6.859487    4.708272
 79   10.739646    6.856098    4.726555
 79   13.657440    6.861101    4.707623
 79    4.948064    6.856437    4.728510
 79    9.274123    9.380615    4.707399
 79   12.207801    9.379620    4.711046
 79   15.096194    9.363355    4.735836
 79    6.396825    9.362119    4.741382
 79    4.948924    1.840415    4.734403
 79    7.845935    1.836354    4.727891
 79   10.741036    1.831130    4.733044
 79    2.048880    1.840866    4.726603
 79    6.394029    4.344487    4.734990
 79    9.285377    4.328266    4.709199
 79   12.193201    4.331989    4.711461
 79    3.501396    4.345755    4.735736
 79    6.350835    6.000305    7.209324
 79    9.161748    5.959085    7.038493
 79   12.316159    5.986925    7.042586
 79    3.542587    6.008539    7.209101
 79    7.758432    8.566384    7.197933
 79   10.745379    8.658272    7.025242
 79   13.712377    8.567988    7.186231
 79    4.943385    8.526792    7.212689
 79    3.483517    1.040003    7.203964
 79    6.404914    1.039441    7.214845
 79    9.289329    0.990924    7.206391
 79    0.601743    0.995874    7.196715
 79    4.940064    3.507189    7.224047
 79    7.813626    3.473870    7.206129
 79   10.738424    3.405773    7.159884
 79    2.068313    3.487624    7.204338
 79   10.755415    5.164432    9.169814
 79   12.176908    7.762990    9.263875
 79    9.317042    7.717600    9.226774
 79   10.833471    6.817587   11.337523
 79   10.624588    6.830094   29.075105
 79    9.260403    7.747790   31.127666
 79   12.144920    7.734670   31.184474
 79   10.715059    5.166566   31.229363
 79    2.078406    3.483076   33.182374
 79   10.741155    3.405608   33.235466
 79    7.816579    3.484393   33.190076
 79    4.947928    3.508790   33.165276
 79    0.602176    0.995600   33.185304
 79    9.289600    0.996159   33.192347
 79    6.405170    1.038802   33.182310
 79    3.481766    1.046513   33.171114
 79    4.944695    8.528234   33.173263
 79   13.716069    8.570339   33.200116
 79   10.712896    8.660837   33.369615
 79    7.758546    8.575458   33.214782
 79    3.543681    6.005968   33.180052
 79   12.312247    5.966202   33.357588
 79    9.159903    5.987993   33.355529
 79    6.348657    6.008120   33.176481
 79    3.497083    4.342840   35.655382
 79   12.195468    4.332066   35.681935
 79    9.283569    4.331113   35.680606
 79    6.388505    4.345915   35.655191
 79    2.040365    1.838119   35.662040
 79   10.736426    1.835669   35.655384
 79    7.837172    1.838901   35.663583
 79    4.939326    1.838921   35.651580
 79    6.375192    9.368642   35.659912
 79   15.080281    9.361810   35.648157
 79   12.201605    9.380315   35.682333
 79    9.266244    9.384758   35.684427
 79    4.940799    6.856342   35.660441
 79   13.654892    6.859884   35.682594
 79   10.735922    6.858624   35.667879
 79    7.813883    6.866394   35.681634
 79    4.945521    5.181479   38.024057
 79   13.636563    5.181479   38.024057
 79   10.739549    5.181479   38.024057
 79    7.842535    5.181479   38.024057
 79    3.497014    2.672592   38.024057
 79   12.188056    2.672592   38.024057
 79    9.291042    2.672592   38.024057
 79    6.394028    2.672592   38.024057
 79    2.048507    0.163705   38.024057
 79   10.739549    0.163705   38.024057
 79    7.842535    0.163705   38.024057
 79    4.945521    0.163705   38.024057
 79    6.394028    7.690366   38.024057
 79   15.085070    7.690366   38.024057
 79   12.188056    7.690366   38.024057
 79    9.291042    7.690366   38.024057
 79    2.048507    3.508887   40.389328
 79   10.739549    3.508887   40.389328
 79    7.842535    3.508887   40.389328
 79    4.945521    3.508887   40.389328
 79    0.600000    1.000000   40.389328
 79    9.291042    1.000000   40.389328
 79    6.394028    1.000000   40.389328
 79    3.497014    1.000000   40.389328
 79    4.945521    8.526661   40.389328
 79   13.636563    8.526661   40.389328
 79   10.739549    8.526661   40.389328
 79    7.842535    8.526661   40.389328
 79    3.497014    6.017774   40.389328
 79   12.188056    6.017774   40.389328
 79    9.291042    6.017774   40.389328
 79    6.394028    6.017774   40.389328
 16    9.991135    5.442320   13.092495
 16   11.813390    5.622171   27.403395
  6    8.185271    5.631502   12.988634
  6   10.212790    7.580528   14.860217
  6   10.252963    6.192599   14.680225
  6   10.330272    8.100984   16.146128
  6   10.448972    5.334200   15.765444
  6   10.494686    7.248624   17.244218
  6   10.568020    5.866094   17.044631
  6   10.521475    7.798602   18.632145
  6   11.734004    7.361522   19.471670
  6    9.179251    7.920455   19.236951
  6   11.641807    8.804329   18.945055
  6   11.472903    9.952891   19.840100
  6   11.633809    7.024728   20.883058
  6    8.891136    8.355482   20.475595
  6   10.728947    9.978580   20.960872
  6   10.842985    7.619535   21.811250
  6    9.937353    8.796299   21.474367
  6   11.046172    5.766744   23.464178
  6   10.907359    7.140009   23.195445
  6   11.284828    5.317089   24.756933
  6   10.907726    8.043174   24.274297
  6   11.367799    6.240046   25.803565
  6   11.139522    7.602137   25.570835
  6   13.508360    6.275445   27.519284
  1    7.739335    5.039103   13.796439
  1   10.287034    9.178681   16.310929
  1   10.493449    4.257577   15.598072
  1   12.296485    8.980247   18.091672
  1    4.897261    0.863499   21.547351
  1    7.906741    6.686066   13.080647
  1    9.417391    9.097186   22.391215
  1    6.227236    0.819229   19.558220
  1    7.876370    5.245180   12.010957
  1   11.419804    4.255805   24.964098
  1   12.292017    6.221813   21.221580
  1   10.702759    5.205893   17.903685
  1   10.779271    9.110056   24.084867
  1   14.108795    5.799462   26.734462
  1   10.089613    8.238250   13.999305
  1    7.845583    8.384820   20.790298
  1   11.163140    8.309579   26.401623
  1   13.509535    7.364387   27.404464
  1   12.438552    6.748332   18.909881
  1    8.356877    7.609232   18.589421
  1   10.974973    5.052166   22.644305
  1   13.886280    6.005110   28.512147
 
E= -785.1324 eV
box:  11.588056 0 0   5.794028  10.035548 0 0 0  55.000000
Kpoints:  2  2  1
basis: NGX=  90 NGY=  90 NGZ= 420 NGXF= 128 NGYF= 128 NGZF= 630
