# Supplementary material for: Controlling piezoresistance in single molecules through the isomerisation of bullvalenes
Source: Nat Commun. 2023 Oct 3;14:6089. doi: 10.1038/s41467-023-41674-z (PMC10547723; doi:10.1038/s41467-023-41674-z)
Supplement: Supplementary file 4 — Source Data [file 41467_2023_41674_MOESM4_ESM.zip › Fig. 6 4-tip E at d = 18.8.txt]

 79    6.394028    6.017774    0.000000
 79    9.291042    6.017774    0.000000
 79   12.188056    6.017774    0.000000
 79    3.497014    6.017774    0.000000
 79    7.842535    8.526661    0.000000
 79   10.739549    8.526661    0.000000
 79   13.636563    8.526661    0.000000
 79    4.945521    8.526661    0.000000
 79    3.497014    1.000000    0.000000
 79    6.394028    1.000000    0.000000
 79    9.291042    1.000000    0.000000
 79    0.600000    1.000000    0.000000
 79    4.945521    3.508887    0.000000
 79    7.842535    3.508887    0.000000
 79   10.739549    3.508887    0.000000
 79    2.048507    3.508887    0.000000
 79    9.291042    7.690366    2.365402
 79   12.188056    7.690366    2.365402
 79   15.085070    7.690366    2.365402
 79    6.394028    7.690366    2.365402
 79    4.945521    0.163705    2.365402
 79    7.842535    0.163705    2.365402
 79   10.739549    0.163705    2.365402
 79    2.048507    0.163705    2.365402
 79    6.394028    2.672592    2.365402
 79    9.291042    2.672592    2.365402
 79   12.188056    2.672592    2.365402
 79    3.497014    2.672592    2.365402
 79    7.842535    5.181479    2.365402
 79   10.739549    5.181479    2.365402
 79   13.636563    5.181479    2.365402
 79    4.945521    5.181479    2.365402
 79    7.831909    6.858901    4.717595
 79   10.740767    6.854879    4.736497
 79   13.650066    6.860571    4.718076
 79    4.947112    6.857793    4.724318
 79    9.279918    9.374298    4.718465
 79   12.205543    9.372269    4.720725
 79   15.085986    9.360551    4.741170
 79    6.399416    9.359935    4.742569
 79    4.947008    1.836306    4.731220
 79    7.845735    1.836072    4.725659
 79   10.739976    1.837592    4.737434
 79    2.048638    1.837899    4.724896
 79    6.393633    4.344619    4.732005
 79    9.287771    4.332708    4.719473
 79   12.188955    4.333736    4.719452
 79    3.498378    4.346224    4.731552
 79    6.353977    6.007597    7.204351
 79    9.176704    5.962767    7.064715
 79   12.302838    5.972297    7.065542
 79    3.535800    6.011204    7.201886
 79    7.771721    8.561587    7.226219
 79   10.743406    8.654563    7.052275
 79   13.695702    8.559651    7.240028
 79    4.937974    8.528202    7.196857
 79    3.484496    1.038098    7.205204
 79    6.404317    1.039315    7.205743
 79    9.283914    0.990601    7.197136
 79    0.600569    0.993323    7.190968
 79    4.945480    3.510955    7.214391
 79    7.817266    3.479906    7.201307
 79   10.738925    3.417844    7.198098
 79    2.074735    3.483860    7.196401
 79   10.739445    5.172641    9.237315
 79   12.147868    7.702296    9.300486
 79    9.317517    7.705491    9.273986
 79   10.786311    6.838289   11.448903
 79   10.664139    6.840735   30.116496
 79    9.314716    7.696683   32.265310
 79   12.158081    7.698110   32.295501
 79   10.733749    5.178436   32.326660
 79    2.075648    3.480353   34.363605
 79   10.743674    3.421306   34.369165
 79    7.816431    3.482435   34.367826
 79    4.947129    3.509280   34.353528
 79    0.605512    0.990122   34.372986
 79    9.292407    0.995357   34.377259
 79    6.407212    1.035722   34.365487
 79    3.487926    1.039146   34.361077
 79    4.951936    8.526637   34.364359
 79   13.708867    8.561870   34.340426
 79   10.733228    8.651617   34.511867
 79    7.783116    8.559771   34.336200
 79    3.538926    6.006321   34.362138
 79   12.302430    5.960333   34.504185
 79    9.178514    5.970194   34.504254
 79    6.354909    6.007287   34.363011
 79    3.490065    4.348007   36.836744
 79   12.188022    4.333334   36.851447
 79    9.283747    4.333062   36.848991
 79    6.387612    4.346115   36.836629
 79    2.044115    1.837653   36.843673
 79   10.739306    1.837304   36.829208
 79    7.843767    1.837806   36.843715
 79    4.942585    1.838119   36.836508
 79    6.392779    9.360777   36.827104
 79   15.080719    9.358847   36.824279
 79   12.200018    9.373146   36.850284
 79    9.276285    9.375538   36.847579
 79    4.943336    6.858034   36.843267
 79   13.646505    6.860035   36.849955
 79   10.738743    6.856072   36.831372
 79    7.827267    6.861864   36.848574
 79    4.945471    5.181485   39.202376
 79   13.636513    5.181485   39.202376
 79   10.739499    5.181485   39.202376
 79    7.842485    5.181485   39.202376
 79    3.496964    2.672598   39.202376
 79   12.188006    2.672598   39.202376
 79    9.290992    2.672598   39.202376
 79    6.393978    2.672598   39.202376
 79    2.048457    0.163711   39.202376
 79   10.739499    0.163711   39.202376
 79    7.842485    0.163711   39.202376
 79    4.945471    0.163711   39.202376
 79    6.393978    7.690372   39.202376
 79   15.085020    7.690372   39.202376
 79   12.188006    7.690372   39.202376
 79    9.290992    7.690372   39.202376
 79    2.048457    3.508893   41.567778
 79   10.739499    3.508893   41.567778
 79    7.842485    3.508893   41.567778
 79    4.945471    3.508893   41.567778
 79    0.599950    1.000006   41.567778
 79    9.290992    1.000006   41.567778
 79    6.393978    1.000006   41.567778
 79    3.496964    1.000006   41.567778
 79    4.945471    8.526667   41.567778
 79   13.636513    8.526667   41.567778
 79   10.739499    8.526667   41.567778
 79    7.842485    8.526667   41.567778
 79    3.496964    6.017780   41.567778
 79   12.188006    6.017780   41.567778
 79    9.290992    6.017780   41.567778
 79    6.393978    6.017780   41.567778
 16   10.085755    5.616865   13.412503
 16   11.649566    5.788760   28.177209
  6    8.274244    5.676944   13.233848
  6   10.236094    7.684804   15.318111
  6   10.274643    6.309520   15.052968
  6   10.337674    8.135577   16.636925
  6   10.455166    5.404095   16.106686
  6   10.484089    7.236886   17.710014
  6   10.553018    5.865603   17.419778
  6   10.506026    7.728746   19.136156
  6   11.684334    7.265893   20.016173
  6    9.169340    7.878225   19.750325
  6   11.637166    8.715162   19.488485
  6   11.465652    9.868719   20.376636
  6   11.595490    6.945123   21.445897
  6    8.898889    8.291077   21.001448
  6   10.729545    9.903149   21.502913
  6   10.849101    7.565526   22.397331
  6    9.932069    8.726580   22.023000
  6   11.115619    5.801511   24.173892
  6   10.952340    7.156135   23.818618
  6   11.293701    5.415275   25.499581
  6   10.916515    8.100095   24.870342
  6   11.313423    6.375480   26.521050
  6   11.096583    7.722241   26.202284
  6   13.388136    6.297300   28.366378
  1    7.819588    5.055197   14.014359
  1   10.302344    9.208244   16.841068
  1   10.509771    4.336388   15.890564
  1   12.318542    8.881109   18.653892
  1    4.902762    0.793240   22.083061
  1    7.913882    6.708571   13.294462
  1    9.392957    9.041830   22.924089
  1    6.213226    0.736690   20.082740
  1    8.051274    5.264953   12.241702
  1   11.417770    4.362612   25.753994
  1   12.273698    6.151607   21.774069
  1   10.677465    5.151580   18.235183
  1   10.780748    9.159127   24.642595
  1   13.991463    5.789346   27.604708
  1   10.131451    8.393358   14.495781
  1    7.852185    8.335421   21.311948
  1   11.075798    8.471538   26.994462
  1   13.483802    7.384208   28.281668
  1   12.398414    6.647427   19.472162
  1    8.330441    7.607603   19.103951
  1   11.087270    5.040080   23.394388
  1   13.693160    5.977426   29.370789
 
E= -785.1086 eV
box:  11.588056 0 0   5.794028  10.035548 0 0 0  55.000000
Kpoints:  2  2  1
basis: NGX=  90 NGY=  90 NGZ= 420 NGXF= 128 NGYF= 128 NGZF= 630
