# Supplementary material for: Controlling piezoresistance in single molecules through the isomerisation of bullvalenes
Source: Nat Commun. 2023 Oct 3;14:6089. doi: 10.1038/s41467-023-41674-z (PMC10547723; doi:10.1038/s41467-023-41674-z)
Supplement: Supplementary file 4 — Source Data [file 41467_2023_41674_MOESM4_ESM.zip › Fig. 6 4-tip F at d = 12.8.txt]

 79    6.394028    6.017774    0.000000
 79    9.291042    6.017774    0.000000
 79   12.188056    6.017774    0.000000
 79    3.497014    6.017774    0.000000
 79    7.842535    8.526661    0.000000
 79   10.739549    8.526661    0.000000
 79   13.636563    8.526661    0.000000
 79    4.945521    8.526661    0.000000
 79    3.497014    1.000000    0.000000
 79    6.394028    1.000000    0.000000
 79    9.291042    1.000000    0.000000
 79    0.600000    1.000000    0.000000
 79    4.945521    3.508887    0.000000
 79    7.842535    3.508887    0.000000
 79   10.739549    3.508887    0.000000
 79    2.048507    3.508887    0.000000
 79    9.291042    7.690366    2.365402
 79   12.188056    7.690366    2.365402
 79   15.085070    7.690366    2.365402
 79    6.394028    7.690366    2.365402
 79    4.945521    0.163705    2.365402
 79    7.842535    0.163705    2.365402
 79   10.739549    0.163705    2.365402
 79    2.048507    0.163705    2.365402
 79    6.394028    2.672592    2.365402
 79    9.291042    2.672592    2.365402
 79   12.188056    2.672592    2.365402
 79    3.497014    2.672592    2.365402
 79    7.842535    5.181479    2.365402
 79   10.739549    5.181479    2.365402
 79   13.636563    5.181479    2.365402
 79    4.945521    5.181479    2.365402
 79    7.829695    6.860303    4.716573
 79   10.740646    6.854810    4.735105
 79   13.649290    6.857822    4.716869
 79    4.946934    6.857767    4.724208
 79    9.278265    9.374369    4.717735
 79   12.203084    9.373462    4.718830
 79   15.085400    9.361730    4.739202
 79    6.397584    9.363674    4.741635
 79    4.945800    1.836869    4.731235
 79    7.844782    1.836451    4.725929
 79   10.740025    1.840550    4.742230
 79    2.047640    1.838340    4.725376
 79    6.393537    4.344826    4.732175
 79    9.288382    4.329234    4.719211
 79   12.188096    4.332229    4.718730
 79    3.497597    4.345741    4.731447
 79    6.355391    6.008644    7.204500
 79    9.178060    5.959959    7.057597
 79   12.299191    5.957016    7.059981
 79    3.536127    6.011410    7.198879
 79    7.773150    8.563416    7.224595
 79   10.732179    8.657478    7.047471
 79   13.711241    8.570155    7.212012
 79    4.947624    8.527318    7.194673
 79    3.483676    1.039919    7.205128
 79    6.404583    1.040093    7.203942
 79    9.291267    0.999613    7.195527
 79    0.600072    0.996292    7.195753
 79    4.944639    3.511827    7.213393
 79    7.815064    3.481200    7.203154
 79   10.739809    3.424200    7.216710
 79    2.074477    3.480517    7.199500
 79   10.734924    5.189573    9.256886
 79   12.166455    7.710589    9.250765
 79    9.312222    7.689484    9.273326
 79   10.740516    6.892253   11.428243
 79   10.751314    6.886876   24.172166
 79    9.317208    7.702589   26.327516
 79   12.161960    7.712598   26.337323
 79   10.737357    5.183108   26.347304
 79    2.074004    3.480236   28.393522
 79   10.738372    3.420615   28.385336
 79    7.816491    3.479053   28.395200
 79    4.945747    3.510014   28.385197
 79    0.599773    0.995330   28.400664
 79    9.289795    0.995194   28.401276
 79    6.407548    1.038047   28.394026
 79    3.483240    1.040115   28.393519
 79    4.945996    8.525965   28.396017
 79   13.709145    8.564842   28.380830
 79   10.735676    8.658313   28.550066
 79    7.771617    8.562713   28.372408
 79    3.535956    6.005252   28.395733
 79   12.300123    5.960138   28.535212
 79    9.176007    5.959037   28.535023
 79    6.353203    6.006737   28.395303
 79    3.497253    4.343907   30.866903
 79   12.189826    4.331972   30.878473
 79    9.287795    4.331164   30.879854
 79    6.393905    4.345553   30.866520
 79    2.042901    1.836533   30.871517
 79   10.738691    1.838917   30.854506
 79    7.845437    1.836931   30.872800
 79    4.945555    1.836187   30.862748
 79    6.395366    9.361701   30.852474
 79   15.084399    9.359346   30.856154
 79   12.203881    9.371694   30.879321
 79    9.278057    9.375495   30.881946
 79    4.944981    6.858420   30.871470
 79   13.648284    6.856040   30.878985
 79   10.738186    6.856202   30.858777
 79    7.828314    6.861597   30.876443
 79    4.945486    5.181520   33.231049
 79   13.636528    5.181520   33.231049
 79   10.739514    5.181520   33.231049
 79    7.842500    5.181520   33.231049
 79    3.496979    2.672633   33.231049
 79   12.188021    2.672633   33.231049
 79    9.291007    2.672633   33.231049
 79    6.393993    2.672633   33.231049
 79    2.048472    0.163746   33.231049
 79   10.739514    0.163746   33.231049
 79    7.842500    0.163746   33.231049
 79    4.945486    0.163746   33.231049
 79    6.393993    7.690407   33.231049
 79   15.085035    7.690407   33.231049
 79   12.188021    7.690407   33.231049
 79    9.291007    7.690407   33.231049
 79    2.048472    3.508928   35.596451
 79   10.739514    3.508928   35.596451
 79    7.842500    3.508928   35.596451
 79    4.945486    3.508928   35.596451
 79    0.599965    1.000041   35.596451
 79    9.291007    1.000041   35.596451
 79    6.393993    1.000041   35.596451
 79    3.496979    1.000041   35.596451
 79    4.945486    8.526702   35.596451
 79   13.636528    8.526702   35.596451
 79   10.739514    8.526702   35.596451
 79    7.842500    8.526702   35.596451
 79    3.496979    6.017815   35.596451
 79   12.188021    6.017815   35.596451
 79    9.291007    6.017815   35.596451
 79    6.393993    6.017815   35.596451
 16   11.089963    6.273103   13.727305
 16   10.812888    6.088229   21.901975
  6   10.284575    4.654058   13.785220
  6   10.062579    7.313745   14.733720
  6    8.783418    6.961450   15.179593
  6   10.586812    8.571310   15.066587
  6    8.046845    7.864222   15.945679
  6    9.835173    9.464372   15.825409
  6    8.549113    9.133679   16.281254
  6    0.638183    0.378822   16.221648
  6    1.865308    0.080979   16.990394
  6   11.249237    1.256891   16.521562
  6   11.214961    2.095566   17.780962
  6    2.527153    1.158720   17.853285
  6   12.418073    3.010388   17.863167
  6    2.096560    2.566474   17.888051
  6   11.147730    1.155497   18.964480
  6    1.802571    0.028015   18.583317
  6    0.514856    0.256469   19.270821
  6    9.601522    9.429554   20.011529
  6    8.447171    9.054826   19.304184
  6   10.294828    8.517181   20.802402
  6    8.017318    7.723286   19.413258
  6    9.847733    7.190847   20.898824
  6    8.704392    6.795174   20.195886
  6    9.793045    4.598724   22.032373
  1   11.575800    8.859874   14.706709
  1    8.344657    5.998530   14.921826
  1    7.043491    7.585434   16.274319
  1    9.276158    4.692843   13.361017
  1   10.410055    1.347590   15.827641
  1   10.249739    1.183120   19.585870
  1    6.138713    9.647013   20.135419
  1    6.335679    9.853144   15.290088
  1   12.232662    4.087710   17.903076
  1   11.163468    8.842654   21.377503
  1    3.609229    1.035396   17.898215
  1    7.113361    7.410776   18.887017
  1    4.455557    0.413900   16.041216
  1   10.906524    4.004022   13.158021
  1    2.903242    3.302846   17.945231
  1    9.753204    4.078349   21.067696
  1    8.332466    5.773857   20.260433
  1    8.790400    4.843159   22.399455
  1   10.274728    4.279114   14.816065
  1   10.306124    2.711614   17.768917
  1    4.147353    0.430095   19.978262
  1   10.301855    3.967926   22.771353
 
E= -785.1825 eV
box:  11.588056 0 0   5.794028  10.035548 0 0 0  55.000000
Kpoints:  2  2  1
basis: NGX=  90 NGY=  90 NGZ= 420 NGXF= 128 NGYF= 128 NGZF= 630
