# Supplementary material for: Controlling piezoresistance in single molecules through the isomerisation of bullvalenes
Source: Nat Commun. 2023 Oct 3;14:6089. doi: 10.1038/s41467-023-41674-z (PMC10547723; doi:10.1038/s41467-023-41674-z)
Supplement: Supplementary file 4 — Source Data [file 41467_2023_41674_MOESM4_ESM.zip › Fig. 6 4-tip G - K TS at d = 15.2.txt]

 79    6.394028    6.017774    0.000000
 79    9.291042    6.017774    0.000000
 79   12.188056    6.017774    0.000000
 79    3.497014    6.017774    0.000000
 79    7.842535    8.526661    0.000000
 79   10.739549    8.526661    0.000000
 79   13.636563    8.526661    0.000000
 79    4.945521    8.526661    0.000000
 79    3.497014    1.000000    0.000000
 79    6.394028    1.000000    0.000000
 79    9.291042    1.000000    0.000000
 79    0.600000    1.000000    0.000000
 79    4.945521    3.508887    0.000000
 79    7.842535    3.508887    0.000000
 79   10.739549    3.508887    0.000000
 79    2.048507    3.508887    0.000000
 79    9.291042    7.690366    2.365402
 79   12.188056    7.690366    2.365402
 79   15.085070    7.690366    2.365402
 79    6.394086    7.690454    2.375025
 79    4.945521    0.163705    2.365402
 79    7.842535    0.163705    2.365402
 79   10.739549    0.163705    2.365402
 79    2.048507    0.163705    2.365402
 79    6.394028    2.672592    2.365402
 79    9.291042    2.672592    2.365402
 79   12.188056    2.672592    2.365402
 79    3.497014    2.672592    2.365402
 79    7.842535    5.181479    2.365402
 79   10.739549    5.181479    2.365402
 79   13.636563    5.181479    2.365402
 79    4.945521    5.181479    2.365402
 79    7.828985    6.863436    4.715845
 79   10.740279    6.853670    4.733364
 79   13.651960    6.861494    4.714558
 79    4.944665    6.855877    4.727789
 79    9.275191    9.375362    4.713945
 79   12.205191    9.377003    4.712411
 79   15.085200    9.360453    4.743769
 79    6.392376    9.366186    4.739505
 79    4.945713    1.836987    4.732972
 79    7.843961    1.835982    4.725535
 79   10.740163    1.838163    4.741858
 79    2.046829    1.837489    4.725600
 79    6.394399    4.344515    4.733108
 79    9.290089    4.328583    4.713711
 79   12.193173    4.330535    4.715353
 79    3.498859    4.347208    4.730532
 79    6.349653    6.007887    7.206152
 79    9.168965    5.964218    7.047225
 79   12.305377    5.957411    7.052679
 79    3.538965    6.009034    7.206534
 79    7.768368    8.566996    7.208895
 79   10.728849    8.660418    7.037656
 79   13.716186    8.568251    7.214218
 79    4.946045    8.528247    7.201546
 79    3.483197    1.042320    7.208311
 79    6.402803    1.042923    7.205730
 79    9.288165    0.997556    7.198796
 79    0.600438    0.994590    7.199223
 79    4.943490    3.509781    7.218202
 79    7.814382    3.479846    7.204585
 79   10.741513    3.413037    7.199317
 79    2.076339    3.478451    7.203229
 79   10.726444    5.178961    9.221091
 79   12.163909    7.718678    9.235605
 79    9.294331    7.704580    9.273287
 79   10.660929    6.870548   11.382323
 79   10.700379    6.868226   26.587505
 79    9.302691    7.710931   28.739225
 79   12.148409    7.710902   28.725402
 79   10.736048    5.181971   28.765022
 79    2.078302    3.478383   30.783275
 79   10.742246    3.413534   30.789561
 79    7.815612    3.477315   30.783965
 79    4.947324    3.505920   30.772227
 79    0.603362    0.994111   30.787405
 79    9.292520    0.993563   30.791624
 79    6.407490    1.037750   30.783473
 79    3.485972    1.042206   30.781138
 79    4.948113    8.526621   30.784891
 79   13.710875    8.562177   30.772616
 79   10.736018    8.658921   30.948937
 79    7.764161    8.565933   30.777334
 79    3.540286    6.005002   30.785159
 79   12.307266    5.961581   30.934551
 79    9.171617    5.961339   30.942173
 79    6.351351    6.005740   30.781332
 79    3.494877    4.346753   33.257503
 79   12.189326    4.331490   33.271267
 79    9.287429    4.329046   33.274113
 79    6.391996    4.346243   33.255553
 79    2.047169    1.834720   33.259886
 79   10.737517    1.834622   33.244564
 79    7.843167    1.835260   33.264546
 79    4.944749    1.838157   33.254579
 79    6.392256    9.362272   33.248581
 79   15.086349    9.359749   33.247163
 79   12.202318    9.375474   33.273756
 79    9.272650    9.375529   33.274507
 79    4.943838    6.855268   33.262668
 79   13.649103    6.861165   33.273985
 79   10.738302    6.854272   33.255066
 79    7.824265    6.861349   33.275307
 79    4.945498    5.181501   35.623858
 79   13.636540    5.181501   35.623858
 79   10.739526    5.181501   35.623858
 79    7.842512    5.181501   35.623858
 79    3.496991    2.672614   35.623858
 79   12.188141    2.671305   35.609691
 79    9.291019    2.672614   35.623858
 79    6.394005    2.672614   35.623858
 79    2.048484    0.163727   35.623858
 79   10.739526    0.163727   35.623858
 79    7.842512    0.163727   35.623858
 79    4.945498    0.163727   35.623858
 79    6.394005    7.690388   35.623858
 79   15.085047    7.690388   35.623858
 79   12.188033    7.690388   35.623858
 79    9.291019    7.690388   35.623858
 79    2.048484    3.508909   37.989260
 79   10.739526    3.508909   37.989260
 79    7.842512    3.508909   37.989260
 79    4.945498    3.508909   37.989260
 79    0.599977    1.000022   37.989260
 79    9.291019    1.000022   37.989260
 79    6.394005    1.000022   37.989260
 79    3.496991    1.000022   37.989260
 79    4.945498    8.526683   37.989260
 79   13.636540    8.526683   37.989260
 79   10.739526    8.526683   37.989260
 79    7.842512    8.526683   37.989260
 79    3.496991    6.017796   37.989260
 79   12.188033    6.017796   37.989260
 79    9.291019    6.017796   37.989260
 79    6.394005    6.017796   37.989260
 16   11.803942    6.084290   13.352829
 16   10.602620    5.965575   24.383808
  6   13.478072    5.879560   12.680431
  6   13.068428    7.739288   15.223512
  6   11.928104    7.477572   14.454727
  6   13.041828    8.766429   16.168083
  6   10.782572    8.266661   14.625248
  6   11.888290    9.531283   16.380631
  6   10.764594    9.274184   15.589617
  6    6.048332    0.473987   17.547776
  6    7.269420    1.365979   17.600518
  6    5.190359    1.692254   17.299144
  6    7.684000    2.133892   18.680459
  6    7.045806    2.308065   19.911861
  6   11.556101    9.699713   18.793057
  6    4.740560    2.587336   18.258806
  6    5.035173    2.605738   19.625128
  6    5.656632    0.121800   20.054910
  6    5.821748    1.577499   20.392445
  6   10.340649    8.102275   20.968123
  6   11.212358    9.190437   21.153913
  6   10.171751    7.134756   21.955726
  6   11.869434    9.302487   22.395323
  6   10.869208    7.240089   23.164886
  6   11.703165    8.342278   23.392419
  6   12.167881    5.037089   24.307658
  1   13.854833    6.832934   12.295951
  1   13.929807    8.959916   16.771807
  1    9.907751    8.091083   13.995319
  1    8.539647    2.786714   18.494318
  1    4.705987    3.467300   20.206317
  1   14.144267    5.450952   13.436543
  1    5.678838    1.732335   21.465908
  1    7.441179    3.063644   20.591457
  1   13.368843    5.175197   11.844741
  1    9.489384    6.298731   21.799047
  1   11.478568    8.623525   18.630804
  1    9.856799    9.862568   15.727745
  1    6.750763    0.102735   22.578856
  1   12.254245    4.570495   23.319517
  1   13.970475    7.139683   15.104847
  1    4.207616    3.462969   17.880334
  1   12.215018    8.446047   24.351283
  1   13.016152    5.697141   24.511330
  1    7.803688    1.471975   16.655018
  1    5.006379    1.925488   16.249263
  1    9.776897    8.022884   20.038978
  1   12.106168    4.267423   25.087942
 
E=  -784.7877 eV
box:  11.588056 0 0   5.794028  10.035548 0 0 0  55.000000
Kpoints:  2  2  1
basis: NGX=  90 NGY=  90 NGZ= 420 NGXF= 128 NGYF= 128 NGZF= 630
