# Supplementary material for: Controlling piezoresistance in single molecules through the isomerisation of bullvalenes
Source: Nat Commun. 2023 Oct 3;14:6089. doi: 10.1038/s41467-023-41674-z (PMC10547723; doi:10.1038/s41467-023-41674-z)
Supplement: Supplementary file 4 — Source Data [file 41467_2023_41674_MOESM4_ESM.zip › Fig. 6 4-tip G - K TS at d = 16.4.txt]

 79    6.394028    6.017774    0.000000
 79    9.291043    6.017774    0.000000
 79   12.188057    6.017774    0.000000
 79    3.497014    6.017774    0.000000
 79    7.842536    8.526662    0.000000
 79   10.739550    8.526662    0.000000
 79   13.636564    8.526662    0.000000
 79    4.945521    8.526662    0.000000
 79    3.497014    1.000000    0.000000
 79    6.394028    1.000000    0.000000
 79    9.291043    1.000000    0.000000
 79    0.600000    1.000000    0.000000
 79    4.945521    3.508887    0.000000
 79    7.842536    3.508887    0.000000
 79   10.739550    3.508887    0.000000
 79    2.048507    3.508887    0.000000
 79    9.291043    7.690367    2.365402
 79   12.188057    7.690367    2.365402
 79   15.085071    7.690367    2.365402
 79    6.394417    7.692566    2.404929
 79    4.945521    0.163705    2.365402
 79    7.842536    0.163705    2.365402
 79   10.739550    0.163705    2.365402
 79    2.048507    0.163705    2.365402
 79    6.394028    2.672592    2.365402
 79    9.291043    2.672592    2.365402
 79   12.188057    2.672592    2.365402
 79    3.497014    2.672592    2.365402
 79    7.842536    5.181479    2.365402
 79   10.739550    5.181479    2.365402
 79   13.636564    5.181479    2.365402
 79    4.945521    5.181479    2.365402
 79    7.828891    6.861220    4.716207
 79   10.740794    6.854820    4.737610
 79   13.650517    6.859853    4.717912
 79    4.946759    6.858379    4.723751
 79    9.276840    9.376007    4.716733
 79   12.207415    9.374295    4.717830
 79   15.085853    9.360641    4.745264
 79    6.397351    9.363389    4.743556
 79    4.946111    1.836755    4.731981
 79    7.845063    1.836420    4.725180
 79   10.740166    1.838684    4.742926
 79    2.047501    1.838823    4.724738
 79    6.393699    4.344778    4.732729
 79    9.288273    4.328102    4.719027
 79   12.188968    4.332055    4.718404
 79    3.497853    4.346306    4.732498
 79    6.353133    6.008339    7.206149
 79    9.170038    5.959352    7.056542
 79   12.307190    5.958583    7.058940
 79    3.538915    6.010033    7.204326
 79    7.772940    8.563211    7.236529
 79   10.736961    8.664108    7.043800
 79   13.705852    8.563639    7.236585
 79    4.944727    8.528098    7.197961
 79    3.483621    1.041644    7.206637
 79    6.404746    1.042998    7.206028
 79    9.287150    0.995015    7.196991
 79    0.599225    0.994653    7.196110
 79    4.944867    3.511821    7.217349
 79    7.814194    3.479417    7.203811
 79   10.739884    3.417771    7.219669
 79    2.075011    3.480571    7.202268
 79   10.725931    5.194812    9.249374
 79   12.151861    7.706408    9.260948
 79    9.300837    7.686083    9.281506
 79   10.656013    6.885121   11.441678
 79   10.660719    6.864291   27.755304
 79    9.304910    7.687189   29.901530
 79   12.155399    7.706650   29.932954
 79   10.727704    5.189681   29.949493
 79    2.078188    3.477450   31.984140
 79   10.743526    3.418329   31.976154
 79    7.814560    3.480073   31.987978
 79    4.946921    3.508662   31.971838
 79    0.604376    0.992172   31.992827
 79    9.292601    0.997443   31.997206
 79    6.406661    1.037524   31.986411
 79    3.486608    1.039717   31.979764
 79    4.950128    8.528067   31.984793
 79   13.713341    8.564946   31.961736
 79   10.733582    8.659496   32.144201
 79    7.776607    8.560254   31.951162
 79    3.539531    6.005883   31.982071
 79   12.308711    5.954990   32.130798
 79    9.170854    5.961776   32.132613
 79    6.351868    6.007045   31.983922
 79    3.492910    4.345726   34.458765
 79   12.188508    4.332310   34.472433
 79    9.286441    4.329350   34.472320
 79    6.389774    4.345814   34.458474
 79    2.042464    1.837972   34.465089
 79   10.738524    1.837437   34.447023
 79    7.844172    1.838251   34.466761
 79    4.943167    1.837579   34.456919
 79    6.392143    9.361967   34.446551
 79   15.081047    9.359167   34.444324
 79   12.202925    9.375431   34.475334
 79    9.273390    9.376119   34.471654
 79    4.943208    6.858569   34.465202
 79   13.648561    6.858967   34.471698
 79   10.739178    6.856325   34.451601
 79    7.826798    6.862180   34.469452
 79    4.945519    5.181518   36.824249
 79   13.636562    5.181518   36.824249
 79   10.739548    5.181518   36.824249
 79    7.842534    5.181518   36.824249
 79    3.497012    2.672631   36.824249
 79   12.185666    2.669379   36.774213
 79    9.291041    2.672631   36.824249
 79    6.394026    2.672631   36.824249
 79    2.048505    0.163744   36.824249
 79   10.739548    0.163744   36.824249
 79    7.842534    0.163744   36.824249
 79    4.945519    0.163744   36.824249
 79    6.394026    7.690406   36.824249
 79   15.085069    7.690406   36.824249
 79   12.188055    7.690406   36.824249
 79    9.291041    7.690406   36.824249
 79    2.048505    3.508926   39.189651
 79   10.739548    3.508926   39.189651
 79    7.842534    3.508926   39.189651
 79    4.945519    3.508926   39.189651
 79    0.599998    1.000039   39.189651
 79    9.291041    1.000039   39.189651
 79    6.394026    1.000039   39.189651
 79    3.497012    1.000039   39.189651
 79    4.945519    8.526701   39.189651
 79   13.636562    8.526701   39.189651
 79   10.739548    8.526701   39.189651
 79    7.842534    8.526701   39.189651
 79    3.497012    6.017813   39.189651
 79   12.188055    6.017813   39.189651
 79    9.291041    6.017813   39.189651
 79    6.394026    6.017813   39.189651
 16   11.608185    6.515870   13.652825
 16   11.632464    6.324846   25.606150
  6   13.115560    7.503988   13.509551
  6   11.071910    8.522644   15.553656
  6   10.715199    7.297149   14.975668
  6   10.324896    9.032156   16.618880
  6    9.602399    6.599784   15.475305
  6    9.210075    8.351637   17.121997
  6    8.864705    7.126132   16.532934
  6    8.427748    8.901408   18.310342
  6    2.411091    0.359797   18.201549
  6    6.937365    8.700248   18.152551
  6    1.976243    1.215189   19.205384
  6    1.581218    0.881862   20.501542
  6    9.054193    8.402153   19.595136
  6    5.969749    8.839307   19.138011
  6    6.148023    9.265270   20.454078
  6    8.640092    8.673263   20.848490
  6    7.455841    9.557663   21.132625
  6    9.859471    6.799306   22.002020
  6    9.358376    8.113912   22.018001
  6   10.551605    6.276872   23.093454
  6    9.554883    8.877465   23.188420
  6   10.753023    7.058718   24.239017
  6   10.238991    8.362186   24.286722
  6   13.133731    7.351017   25.669013
  1   12.896403    8.533833   13.205987
  1   10.615937    9.987205   17.060965
  1    9.316764    5.644006   15.031789
  1    1.788437    2.247710   18.900266
  1   16.846146    9.450759   21.056308
  1   13.668496    7.475603   14.456908
  1    7.296481    9.629563   22.212690
  1    1.130901    1.661881   21.116722
  1   13.701399    7.021616   12.717717
  1   10.928385    5.253341   23.067406
  1    9.946799    7.785288   19.466888
  1    8.002967    6.571719   16.909428
  1    9.178094    9.900111   23.239076
  1   13.704097    7.207456   24.743392
  1   11.923901    9.089946   15.181694
  1   16.521300    8.739467   18.805820
  1   10.366901    8.966035   25.186989
  1   12.879443    8.406097   25.814808
  1    2.516324    0.765679   17.194144
  1    6.603844    8.524968   17.128371
  1    9.680314    6.171426   21.128209
  1   13.709670    6.995230   26.532613

E=  -784.7315 eV
box:  11.588056 0 0   5.794028  10.035548 0 0 0  55.000000
Kpoints:  2  2  1
basis: NGX=  90 NGY=  90 NGZ= 420 NGXF= 128 NGYF= 128 NGZF= 630
