# Supplementary material for: Controlling piezoresistance in single molecules through the isomerisation of bullvalenes
Source: Nat Commun. 2023 Oct 3;14:6089. doi: 10.1038/s41467-023-41674-z (PMC10547723; doi:10.1038/s41467-023-41674-z)
Supplement: Supplementary file 4 — Source Data [file 41467_2023_41674_MOESM4_ESM.zip › Fig. 6 4-tip G - K TS at d = 17.6.txt]

 79    6.394028    6.017774    0.000000
 79    9.291043    6.017774    0.000000
 79   12.188057    6.017774    0.000000
 79    3.497014    6.017774    0.000000
 79    7.842536    8.526662    0.000000
 79   10.739550    8.526662    0.000000
 79   13.636564    8.526662    0.000000
 79    4.945521    8.526662    0.000000
 79    3.497014    1.000000    0.000000
 79    6.394028    1.000000    0.000000
 79    9.291043    1.000000    0.000000
 79    0.600000    1.000000    0.000000
 79    4.945521    3.508887    0.000000
 79    7.842536    3.508887    0.000000
 79   10.739550    3.508887    0.000000
 79    2.048507    3.508887    0.000000
 79    9.291043    7.690367    2.365402
 79   12.188057    7.690367    2.365402
 79   15.085071    7.690367    2.365402
 79    6.394714    7.691094    2.394378
 79    4.945521    0.163705    2.365402
 79    7.842536    0.163705    2.365402
 79   10.739550    0.163705    2.365402
 79    2.048507    0.163705    2.365402
 79    6.394028    2.672592    2.365402
 79    9.291043    2.672592    2.365402
 79   12.188057    2.672592    2.365402
 79    3.497014    2.672592    2.365402
 79    7.842536    5.181479    2.365402
 79   10.739550    5.181479    2.365402
 79   13.636564    5.181479    2.365402
 79    4.945521    5.181479    2.365402
 79    7.831428    6.859247    4.718230
 79   10.740969    6.855500    4.735317
 79   13.649283    6.856743    4.718350
 79    4.946671    6.858075    4.723221
 79    9.279614    9.373784    4.718189
 79   12.202663    9.373533    4.718844
 79   15.082948    9.359596    4.741857
 79    6.397578    9.362245    4.741234
 79    4.946138    1.836397    4.730389
 79    7.845541    1.836034    4.724587
 79   10.741026    1.839796    4.740699
 79    2.047674    1.837284    4.723964
 79    6.393373    4.344660    4.731523
 79    9.288815    4.329543    4.719055
 79   12.189361    4.333024    4.718386
 79    3.497204    4.345843    4.730513
 79    6.356466    6.008638    7.202560
 79    9.178773    5.962698    7.064492
 79   12.299082    5.959014    7.067531
 79    3.538283    6.009998    7.199765
 79    7.777760    8.562216    7.234765
 79   10.732404    8.654230    7.058673
 79   13.707242    8.565285    7.226233
 79    4.946873    8.527435    7.193340
 79    3.484204    1.040264    7.204175
 79    6.403843    1.040495    7.202325
 79    9.290355    0.997229    7.194048
 79    0.599582    0.994046    7.193587
 79    4.945560    3.511384    7.211901
 79    7.814960    3.480328    7.200086
 79   10.740127    3.424121    7.217400
 79    2.076646    3.480475    7.197186
 79   10.731057    5.194436    9.269324
 79   12.156703    7.693003    9.283674
 79    9.308227    7.676126    9.302748
 79   10.664658    6.853992   11.499125
 79   10.674138    6.852132   28.894862
 79    9.316218    7.677868   31.083982
 79   12.164006    7.692743   31.109629
 79   10.729621    5.192515   31.124257
 79    2.078770    3.478728   33.186096
 79   10.742983    3.423141   33.174866
 79    7.813509    3.478517   33.189425
 79    4.945808    3.506911   33.177939
 79    0.603247    0.992113   33.194113
 79    9.292265    0.999101   33.196283
 79    6.403824    1.036239   33.188326
 79    3.487744    1.038376   33.186008
 79    4.948813    8.529499   33.191145
 79   13.708745    8.563845   33.164115
 79   10.733819    8.649598   33.333529
 79    7.780171    8.559215   33.156065
 79    3.537978    6.006840   33.188337
 79   12.301212    5.958430   33.321093
 79    9.178319    5.961715   33.324395
 79    6.352131    6.006967   33.187743
 79    3.496373    4.345007   35.658274
 79   12.189016    4.333617   35.670879
 79    9.287155    4.330584   35.671792
 79    6.392128    4.346025   35.659391
 79    2.045125    1.838012   35.666292
 79   10.740576    1.838580   35.647342
 79    7.844410    1.837212   35.666409
 79    4.945697    1.835561   35.660807
 79    6.393896    9.360845   35.649479
 79   15.079627    9.360020   35.646588
 79   12.201568    9.373042   35.672889
 79    9.277169    9.374225   35.671758
 79    4.945242    6.859135   35.665646
 79   13.648728    6.856383   35.671411
 79   10.739971    6.855909   35.653875
 79    7.830519    6.859644   35.669221
 79    4.945520    5.181476   38.024022
 79   13.636563    5.181476   38.024022
 79   10.739549    5.181476   38.024022
 79    7.842535    5.181476   38.024022
 79    3.497013    2.672589   38.024022
 79   12.186557    2.670118   37.983450
 79    9.291042    2.672589   38.024022
 79    6.394027    2.672589   38.024022
 79    2.048506    0.163702   38.024022
 79   10.739549    0.163702   38.024022
 79    7.842535    0.163702   38.024022
 79    4.945520    0.163702   38.024022
 79    6.394027    7.690364   38.024022
 79   15.085070    7.690364   38.024022
 79   12.188056    7.690364   38.024022
 79    9.291042    7.690364   38.024022
 79    2.048506    3.508884   40.389424
 79   10.739549    3.508884   40.389424
 79    7.842535    3.508884   40.389424
 79    4.945520    3.508884   40.389424
 79    0.599999    0.999997   40.389424
 79    9.291042    0.999997   40.389424
 79    6.394027    0.999997   40.389424
 79    3.497013    0.999997   40.389424
 79    4.945520    8.526659   40.389424
 79   13.636563    8.526659   40.389424
 79   10.739549    8.526659   40.389424
 79    7.842535    8.526659   40.389424
 79    3.497013    6.017771   40.389424
 79   12.188056    6.017771   40.389424
 79    9.291042    6.017771   40.389424
 79    6.394027    6.017771   40.389424
 16   11.623477    6.365697   13.730195
 16   11.682043    6.330716   26.718476
  6   13.071268    7.446071   13.645360
  6   11.113005    8.049779   15.939730
  6   10.860468    6.843910   15.271407
  6   10.452153    8.340371   17.136080
  6    9.961691    5.930040   15.845601
  6    9.518012    7.459354   17.695453
  6    9.305299    6.239043   17.036389
  6    8.694070    7.859189   18.924349
  6    8.166383    9.271706   18.759283
  6    7.250520    7.430293   18.767281
  6    1.802088    0.058610   19.732488
  6    7.277924    9.761908   21.037840
  6    9.384061    7.530782   20.234866
  6    6.262047    7.394031   19.751410
  6    6.350856    7.860365   21.050800
  6    8.906515    7.787629   21.470374
  6    7.567571    8.449254   21.699810
  6   10.289551    6.216836   22.903820
  6    9.648528    7.453031   22.715621
  6   10.905126    5.897645   24.116987
  6    9.664462    8.362092   23.796052
  6   10.902686    6.812778   25.178947
  6   10.276659    8.054146   25.007819
  6   13.096776    7.471257   26.757083
  1   12.788263    8.493578   13.501936
  1   10.644056    9.297959   17.623410
  1    9.771470    4.976657   15.351036
  1    1.443298    1.026796   19.376496
  1    5.442566    7.877741   21.653223
  1   13.675346    7.316883   14.550653
  1    7.389364    8.529071   22.775272
  1    0.914619    0.443972   21.629124
  1   13.631567    7.110240   12.765394
  1   11.380513    4.925444   24.249288
  1   10.372552    7.075151   20.141252
  1    8.595207    5.521075   17.449538
  1    9.187264    9.336459   23.686750
  1   13.744586    7.262163   25.898609
  1   11.806971    8.779817   15.527215
  1    5.269122    7.091308   19.412002
  1   10.256577    8.771997   25.828454
  1   12.759237    8.512064   26.750578
  1    8.193159    9.643459   17.735489
  1    6.959949    7.186179   17.746168
  1   10.272253    5.479281   22.100617
  1   13.626855    7.266775   27.694960
 
E=  -784.4713 eV
box:  11.588056 0 0   5.794028  10.035548 0 0 0  55.000000
Kpoints:  2  2  1
basis: NGX=  90 NGY=  90 NGZ= 420 NGXF= 128 NGYF= 128 NGZF= 630
