# Supplementary material for: Controlling piezoresistance in single molecules through the isomerisation of bullvalenes
Source: Nat Commun. 2023 Oct 3;14:6089. doi: 10.1038/s41467-023-41674-z (PMC10547723; doi:10.1038/s41467-023-41674-z)
Supplement: Supplementary file 4 — Source Data [file 41467_2023_41674_MOESM4_ESM.zip › Fig. 6 4-tip G at d = 12.8.txt]

 79    6.394028    6.017774    0.000000
 79    9.291042    6.017774    0.000000
 79   12.188056    6.017774    0.000000
 79    3.497014    6.017774    0.000000
 79    7.842535    8.526661    0.000000
 79   10.739549    8.526661    0.000000
 79   13.636563    8.526661    0.000000
 79    4.945521    8.526661    0.000000
 79    3.497014    1.000000    0.000000
 79    6.394028    1.000000    0.000000
 79    9.291042    1.000000    0.000000
 79    0.600000    1.000000    0.000000
 79    4.945521    3.508887    0.000000
 79    7.842535    3.508887    0.000000
 79   10.739549    3.508887    0.000000
 79    2.048507    3.508887    0.000000
 79    9.291042    7.690366    2.365402
 79   12.188056    7.690366    2.365402
 79   15.085070    7.690366    2.365402
 79    6.394028    7.690366    2.365402
 79    4.945521    0.163705    2.365402
 79    7.842535    0.163705    2.365402
 79   10.739549    0.163705    2.365402
 79    2.048507    0.163705    2.365402
 79    6.394028    2.672592    2.365402
 79    9.291042    2.672592    2.365402
 79   12.188056    2.672592    2.365402
 79    3.497014    2.672592    2.365402
 79    7.842535    5.181479    2.365402
 79   10.739549    5.181479    2.365402
 79   13.636563    5.181479    2.365402
 79    4.945521    5.181479    2.365402
 79    7.828906    6.859867    4.718199
 79   10.740760    6.855954    4.735017
 79   13.649740    6.855079    4.717636
 79    4.945640    6.858543    4.722178
 79    9.278401    9.374787    4.717588
 79   12.200527    9.375321    4.717380
 79   15.082164    9.359344    4.740711
 79    6.393123    9.364143    4.736045
 79    4.945138    1.837424    4.730166
 79    7.845187    1.836459    4.723770
 79   10.742043    1.838302    4.737498
 79    2.046952    1.836895    4.723032
 79    6.392045    4.344295    4.731592
 79    9.287377    4.328967    4.716628
 79   12.191388    4.333621    4.716024
 79    3.497373    4.345770    4.729751
 79    6.351743    6.008003    7.205677
 79    9.171653    5.973665    7.065432
 79   12.301057    5.956346    7.070059
 79    3.542004    6.007862    7.203371
 79    7.774968    8.563250    7.226493
 79   10.715181    8.652085    7.065953
 79   13.723863    8.573781    7.203833
 79    4.953292    8.528133    7.195506
 79    3.483229    1.044578    7.205641
 79    6.401684    1.042203    7.201128
 79    9.289929    0.998157    7.193473
 79    0.601395    0.988223    7.197480
 79    4.945260    3.511510    7.214877
 79    7.811223    3.481838    7.199098
 79   10.743303    3.404693    7.193453
 79    2.079924    3.478820    7.199068
 79   10.705303    5.163857    9.227502
 79   12.179616    7.729366    9.237596
 79    9.276875    7.690626    9.316169
 79   10.690499    6.871035   11.382646
 79   10.667718    6.851431   24.193457
 79    9.299765    7.703850   26.292340
 79   12.175394    7.717258   26.332519
 79   10.724904    5.163012   26.353725
 79    2.079622    3.479037   28.384866
 79   10.742770    3.404862   28.388197
 79    7.812135    3.480446   28.384266
 79    4.946066    3.511460   28.372155
 79    0.600942    0.989574   28.388596
 79    9.289820    0.995995   28.392764
 79    6.403062    1.043936   28.383798
 79    3.483844    1.044656   28.381634
 79    4.950388    8.527348   28.387689
 79   13.719798    8.571526   28.372190
 79   10.724272    8.656001   28.525615
 79    7.772837    8.563213   28.362550
 79    3.541877    6.007132   28.382920
 79   12.302022    5.957504   28.517380
 79    9.174373    5.967285   28.517936
 79    6.353444    6.007266   28.379554
 79    3.497661    4.345623   30.853888
 79   12.191605    4.332539   30.868611
 79    9.287749    4.329090   30.868303
 79    6.393266    4.344630   30.854225
 79    2.046940    1.837256   30.861094
 79   10.742510    1.837649   30.846970
 79    7.845583    1.836039   30.861103
 79    4.945584    1.837661   30.854794
 79    6.393158    9.362863   30.847772
 79   15.083068    9.358996   30.845310
 79   12.201826    9.374427   30.868494
 79    9.278200    9.374657   30.869242
 79    4.945642    6.858567   30.861880
 79   13.649841    6.856785   30.866275
 79   10.740817    6.855289   30.848819
 79    7.829167    6.859243   30.867337
 79    4.945619    5.181232   33.219360
 79   13.636661    5.181232   33.219360
 79   10.739647    5.181232   33.219360
 79    7.842633    5.181232   33.219360
 79    3.497112    2.672345   33.219360
 79   12.188154    2.672345   33.219360
 79    9.291140    2.672345   33.219360
 79    6.394126    2.672345   33.219360
 79    2.048605    0.163458   33.219360
 79   10.739647    0.163458   33.219360
 79    7.842633    0.163458   33.219360
 79    4.945619    0.163458   33.219360
 79    6.394126    7.690119   33.219360
 79   15.085168    7.690119   33.219360
 79   12.188154    7.690119   33.219360
 79    9.291140    7.690119   33.219360
 79    2.048605    3.508640   35.584762
 79   10.739647    3.508640   35.584762
 79    7.842633    3.508640   35.584762
 79    4.945619    3.508640   35.584762
 79    0.600098    0.999753   35.584762
 79    9.291140    0.999753   35.584762
 79    6.394126    0.999753   35.584762
 79    3.497112    0.999753   35.584762
 79    4.945619    8.526414   35.584762
 79   13.636661    8.526414   35.584762
 79   10.739647    8.526414   35.584762
 79    7.842633    8.526414   35.584762
 79    3.497112    6.017527   35.584762
 79   12.188154    6.017527   35.584762
 79    9.291140    6.017527   35.584762
 79    6.394126    6.017527   35.584762
 16   12.208423    6.003786   13.060155
 16   11.763332    5.938676   22.256830
  6   13.402834    5.190729   11.950906
  6   14.353558    7.142058   14.371043
  6   13.145556    7.379241   13.701190
  6   14.975424    8.173759   15.062941
  6   12.611151    8.674215   13.680651
  6   14.396650    9.453304   15.142253
  6   13.229242    9.693861   14.408582
  6    9.067605    0.355426   16.255477
  6   10.578361    0.345232   16.454312
  6    8.674238    1.808072   16.058645
  6   11.206932    0.926055   17.498050
  6   10.597724    1.677736   18.600522
  6   14.188060    9.788327   17.486711
  6    8.814713    2.758287   17.004308
  6    9.372016    2.595712   18.353483
  6    8.453929    0.169375   18.772213
  6    9.232136    1.341875   19.210845
  6   12.354453    8.712630   19.424231
  6   13.567855    9.347175   19.768625
  6   11.828323    7.697631   20.205432
  6   14.149323    9.019988   21.007833
  6   12.477678    7.314434   21.387266
  6   13.612051    8.020521   21.818152
  6   13.192667    5.131486   23.033780
  1   13.777491    5.905911   11.210771
  1   15.881922    7.955871   15.627340
  1   11.694733    8.870805   13.119339
  1    0.709180    0.888476   17.512519
  1    9.398262    3.514780   18.940906
  1   14.217525    4.749340   12.536368
  1    9.164383    1.560301   20.276686
  1   11.311893    2.083152   19.319501
  1   12.840296    4.400165   11.438589
  1   10.914399    7.180642   19.896952
  1   13.649216    8.860045   17.293865
  1    6.959628    0.638305   14.434582
  1   15.067223    9.513274   21.325816
  1   13.920825    4.864392   22.257832
  1   14.781290    6.138194   14.394633
  1    8.554039    3.783237   16.734307
  1   14.084740    7.782216   22.769948
  1   13.642409    5.761368   23.808522
  1   16.976539    9.916558   15.673700
  1    8.331586    2.110081   15.067928
  1   11.841638    9.004339   18.506814
  1   12.789309    4.228080   23.506953
 
E=  -785.1749 eV
box:  11.588056 0 0   5.794028  10.035548 0 0 0  50.000000
Kpoints:  2  2  1
basis: NGX=  90 NGY=  90 NGZ= 378 NGXF= 128 NGYF= 128 NGZF= 560
