# Supplementary material for: Controlling piezoresistance in single molecules through the isomerisation of bullvalenes
Source: Nat Commun. 2023 Oct 3;14:6089. doi: 10.1038/s41467-023-41674-z (PMC10547723; doi:10.1038/s41467-023-41674-z)
Supplement: Supplementary file 4 — Source Data [file 41467_2023_41674_MOESM4_ESM.zip › Fig. 6 4-tip G at d = 14.0.txt]

 79    6.394028    6.017774    0.000000
 79    9.291042    6.017774    0.000000
 79   12.188056    6.017774    0.000000
 79    3.497014    6.017774    0.000000
 79    7.842535    8.526661    0.000000
 79   10.739549    8.526661    0.000000
 79   13.636563    8.526661    0.000000
 79    4.945521    8.526661    0.000000
 79    3.497014    1.000000    0.000000
 79    6.394028    1.000000    0.000000
 79    9.291042    1.000000    0.000000
 79    0.600000    1.000000    0.000000
 79    4.945521    3.508887    0.000000
 79    7.842535    3.508887    0.000000
 79   10.739549    3.508887    0.000000
 79    2.048507    3.508887    0.000000
 79    9.291042    7.690366    2.365402
 79   12.188056    7.690366    2.365402
 79   15.085070    7.690366    2.365402
 79    6.394028    7.690366    2.365402
 79    4.945521    0.163705    2.365402
 79    7.842535    0.163705    2.365402
 79   10.739549    0.163705    2.365402
 79    2.048507    0.163705    2.365402
 79    6.394028    2.672592    2.365402
 79    9.291042    2.672592    2.365402
 79   12.188056    2.672592    2.365402
 79    3.497014    2.672592    2.365402
 79    7.842535    5.181479    2.365402
 79   10.739549    5.181479    2.365402
 79   13.636563    5.181479    2.365402
 79    4.945521    5.181479    2.365402
 79    7.828427    6.861139    4.716415
 79   10.740199    6.854800    4.735800
 79   13.649453    6.859222    4.716600
 79    4.945926    6.858353    4.723813
 79    9.276884    9.375187    4.717079
 79   12.204413    9.374503    4.717660
 79   15.084153    9.360597    4.742854
 79    6.395222    9.363705    4.739388
 79    4.945054    1.836916    4.731211
 79    7.844375    1.836626    4.725116
 79   10.740517    1.836790    4.739384
 79    2.046941    1.838709    4.724727
 79    6.392534    4.344555    4.732141
 79    9.287861    4.328097    4.717674
 79   12.188786    4.332798    4.717175
 79    3.497444    4.346226    4.731564
 79    6.353548    6.008493    7.206163
 79    9.171642    5.960479    7.052767
 79   12.304319    5.956814    7.055779
 79    3.538096    6.009397    7.203659
 79    7.769637    8.565727    7.219337
 79   10.733383    8.661406    7.043535
 79   13.711606    8.568311    7.219444
 79    4.946384    8.527054    7.197621
 79    3.483705    1.041068    7.205022
 79    6.403699    1.042268    7.203531
 79    9.286353    0.997083    7.196189
 79    0.600053    0.992799    7.196257
 79    4.944488    3.511951    7.215655
 79    7.812759    3.481307    7.202470
 79   10.739588    3.412595    7.201613
 79    2.075512    3.479916    7.199393
 79   10.731374    5.174513    9.230073
 79   12.159730    7.701905    9.249464
 79    9.307789    7.700233    9.264513
 79   10.682953    6.854484   11.402126
 79   10.674982    6.843899   25.381209
 79    9.306695    7.703981   27.501961
 79   12.164651    7.714781   27.529773
 79   10.728054    5.170987   27.555649
 79    2.077202    3.481647   29.579391
 79   10.743381    3.412948   29.585984
 79    7.818094    3.481905   29.581553
 79    4.946259    3.510541   29.568735
 79    0.602305    0.991291   29.581909
 79    9.289506    0.995865   29.589207
 79    6.404454    1.040702   29.578770
 79    3.480863    1.040897   29.581144
 79    4.949215    8.526285   29.581294
 79   13.713386    8.568089   29.565410
 79   10.729976    8.659904   29.734331
 79    7.772772    8.563257   29.562259
 79    3.539381    6.006811   29.580413
 79   12.304660    5.959810   29.722094
 79    9.173264    5.966901   29.726103
 79    6.354199    6.007603   29.578834
 79    3.496798    4.346823   32.052380
 79   12.190509    4.333781   32.063593
 79    9.287552    4.332315   32.066486
 79    6.393900    4.344665   32.052376
 79    2.043669    1.839394   32.058541
 79   10.740797    1.838546   32.043654
 79    7.846783    1.836836   32.058050
 79    4.945867    1.836693   32.050920
 79    6.392791    9.364754   32.042197
 79   15.083192    9.360093   32.039669
 79   12.203581    9.372929   32.065167
 79    9.276921    9.376293   32.067284
 79    4.945189    6.859863   32.056717
 79   13.649103    6.858960   32.062663
 79   10.739732    6.855828   32.044868
 79    7.827184    6.862824   32.063937
 79    4.946060    5.181994   34.417513
 79   13.637102    5.181994   34.417513
 79   10.740088    5.181994   34.417513
 79    7.843074    5.181994   34.417513
 79    3.497553    2.673107   34.417513
 79   12.188595    2.673107   34.417513
 79    9.291581    2.673107   34.417513
 79    6.394567    2.673107   34.417513
 79    2.049046    0.164220   34.417513
 79   10.740088    0.164220   34.417513
 79    7.843074    0.164220   34.417513
 79    4.946060    0.164220   34.417513
 79    6.394567    7.690881   34.417513
 79   15.085609    7.690881   34.417513
 79   12.188595    7.690881   34.417513
 79    9.291581    7.690881   34.417513
 79    2.049046    3.509402   36.782915
 79   10.740088    3.509402   36.782915
 79    7.843074    3.509402   36.782915
 79    4.946060    3.509402   36.782915
 79    0.600539    1.000515   36.782915
 79    9.291581    1.000515   36.782915
 79    6.394567    1.000515   36.782915
 79    3.497553    1.000515   36.782915
 79    4.946060    8.527176   36.782915
 79   13.637102    8.527176   36.782915
 79   10.740088    8.527176   36.782915
 79    7.843074    8.527176   36.782915
 79    3.497553    6.018289   36.782915
 79   12.188595    6.018289   36.782915
 79    9.291581    6.018289   36.782915
 79    6.394567    6.018289   36.782915
 16   11.228334    6.170990   13.625795
 16   11.557401    5.944100   23.346919
  6   12.612559    5.037931   13.358979
  6   13.322355    7.706373   14.692474
  6   11.963365    7.594176   14.387961
  6   13.776851    8.806259   15.425744
  6   11.084025    8.626155   14.750342
  6   12.902939    9.810683   15.859298
  6   11.554778    9.715233   15.474704
  6    7.515335    0.746003   16.971699
  6    8.992936    1.101364   16.968491
  6    6.754193    2.059860   16.919869
  6    9.600609    1.788755   17.955276
  6    8.989258    2.335967   19.171836
  6   12.969125    9.996580   18.234872
  6    6.793045    2.992810   17.890710
  6    7.560636    2.942741   19.139185
  6    7.291598    0.359804   19.522101
  6    7.839162    1.664259   19.928277
  6   11.561606    8.587838   20.330649
  6   12.678047    9.416632   20.559171
  6   11.252882    7.538988   21.185133
  6   13.414675    9.213278   21.742187
  6   12.036740    7.313725   22.324341
  6   13.098251    8.177780   22.622491
  6   13.133611    5.256812   23.926186
  1   13.354544    5.470396   12.679782
  1   14.829678    8.840659   15.709560
  1   10.027855    8.561240   14.485469
  1   10.661823    2.021202   17.829818
  1    7.449920    3.823820   19.771264
  1   13.061783    4.761117   14.321026
  1    7.869847    1.828698   21.004673
  1    9.678852    2.879012   19.818012
  1   12.168540    4.152486   12.888977
  1   10.402463    6.889700   20.972838
  1   12.623957    8.977813   18.058920
  1    5.049749    0.441980   15.796208
  1   14.272670    9.849589   21.965233
  1   13.722754    4.928342   23.061626
  1   14.031345    6.937231   14.393767
  1    6.243876    3.922574   17.722530
  1   13.680883    8.047114   23.532724
  1   13.686718    5.976292   24.537159
  1    9.577978    0.828532   16.087395
  1    6.198890    2.281085   16.006664
  1   10.938280    8.769182   19.453868
  1   12.863005    4.397703   24.552332
 
E= -785.1101 eV
box:  11.588056 0 0   5.794028  10.035548 0 0 0  55.000000
Kpoints:  2  2  1
basis: NGX=  90 NGY=  90 NGZ= 420 NGXF= 128 NGYF= 128 NGZF= 630
