# Supplementary material for: Controlling piezoresistance in single molecules through the isomerisation of bullvalenes
Source: Nat Commun. 2023 Oct 3;14:6089. doi: 10.1038/s41467-023-41674-z (PMC10547723; doi:10.1038/s41467-023-41674-z)
Supplement: Supplementary file 4 — Source Data [file 41467_2023_41674_MOESM4_ESM.zip › Fig. 6 4-tip G at d = 15.2.txt]

 79    6.394028    6.017774    0.000000
 79    9.291042    6.017774    0.000000
 79   12.188056    6.017774    0.000000
 79    3.497014    6.017774    0.000000
 79    7.842535    8.526661    0.000000
 79   10.739549    8.526661    0.000000
 79   13.636563    8.526661    0.000000
 79    4.945521    8.526661    0.000000
 79    3.497014    1.000000    0.000000
 79    6.394028    1.000000    0.000000
 79    9.291042    1.000000    0.000000
 79    0.600000    1.000000    0.000000
 79    4.945521    3.508887    0.000000
 79    7.842535    3.508887    0.000000
 79   10.739549    3.508887    0.000000
 79    2.048507    3.508887    0.000000
 79    9.291042    7.690366    2.365402
 79   12.188056    7.690366    2.365402
 79   15.085070    7.690366    2.365402
 79    6.394028    7.690366    2.365402
 79    4.945521    0.163705    2.365402
 79    7.842535    0.163705    2.365402
 79   10.739549    0.163705    2.365402
 79    2.048507    0.163705    2.365402
 79    6.394028    2.672592    2.365402
 79    9.291042    2.672592    2.365402
 79   12.188056    2.672592    2.365402
 79    3.497014    2.672592    2.365402
 79    7.842535    5.181479    2.365402
 79   10.739549    5.181479    2.365402
 79   13.636563    5.181479    2.365402
 79    4.945521    5.181479    2.365402
 79    7.828488    6.861198    4.715266
 79   10.740543    6.854863    4.736643
 79   13.650276    6.860476    4.716977
 79    4.945956    6.858423    4.723232
 79    9.276556    9.376160    4.715812
 79   12.207222    9.375311    4.717102
 79   15.086246    9.360908    4.742473
 79    6.395478    9.363989    4.739720
 79    4.945954    1.837605    4.731558
 79    7.844885    1.836554    4.724938
 79   10.740403    1.836497    4.739238
 79    2.047360    1.838949    4.724505
 79    6.393008    4.344827    4.732249
 79    9.287868    4.327987    4.717215
 79   12.189400    4.332571    4.716552
 79    3.497925    4.346332    4.731799
 79    6.351935    6.008057    7.205853
 79    9.167732    5.959283    7.051799
 79   12.307761    5.959623    7.054785
 79    3.538349    6.009059    7.204294
 79    7.763401    8.567729    7.219278
 79   10.737071    8.665868    7.037536
 79   13.711586    8.566365    7.225516
 79    4.944192    8.527585    7.198123
 79    3.483546    1.042577    7.204858
 79    6.404186    1.044575    7.205497
 79    9.285115    0.995091    7.197413
 79    0.600011    0.993851    7.195797
 79    4.944113    3.511975    7.216682
 79    7.811923    3.480597    7.203355
 79   10.738355    3.409819    7.200046
 79    2.075318    3.480705    7.200042
 79   10.735339    5.176840    9.221422
 79   12.151722    7.710372    9.253800
 79    9.313809    7.705582    9.253374
 79   10.698763    6.845628   11.399553
 79   10.678101    6.847157   26.581864
 79    9.304123    7.692062   28.702894
 79   12.166627    7.711112   28.736691
 79   10.728341    5.175736   28.759008
 79    2.076364    3.477325   30.778766
 79   10.743288    3.410396   30.783767
 79    7.817448    3.479644   30.780426
 79    4.947561    3.509451   30.767045
 79    0.605680    0.988437   30.783403
 79    9.292077    0.994077   30.788768
 79    6.407365    1.037852   30.779422
 79    3.486037    1.041376   30.776792
 79    4.952185    8.523977   30.779600
 79   13.717847    8.566490   30.765336
 79   10.729488    8.660619   30.933802
 79    7.774179    8.562764   30.759314
 79    3.540174    6.004684   30.780388
 79   12.306994    5.956051   30.925373
 79    9.171488    5.964681   30.929561
 79    6.353733    6.005602   30.778047
 79    3.496594    4.344334   33.251555
 79   12.190895    4.332097   33.266270
 79    9.288233    4.328072   33.265597
 79    6.392299    4.346371   33.251799
 79    2.043082    1.836982   33.257680
 79   10.739699    1.834725   33.242811
 79    7.843067    1.837464   33.259815
 79    4.943989    1.836141   33.249739
 79    6.390758    9.362079   33.244358
 79   15.082289    9.357317   33.239885
 79   12.203351    9.372783   33.266429
 79    9.274140    9.374650   33.265878
 79    4.944121    6.857528   33.258954
 79   13.648427    6.857824   33.264941
 79   10.737682    6.856635   33.244753
 79    7.827204    6.862355   33.263723
 79    4.945480    5.181501   35.617265
 79   13.636522    5.181501   35.617265
 79   10.739508    5.181501   35.617265
 79    7.842494    5.181501   35.617265
 79    3.496973    2.672614   35.617265
 79   12.188015    2.672614   35.617265
 79    9.291001    2.672614   35.617265
 79    6.393987    2.672614   35.617265
 79    2.048466    0.163727   35.617265
 79   10.739508    0.163727   35.617265
 79    7.842494    0.163727   35.617265
 79    4.945480    0.163727   35.617265
 79    6.393987    7.690388   35.617265
 79   15.085029    7.690388   35.617265
 79   12.188015    7.690388   35.617265
 79    9.291001    7.690388   35.617265
 79    2.048466    3.508909   37.982667
 79   10.739508    3.508909   37.982667
 79    7.842494    3.508909   37.982667
 79    4.945480    3.508909   37.982667
 79    0.599959    1.000022   37.982667
 79    9.291001    1.000022   37.982667
 79    6.393987    1.000022   37.982667
 79    3.496973    1.000022   37.982667
 79    4.945480    8.526683   37.982667
 79   13.636522    8.526683   37.982667
 79   10.739508    8.526683   37.982667
 79    7.842494    8.526683   37.982667
 79    3.496973    6.017796   37.982667
 79   12.188015    6.017796   37.982667
 79    9.291001    6.017796   37.982667
 79    6.393987    6.017796   37.982667
 16   10.957322    6.072817   13.631011
 16   11.629522    6.082296   24.525084
  6   12.700136    5.553625   13.689522
  6   11.766588    8.608348   14.497125
  6   10.952899    7.490696   14.706684
  6   11.766713    9.652993   15.426537
  6   10.070447    7.465602   15.793079
  6   10.946500    9.609794   16.561487
  6   10.063479    8.522136   16.694043
  6    5.141792    0.613553   17.689125
  6    6.292090    1.602312   17.661721
  6    3.817340    1.371572   17.620089
  6    6.475492    2.561797   18.592645
  6    5.635951    2.851973   19.760759
  6   11.059946    9.872935   18.993886
  6    3.393890    2.262027   18.531566
  6    4.108035    2.683863   19.742041
  6    5.148802    0.316964   20.255594
  6    4.957783    1.737989   20.586305
  6   10.554528    8.074943   21.203185
  6   11.074472    9.374955   21.364333
  6   10.754845    7.090403   22.161937
  6   11.733333    9.671683   22.575425
  6   11.452021    7.393432   23.337756
  6   11.913633    8.698564   23.556635
  6   13.407459    6.109961   24.902013
  1   13.359613    6.365503   13.369114
  1    6.625072    0.470260   15.241299
  1    9.406947    6.612085   15.935134
  1    7.356554    3.199730   18.489332
  1    3.583217    3.432654   20.334875
  1   12.944509    5.226422   14.707783
  1    4.901284    1.952775   21.652176
  1    5.977245    3.694689   20.362035
  1   12.787524    4.715269   12.988024
  1   10.363527    6.084181   22.008866
  1   11.330621    8.822488   18.882323
  1    9.381103    8.493360   17.545291
  1    6.338488    0.636762   22.747817
  1   13.969815    5.839665   23.999744
  1   12.395932    8.668670   13.608064
  1    2.430839    2.749679   18.358503
  1   12.406781    8.956598   24.494656
  1   13.716669    7.088079   25.282257
  1    7.039965    1.508867   16.873772
  1    3.191474    1.172534   16.747461
  1    9.983050    7.841759   20.304722
  1   13.557317    5.357268   25.685588
 
E= -785.0733 eV
box:  11.588056 0 0   5.794028  10.035548 0 0 0  55.000000
Kpoints:  2  2  1
basis: NGX=  90 NGY=  90 NGZ= 420 NGXF= 128 NGYF= 128 NGZF= 630
