# Supplementary material for: Controlling piezoresistance in single molecules through the isomerisation of bullvalenes
Source: Nat Commun. 2023 Oct 3;14:6089. doi: 10.1038/s41467-023-41674-z (PMC10547723; doi:10.1038/s41467-023-41674-z)
Supplement: Supplementary file 4 — Source Data [file 41467_2023_41674_MOESM4_ESM.zip › Fig. 6 4-tip G at d = 16.4.txt]

 79    6.394028    6.017774    0.000000
 79    9.291042    6.017774    0.000000
 79   12.188056    6.017774    0.000000
 79    3.497014    6.017774    0.000000
 79    7.842535    8.526661    0.000000
 79   10.739549    8.526661    0.000000
 79   13.636563    8.526661    0.000000
 79    4.945521    8.526661    0.000000
 79    3.497014    1.000000    0.000000
 79    6.394028    1.000000    0.000000
 79    9.291042    1.000000    0.000000
 79    0.600000    1.000000    0.000000
 79    4.945521    3.508887    0.000000
 79    7.842535    3.508887    0.000000
 79   10.739549    3.508887    0.000000
 79    2.048507    3.508887    0.000000
 79    9.291042    7.690366    2.365402
 79   12.188056    7.690366    2.365402
 79   15.085070    7.690366    2.365402
 79    6.394028    7.690366    2.365402
 79    4.945521    0.163705    2.365402
 79    7.842535    0.163705    2.365402
 79   10.739549    0.163705    2.365402
 79    2.048507    0.163705    2.365402
 79    6.394028    2.672592    2.365402
 79    9.291042    2.672592    2.365402
 79   12.188056    2.672592    2.365402
 79    3.497014    2.672592    2.365402
 79    7.842535    5.181479    2.365402
 79   10.739549    5.181479    2.365402
 79   13.636563    5.181479    2.365402
 79    4.945521    5.181479    2.365402
 79    7.826133    6.863755    4.717118
 79   10.738856    6.855044    4.737577
 79   13.652284    6.862476    4.717555
 79    4.946422    6.857586    4.727314
 79    9.276179    9.374576    4.719637
 79   12.207186    9.374521    4.718972
 79   15.086376    9.360379    4.752517
 79    6.397892    9.364110    4.751113
 79    4.946036    1.835924    4.734346
 79    7.844563    1.836786    4.727539
 79   10.739215    1.839245    4.747729
 79    2.047236    1.840047    4.726932
 79    6.394639    4.346089    4.735699
 79    9.288227    4.327886    4.718726
 79   12.187573    4.331280    4.718839
 79    3.497064    4.348140    4.736146
 79    6.352944    6.009498    7.209865
 79    9.175104    5.958525    7.056260
 79   12.302863    5.960101    7.056733
 79    3.538758    6.009564    7.210898
 79    7.774207    8.564462    7.246850
 79   10.739737    8.658257    7.053599
 79   13.708582    8.564222    7.245379
 79    4.947144    8.527872    7.204660
 79    3.483387    1.039445    7.207130
 79    6.404450    1.042819    7.210887
 79    9.287936    0.996180    7.202221
 79    0.598524    0.996162    7.200440
 79    4.942966    3.511249    7.219136
 79    7.815776    3.478499    7.209712
 79   10.739371    3.423002    7.234733
 79    2.072406    3.478157    7.208195
 79   10.739992    5.204801    9.265656
 79   12.156758    7.690260    9.280797
 79    9.321167    7.678997    9.287513
 79   10.736281    6.883675   11.482098
 79   10.719916    6.869830   27.715943
 79    9.319374    7.673260   29.880420
 79   12.166656    7.695438   29.917604
 79   10.737106    5.196602   29.928221
 79    2.075790    3.477168   31.974489
 79   10.746849    3.420496   31.959778
 79    7.819918    3.478028   31.976505
 79    4.948515    3.509860   31.965196
 79    0.605900    0.990555   31.978143
 79    9.296243    0.998173   31.985457
 79    6.409926    1.037572   31.974714
 79    3.485459    1.040409   31.968942
 79    4.953411    8.524427   31.973941
 79   13.714052    8.569605   31.948413
 79   10.730881    8.657124   32.125973
 79    7.779121    8.562779   31.932432
 79    3.540334    6.007493   31.972910
 79   12.304601    5.956761   32.126040
 79    9.176336    5.963813   32.129830
 79    6.355281    6.006368   31.971532
 79    3.489579    4.348097   34.449850
 79   12.183762    4.332424   34.466921
 79    9.286369    4.328234   34.463821
 79    6.390779    4.347512   34.447827
 79    2.043190    1.839970   34.455415
 79   10.739595    1.836245   34.435036
 79    7.842728    1.837941   34.457260
 79    4.942518    1.837843   34.447219
 79    6.393437    9.362023   34.434706
 79   15.083352    9.358941   34.432955
 79   12.201654    9.376527   34.464395
 79    9.271273    9.373732   34.461212
 79    4.941607    6.857593   34.454337
 79   13.648137    6.863301   34.463421
 79   10.736553    6.858255   34.445095
 79    7.822875    6.864113   34.464609
 79    4.945521    5.181479   36.817459
 79   13.636563    5.181479   36.817459
 79   10.739549    5.181479   36.817459
 79    7.842535    5.181479   36.817459
 79    3.497014    2.672592   36.817459
 79   12.188056    2.672592   36.817459
 79    9.291042    2.672592   36.817459
 79    6.394028    2.672592   36.817459
 79    2.048507    0.163705   36.817459
 79   10.739549    0.163705   36.817459
 79    7.842535    0.163705   36.817459
 79    4.945521    0.163705   36.817459
 79    6.394028    7.690366   36.817459
 79   15.085070    7.690366   36.817459
 79   12.188056    7.690366   36.817459
 79    9.291042    7.690366   36.817459
 79    2.048507    3.508887   39.182861
 79   10.739549    3.508887   39.182861
 79    7.842535    3.508887   39.182861
 79    4.945521    3.508887   39.182861
 79    0.600000    1.000000   39.182861
 79    9.291042    1.000000   39.182861
 79    6.394028    1.000000   39.182861
 79    3.497014    1.000000   39.182861
 79    4.945521    8.526661   39.182861
 79   13.636563    8.526661   39.182861
 79   10.739549    8.526661   39.182861
 79    7.842535    8.526661   39.182861
 79    3.497014    6.017774   39.182861
 79   12.188056    6.017774   39.182861
 79    9.291042    6.017774   39.182861
 79    6.394028    6.017774   39.182861
 16   10.936168    6.203759   13.804512
 16   11.515944    6.129486   25.539810
  6   12.633313    5.537774   13.812504
  6   11.916389    8.595474   14.916279
  6   11.044121    7.508459   15.028545
  6   12.010053    9.527607   15.955311
  6   10.204716    7.420815   16.149329
  6   11.239575    9.412256   17.123031
  6   10.300476    8.367178   17.169718
  6    5.527048    0.351348   18.311704
  6    6.782038    1.210028   18.294497
  6    4.319310    1.286213   18.232335
  6    7.084936    2.145803   19.218090
  6    6.300795    2.523451   20.393861
  6   11.324005    9.590742   19.621448
  6    4.014248    2.227890   19.143521
  6    4.757321    2.538837   20.366530
  6    5.506946    0.053246   20.884017
  6    5.490502    1.493811   21.202364
  6   10.658473    7.930052   22.022964
  6   11.348299    9.158128   22.046015
  6   10.737253    7.030815   23.086128
  6   12.075925    9.463685   23.216344
  6   11.496716    7.340502   24.224898
  6   12.148447    8.579107   24.292479
  6   13.281881    5.949992   25.940868
  1   13.358392    6.290453   13.483349
  1    6.902366    0.327657   15.824412
  1    9.487990    6.602921   16.226590
  1    8.020686    2.694086   19.086160
  1    4.326697    3.339142   20.967505
  1   12.874882    5.171505   14.816738
  1    5.453804    1.712585   22.269877
  1    6.738156    3.315543   21.001415
  1   12.626664    4.706292   13.096743
  1   10.197767    6.083909   23.041001
  1   11.428740    8.510375   19.509956
  1    9.635885    8.285748   18.031482
  1    6.816419    0.376780   23.287954
  1   13.825410    5.603679   25.054822
  1   12.521707    8.720403   14.017155
  1    3.145472    2.861152   18.948261
  1   12.705107    8.857994   25.188403
  1   13.705864    6.881229   26.331374
  1    7.497820    1.051886   17.487699
  1    3.694557    1.193847   17.341467
  1   10.035542    7.686899   21.161936
  1   13.317051    5.188292   26.730260
 
E= -784.9859 eV
box:  11.588056 0 0   5.794028  10.035548 0 0 0  55.000000
Kpoints:  2  2  1
basis: NGX=  90 NGY=  90 NGZ= 420 NGXF= 128 NGYF= 128 NGZF= 630
