# Supplementary material for: Controlling piezoresistance in single molecules through the isomerisation of bullvalenes
Source: Nat Commun. 2023 Oct 3;14:6089. doi: 10.1038/s41467-023-41674-z (PMC10547723; doi:10.1038/s41467-023-41674-z)
Supplement: Supplementary file 4 — Source Data [file 41467_2023_41674_MOESM4_ESM.zip › Fig. 6 4-tip G at d = 17.6.txt]

 79    6.394028    6.017774    0.000000
 79    9.291042    6.017774    0.000000
 79   12.188056    6.017774    0.000000
 79    3.497014    6.017774    0.000000
 79    7.842535    8.526661    0.000000
 79   10.739549    8.526661    0.000000
 79   13.636563    8.526661    0.000000
 79    4.945521    8.526661    0.000000
 79    3.497014    1.000000    0.000000
 79    6.394028    1.000000    0.000000
 79    9.291042    1.000000    0.000000
 79    0.600000    1.000000    0.000000
 79    4.945521    3.508887    0.000000
 79    7.842535    3.508887    0.000000
 79   10.739549    3.508887    0.000000
 79    2.048507    3.508887    0.000000
 79    9.291042    7.690366    2.365402
 79   12.188056    7.690366    2.365402
 79   15.085070    7.690366    2.365402
 79    6.394028    7.690366    2.365402
 79    4.945521    0.163705    2.365402
 79    7.842535    0.163705    2.365402
 79   10.739549    0.163705    2.365402
 79    2.048507    0.163705    2.365402
 79    6.394028    2.672592    2.365402
 79    9.291042    2.672592    2.365402
 79   12.188056    2.672592    2.365402
 79    3.497014    2.672592    2.365402
 79    7.842535    5.181479    2.365402
 79   10.739549    5.181479    2.365402
 79   13.636563    5.181479    2.365402
 79    4.945521    5.181479    2.365402
 79    7.830794    6.859003    4.718405
 79   10.740766    6.855872    4.734229
 79   13.648910    6.856500    4.718108
 79    4.946193    6.857970    4.722713
 79    9.280301    9.373297    4.718036
 79   12.200347    9.374108    4.717605
 79   15.081296    9.359212    4.741517
 79    6.396897    9.362256    4.739975
 79    4.945833    1.836231    4.729726
 79    7.845591    1.836217    4.724008
 79   10.741798    1.838486    4.738555
 79    2.047708    1.836313    4.723597
 79    6.392999    4.344487    4.731001
 79    9.288166    4.329532    4.717536
 79   12.190462    4.333414    4.716900
 79    3.496995    4.345776    4.729746
 79    6.355589    6.008085    7.202366
 79    9.179545    5.964177    7.066142
 79   12.297279    5.957757    7.069688
 79    3.538513    6.009001    7.198571
 79    7.780980    8.560830    7.235185
 79   10.729161    8.651124    7.066387
 79   13.711684    8.568578    7.219365
 79    4.949089    8.527405    7.191801
 79    3.484886    1.040339    7.203086
 79    6.403247    1.041284    7.200565
 79    9.290912    0.998404    7.192958
 79    0.599377    0.992324    7.192997
 79    4.945436    3.511076    7.209470
 79    7.814134    3.480592    7.198783
 79   10.741600    3.421832    7.210978
 79    2.077632    3.480033    7.195459
 79   10.726523    5.191883    9.264218
 79   12.171309    7.699184    9.274919
 79    9.313335    7.669648    9.310091
 79   10.670004    6.854735   11.469234
 79   10.670149    6.855615   28.913991
 79    9.318413    7.675977   31.077404
 79   12.167453    7.699378   31.104435
 79   10.728647    5.187858   31.120148
 79    2.079411    3.479057   33.182343
 79   10.743068    3.421800   33.173380
 79    7.812396    3.480525   33.183529
 79    4.946064    3.508106   33.173075
 79    0.602864    0.992788   33.190499
 79    9.293011    0.999882   33.192450
 79    6.403866    1.038725   33.184024
 79    3.488829    1.039985   33.178918
 79    4.949152    8.529212   33.185309
 79   13.709933    8.566297   33.161564
 79   10.732563    8.648928   33.320599
 79    7.780834    8.561058   33.150071
 79    3.538040    6.004858   33.182437
 79   12.298866    5.959105   33.312631
 79    9.180985    5.963917   33.316469
 79    6.353814    6.006644   33.182147
 79    3.495083    4.344687   35.652773
 79   12.188851    4.334689   35.667012
 79    9.285231    4.331646   35.666152
 79    6.390153    4.345935   35.654791
 79    2.043891    1.836598   35.659787
 79   10.740294    1.838721   35.642799
 79    7.844038    1.838406   35.659255
 79    4.945273    1.835465   35.654614
 79    6.392770    9.359957   35.643626
 79   15.079217    9.360323   35.641658
 79   12.199446    9.373930   35.667645
 79    9.278434    9.374589   35.666797
 79    4.944453    6.858689   35.658701
 79   13.648616    6.857317   35.666270
 79   10.739575    6.856185   35.648585
 79    7.829092    6.860046   35.662893
 79    4.945521    5.181479   38.017568
 79   13.636563    5.181479   38.017568
 79   10.739549    5.181479   38.017568
 79    7.842535    5.181479   38.017568
 79    3.497014    2.672592   38.017568
 79   12.188056    2.672592   38.017568
 79    9.291042    2.672592   38.017568
 79    6.394028    2.672592   38.017568
 79    2.048507    0.163705   38.017568
 79   10.739549    0.163705   38.017568
 79    7.842535    0.163705   38.017568
 79    4.945521    0.163705   38.017568
 79    6.394028    7.690366   38.017568
 79   15.085070    7.690366   38.017568
 79   12.188056    7.690366   38.017568
 79    9.291042    7.690366   38.017568
 79    2.048507    3.508887   40.382970
 79   10.739549    3.508887   40.382970
 79    7.842535    3.508887   40.382970
 79    4.945521    3.508887   40.382970
 79    0.600000    1.000000   40.382970
 79    9.291042    1.000000   40.382970
 79    6.394028    1.000000   40.382970
 79    3.497014    1.000000   40.382970
 79    4.945521    8.526661   40.382970
 79   13.636563    8.526661   40.382970
 79   10.739549    8.526661   40.382970
 79    7.842535    8.526661   40.382970
 79    3.497014    6.017774   40.382970
 79   12.188056    6.017774   40.382970
 79    9.291042    6.017774   40.382970
 79    6.394028    6.017774   40.382970
 16   11.759052    6.384741   13.594844
 16   11.679603    6.248232   26.780257
  6   13.131362    7.580178   13.515557
  6    9.989415    7.907346   15.171160
  6   10.965095    6.903382   15.120573
  6    9.441906    8.269505   16.400029
  6   11.345541    6.258406   16.304332
  6    9.834258    7.657682   17.609320
  6   10.787490    6.633983   17.535782
  6    9.077591    8.067369   18.888565
  6    8.990772    9.592239   18.922629
  6    7.695051    7.427797   18.743178
  6    2.450267    0.280072   19.777925
  6    7.394734    9.798537   20.851740
  6    9.700208    7.653504   20.227883
  6    6.650717    7.631828   19.561055
  6    6.641231    8.476139   20.757988
  6    9.146909    7.896996   21.451460
  6    7.855142    8.580148   21.681879
  6   10.429395    6.263377   22.919798
  6    9.830696    7.523276   22.729769
  6   10.976150    5.902711   24.155562
  6    9.815759    8.405830   23.834570
  6   10.945480    6.795232   25.236768
  6   10.353531    8.054310   25.069981
  6   13.177545    7.282158   26.823584
  1   12.749728    8.605982   13.474066
  1    8.671104    9.040881   16.418493
  1   12.079611    5.453075   16.256791
  1    2.519012    1.369220   19.713709
  1    5.694718    8.479410   21.299625
  1   13.779499    7.433174   14.387920
  1    7.572047    8.638948   22.730071
  1    1.085705    0.525449   21.437263
  1   13.677014    7.353225   12.590799
  1   11.416298    4.915250   24.295515
  1   10.698588    7.207796   20.203308
  1   11.102252    6.098063   18.429758
  1    9.373135    9.396405   23.724676
  1   13.803448    7.031095   25.958741
  1    9.655537    8.390160   14.250970
  1    5.718876    7.103624   19.341963
  1   10.303400    8.748825   25.909942
  1   12.917803    8.346027   26.828360
  1    3.842793    0.092530   18.225304
  1    7.570255    6.744043   17.902429
  1   10.434900    5.540762   22.104800
  1   13.693589    7.028082   27.758005
 
E=  -785.0064 eV
box:  11.588056 0 0   5.794028  10.035548 0 0 0  50.000000
Kpoints:  2  2  1
basis: NGX=  90 NGY=  90 NGZ= 378 NGXF= 128 NGYF= 128 NGZF= 560
