# Supplementary material for: Controlling piezoresistance in single molecules through the isomerisation of bullvalenes
Source: Nat Commun. 2023 Oct 3;14:6089. doi: 10.1038/s41467-023-41674-z (PMC10547723; doi:10.1038/s41467-023-41674-z)
Supplement: Supplementary file 4 — Source Data [file 41467_2023_41674_MOESM4_ESM.zip › Fig. 6 4-tip H at d = 15.2.txt]

 79    6.394028    6.017774    0.000000
 79    9.291042    6.017774    0.000000
 79   12.188056    6.017774    0.000000
 79    3.497014    6.017774    0.000000
 79    7.842535    8.526661    0.000000
 79   10.739549    8.526661    0.000000
 79   13.636563    8.526661    0.000000
 79    4.945521    8.526661    0.000000
 79    3.497014    1.000000    0.000000
 79    6.394028    1.000000    0.000000
 79    9.291042    1.000000    0.000000
 79    0.600000    1.000000    0.000000
 79    4.945521    3.508887    0.000000
 79    7.842535    3.508887    0.000000
 79   10.739549    3.508887    0.000000
 79    2.048507    3.508887    0.000000
 79    9.291042    7.690366    2.365402
 79   12.188056    7.690366    2.365402
 79   15.085070    7.690366    2.365402
 79    6.394028    7.690366    2.365402
 79    4.945521    0.163705    2.365402
 79    7.842535    0.163705    2.365402
 79   10.739549    0.163705    2.365402
 79    2.048507    0.163705    2.365402
 79    6.394028    2.672592    2.365402
 79    9.291042    2.672592    2.365402
 79   12.188056    2.672592    2.365402
 79    3.497014    2.672592    2.365402
 79    7.842535    5.181479    2.365402
 79   10.739549    5.181479    2.365402
 79   13.636563    5.181479    2.365402
 79    4.945521    5.181479    2.365402
 79    7.831196    6.857242    4.713588
 79   10.740459    6.855089    4.732594
 79   13.652341    6.859975    4.714490
 79    4.947362    6.855349    4.728265
 79    9.283194    9.375707    4.715300
 79   12.202976    9.375734    4.716254
 79   15.082956    9.362868    4.744190
 79    6.394926    9.366709    4.736456
 79    4.947395    1.839588    4.733057
 79    7.844599    1.834191    4.728425
 79   10.741096    1.831440    4.740015
 79    2.048602    1.838149    4.727985
 79    6.394714    4.343724    4.735244
 79    9.290769    4.318894    4.711422
 79   12.185649    4.322842    4.716845
 79    3.497438    4.343770    4.736087
 79    6.364721    6.009182    7.203160
 79    9.205239    5.910245    7.037234
 79   12.283492    5.930018    7.038312
 79    3.534472    6.008590    7.204887
 79    7.749821    8.588839    7.162433
 79   10.747390    8.665354    7.049642
 79   13.714793    8.584596    7.198489
 79    4.939210    8.529573    7.195501
 79    3.481640    1.044494    7.202287
 79    6.404024    1.047816    7.210701
 79    9.294569    1.011748    7.208221
 79    0.589994    1.013660    7.208570
 79    4.945033    3.514974    7.225833
 79    7.812703    3.472226    7.214177
 79   10.738055    3.432614    7.234643
 79    2.079803    3.477728    7.216631
 79   10.771129    5.184033    9.328469
 79   12.217337    7.650034    9.212612
 79    9.235230    7.648763    9.166799
 79   10.679589    6.902336   11.356605
 79   10.732275    6.794266   26.667790
 79    9.298523    7.730485   28.693934
 79   12.156657    7.752709   28.806202
 79   10.672083    5.162869   28.851394
 79    2.082679    3.474190   30.807468
 79   10.749348    3.401996   30.855652
 79    7.819748    3.480280   30.814269
 79    4.949497    3.505850   30.789470
 79    0.606566    0.987623   30.813072
 79    9.291570    0.994561   30.819456
 79    6.405194    1.031713   30.811314
 79    3.485322    1.042606   30.796571
 79    4.956414    8.528462   30.801734
 79   13.724602    8.566562   30.822834
 79   10.707516    8.656335   30.983726
 79    7.770959    8.565675   30.793744
 79    3.541579    6.004523   30.802799
 79   12.313708    5.954597   30.962937
 79    9.148496    5.996029   30.978421
 79    6.342746    6.004781   30.803510
 79    3.501077    4.344338   33.282294
 79   12.195571    4.331665   33.303227
 79    9.288508    4.331164   33.300574
 79    6.393956    4.345671   33.281035
 79    2.048610    1.838377   33.290301
 79   10.742680    1.831443   33.279658
 79    7.843916    1.838143   33.290250
 79    4.944996    1.836477   33.282777
 79    6.388424    9.361960   33.278648
 79   15.082729    9.359825   33.276409
 79   12.201168    9.373474   33.301513
 79    9.268142    9.374346   33.304230
 79    4.944144    6.858408   33.288704
 79   13.652670    6.857377   33.303986
 79   10.742269    6.854631   33.281459
 79    7.822022    6.866654   33.304998
 79    4.945466    5.181542   35.651464
 79   13.636508    5.181542   35.651464
 79   10.739494    5.181542   35.651464
 79    7.842480    5.181542   35.651464
 79    3.496959    2.672655   35.651464
 79   12.188001    2.672655   35.651464
 79    9.290987    2.672655   35.651464
 79    6.393973    2.672655   35.651464
 79    2.048452    0.163768   35.651464
 79   10.739494    0.163768   35.651464
 79    7.842480    0.163768   35.651464
 79    4.945466    0.163768   35.651464
 79    6.393973    7.690429   35.651464
 79   15.085015    7.690429   35.651464
 79   12.188001    7.690429   35.651464
 79    9.290987    7.690429   35.651464
 79    2.048452    3.508950   38.016866
 79   10.739494    3.508950   38.016866
 79    7.842480    3.508950   38.016866
 79    4.945466    3.508950   38.016866
 79    0.599945    1.000063   38.016866
 79    9.290987    1.000063   38.016866
 79    6.393973    1.000063   38.016866
 79    3.496959    1.000063   38.016866
 79    4.945466    8.526724   38.016866
 79   13.636508    8.526724   38.016866
 79   10.739494    8.526724   38.016866
 79    7.842480    8.526724   38.016866
 79    3.496959    6.017837   38.016866
 79   12.188001    6.017837   38.016866
 79    9.290987    6.017837   38.016866
 79    6.393973    6.017837   38.016866
 16   10.215704    8.766097   12.827069
 16   12.101916    5.418249   25.227863
  6    4.690472    0.102232   11.659244
  6   12.647865    8.199807   14.062978
  6   11.533159    9.037958   13.995646
  6   13.550186    8.332693   15.120172
  6    5.575519    0.023540   14.939132
  6   13.365649    9.304333   16.109863
  6    6.494417    0.160057   15.974545
  6   14.058078    9.206376   17.464122
  6   13.078156    8.353790   18.272474
  6    8.467596    0.526035   18.129242
  6   15.420703    8.533642   17.432447
  6   16.126364    8.193988   18.532279
  6   13.209657    8.009074   19.555382
  6    8.877530    0.705507   19.401570
  6   15.757914    8.412276   19.933889
  6   14.316927    8.347686   20.467984
  6   15.016408    9.703252   20.378481
  6   14.227533    6.338617   21.933957
  6   14.062150    7.726648   21.806463
  6   13.669201    5.655490   23.008932
  6   13.410905    8.431048   22.824545
  6   12.960893    6.365311   23.986541
  6   12.863179    7.757689   23.917029
  6   13.456794    5.042307   26.385205
  1    4.612388    1.043919   12.213503
  1   14.372572    7.619932   15.199105
  1    4.702820    0.676253   14.892429
  1   15.878715    8.366802   16.456501
  1    4.909441    8.074100   20.660747
  1    5.663951    0.003250   11.168059
  1    9.564606    0.043023   21.343972
  1    5.525197    7.752101   18.378510
  1    3.894022    0.030172   10.907857
  1   13.741653    4.568857   23.070661
  1   12.421112    7.394751   19.997127
  1    6.319343    0.915293   16.740287
  1   13.281362    9.510943   22.732144
  1    2.628693    4.462910   25.849610
  1   12.781730    7.418593   13.310178
  1    9.031186    1.731966   19.740897
  1   12.323541    8.299723   24.697873
  1   13.871288    5.967546   26.798143
  1   12.194897    8.000558   17.735128
  1    8.326492    1.408927   17.503185
  1   14.735178    5.788627   21.141903
  1   13.016120    4.446154   27.194990
 
E= -784.8544 eV
box:  11.588056 0 0   5.794028  10.035548 0 0 0  55.000000
Kpoints:  2  2  1
basis: NGX=  90 NGY=  90 NGZ= 420 NGXF= 128 NGYF= 128 NGZF= 630
