# Supplementary material for: Controlling piezoresistance in single molecules through the isomerisation of bullvalenes
Source: Nat Commun. 2023 Oct 3;14:6089. doi: 10.1038/s41467-023-41674-z (PMC10547723; doi:10.1038/s41467-023-41674-z)
Supplement: Supplementary file 4 — Source Data [file 41467_2023_41674_MOESM4_ESM.zip › Fig. 6 4-tip H at d = 16.4.txt]

 79    6.394028    6.017774    0.000000
 79    9.291042    6.017774    0.000000
 79   12.188056    6.017774    0.000000
 79    3.497014    6.017774    0.000000
 79    7.842535    8.526661    0.000000
 79   10.739549    8.526661    0.000000
 79   13.636563    8.526661    0.000000
 79    4.945521    8.526661    0.000000
 79    3.497014    1.000000    0.000000
 79    6.394028    1.000000    0.000000
 79    9.291042    1.000000    0.000000
 79    0.600000    1.000000    0.000000
 79    4.945521    3.508887    0.000000
 79    7.842535    3.508887    0.000000
 79   10.739549    3.508887    0.000000
 79    2.048507    3.508887    0.000000
 79    9.291042    7.690366    2.365402
 79   12.188056    7.690366    2.365402
 79   15.085070    7.690366    2.365402
 79    6.394028    7.690366    2.365402
 79    4.945521    0.163705    2.365402
 79    7.842535    0.163705    2.365402
 79   10.739549    0.163705    2.365402
 79    2.048507    0.163705    2.365402
 79    6.394028    2.672592    2.365402
 79    9.291042    2.672592    2.365402
 79   12.188056    2.672592    2.365402
 79    3.497014    2.672592    2.365402
 79    7.842535    5.181479    2.365402
 79   10.739549    5.181479    2.365402
 79   13.636563    5.181479    2.365402
 79    4.945521    5.181479    2.365402
 79    7.830400    6.857282    4.713181
 79   10.739561    6.856642    4.732831
 79   13.655078    6.863106    4.713563
 79    4.948105    6.857130    4.725794
 79    9.283031    9.374547    4.717326
 79   12.206720    9.371866    4.718460
 79   15.087208    9.362696    4.742302
 79    6.397318    9.363573    4.739952
 79    4.947745    1.836667    4.731936
 79    7.845871    1.834510    4.726395
 79   10.740060    1.835415    4.740760
 79    2.049542    1.837050    4.726189
 79    6.393955    4.344383    4.732985
 79    9.289008    4.326249    4.715573
 79   12.187775    4.327229    4.714840
 79    3.498850    4.345787    4.733506
 79    6.354651    6.009177    7.205126
 79    9.182263    5.939032    7.050455
 79   12.304329    5.958312    7.033354
 79    3.538756    6.009697    7.208474
 79    7.750776    8.577137    7.186053
 79   10.756054    8.661137    7.052937
 79   13.699984    8.571134    7.225098
 79    4.932353    8.529557    7.198916
 79    3.484154    1.037988    7.203164
 79    6.406314    1.045948    7.203253
 79    9.289347    0.996648    7.203423
 79    0.596544    1.007340    7.198457
 79    4.943224    3.512564    7.217259
 79    7.813352    3.476143    7.202443
 79   10.733678    3.423878    7.216265
 79    2.074701    3.479714    7.202156
 79   10.783749    5.192544    9.253101
 79   12.194678    7.643227    9.276821
 79    9.274277    7.701865    9.203344
 79   10.714609    6.881412   11.388571
 79   10.703460    6.833490   27.840899
 79    9.289285    7.709270   29.898920
 79   12.162950    7.740033   29.994225
 79   10.714751    5.161838   30.013313
 79    2.081474    3.475135   32.012693
 79   10.743989    3.408764   32.035385
 79    7.817177    3.481327   32.013887
 79    4.949053    3.503990   31.998154
 79    0.607939    0.988893   32.009197
 79    9.292587    0.997952   32.018876
 79    6.405290    1.031379   32.012623
 79    3.486832    1.040711   32.006909
 79    4.956466    8.529660   32.016633
 79   13.723311    8.568087   32.015022
 79   10.712758    8.651384   32.173420
 79    7.776083    8.562765   31.998091
 79    3.541988    6.005402   32.017499
 79   12.307999    5.954066   32.159101
 79    9.164079    5.981723   32.158458
 79    6.350122    6.006080   32.007935
 79    3.498222    4.344745   34.487673
 79   12.192284    4.332060   34.501426
 79    9.289460    4.330949   34.496372
 79    6.394647    4.343667   34.483769
 79    2.048156    1.836493   34.490051
 79   10.742315    1.835000   34.479220
 79    7.845218    1.835903   34.489820
 79    4.945920    1.835729   34.483145
 79    6.392093    9.362579   34.478946
 79   15.085247    9.359071   34.476436
 79   12.201971    9.374332   34.500540
 79    9.273219    9.372049   34.501191
 79    4.947299    6.856347   34.491004
 79   13.650156    6.858405   34.499285
 79   10.741510    6.855022   34.483372
 79    7.829379    6.859434   34.500377
 79    4.945479    5.181480   36.851686
 79   13.636521    5.181480   36.851686
 79   10.739507    5.181480   36.851686
 79    7.842493    5.181480   36.851686
 79    3.496972    2.672593   36.851686
 79   12.188014    2.672593   36.851686
 79    9.291000    2.672593   36.851686
 79    6.393986    2.672593   36.851686
 79    2.048465    0.163706   36.851686
 79   10.739507    0.163706   36.851686
 79    7.842493    0.163706   36.851686
 79    4.945479    0.163706   36.851686
 79    6.393986    7.690367   36.851686
 79   15.085028    7.690367   36.851686
 79   12.188014    7.690367   36.851686
 79    9.291000    7.690367   36.851686
 79    2.048465    3.508888   39.217088
 79   10.739507    3.508888   39.217088
 79    7.842493    3.508888   39.217088
 79    4.945479    3.508888   39.217088
 79    0.599958    1.000001   39.217088
 79    9.291000    1.000001   39.217088
 79    6.393986    1.000001   39.217088
 79    3.496972    1.000001   39.217088
 79    4.945479    8.526662   39.217088
 79   13.636521    8.526662   39.217088
 79   10.739507    8.526662   39.217088
 79    7.842493    8.526662   39.217088
 79    3.496972    6.017775   39.217088
 79   12.188014    6.017775   39.217088
 79    9.291000    6.017775   39.217088
 79    6.393986    6.017775   39.217088
 16    9.426253    7.261607   13.372556
 16   12.127121    5.680051   26.274074
  6    8.293740    8.558265   12.797123
  6   11.762366    7.701803   14.735117
  6   10.429288    8.098997   14.583672
  6   12.506290    8.166235   15.820390
  6    9.876471    9.024521   15.475713
  6   11.951191    9.045455   16.757402
  6   10.641090    9.494146   16.540975
  6   12.597253    9.275127   18.120494
  6   11.980535    8.176583   18.988735
  6    6.490011    0.611687   18.700643
  6   14.112024    9.144277   18.123740
  6   14.875127    9.149040   19.236143
  6   12.210019    7.978760   20.291480
  6    6.787344    1.002083   19.955982
  6   14.431763    9.301782   20.625747
  6   13.106042    8.748151   21.176489
  6    7.472737    0.222154   20.993483
  6   13.709622    6.934156   22.774977
  6   13.087566    8.173190   22.560192
  6   13.463890    6.204743   23.934165
  6   12.283104    8.709849   23.568073
  6   12.608330    6.730138   24.913062
  6   12.046214    7.998648   24.746306
  6   13.659812    5.598255   27.253775
  1    7.570193    8.801667   13.583307
  1   13.522553    7.793715   15.949125
  1    8.843061    9.351875   15.371596
  1   14.615776    9.101909   17.156449
  1   15.232816    9.300372   21.364776
  1    8.856836    9.441362   12.479106
  1    7.641473    0.756176   21.928739
  1   15.959263    9.088798   19.103334
  1    7.770105    8.126708   11.934994
  1   13.898976    5.212201   24.063598
  1   11.687632    7.150078   20.775947
  1    4.382295    0.135435   17.257080
  1   11.796597    9.673722   23.415266
  1   14.431858    5.085250   26.668468
  1   12.207679    7.012574   14.013849
  1    6.551934    2.033639   20.232000
  1   11.397145    8.403943   25.526306
  1   13.978620    6.604245   27.545973
  1   11.289672    7.500043   18.482659
  1    6.046387    1.344381   18.024261
  1   14.341557    6.510983   21.993116
  1   13.413864    5.016454   28.151424
 
E= -784.8223 eV
box:  11.588056 0 0   5.794028  10.035548 0 0 0  55.000000
Kpoints:  2  2  1
basis: NGX=  90 NGY=  90 NGZ= 420 NGXF= 128 NGYF= 128 NGZF= 630
