# Supplementary material for: Controlling piezoresistance in single molecules through the isomerisation of bullvalenes
Source: Nat Commun. 2023 Oct 3;14:6089. doi: 10.1038/s41467-023-41674-z (PMC10547723; doi:10.1038/s41467-023-41674-z)
Supplement: Supplementary file 4 — Source Data [file 41467_2023_41674_MOESM4_ESM.zip › Fig. 6 4-tip H at d = 17.6.txt]

 79    6.394028    6.017774    0.000000
 79    9.291042    6.017774    0.000000
 79   12.188056    6.017774    0.000000
 79    3.497014    6.017774    0.000000
 79    7.842535    8.526661    0.000000
 79   10.739549    8.526661    0.000000
 79   13.636563    8.526661    0.000000
 79    4.945521    8.526661    0.000000
 79    3.497014    1.000000    0.000000
 79    6.394028    1.000000    0.000000
 79    9.291042    1.000000    0.000000
 79    0.600000    1.000000    0.000000
 79    4.945521    3.508887    0.000000
 79    7.842535    3.508887    0.000000
 79   10.739549    3.508887    0.000000
 79    2.048507    3.508887    0.000000
 79    9.291042    7.690366    2.365402
 79   12.188056    7.690366    2.365402
 79   15.085070    7.690366    2.365402
 79    6.394028    7.690366    2.365402
 79    4.945521    0.163705    2.365402
 79    7.842535    0.163705    2.365402
 79   10.739549    0.163705    2.365402
 79    2.048507    0.163705    2.365402
 79    6.394028    2.672592    2.365402
 79    9.291042    2.672592    2.365402
 79   12.188056    2.672592    2.365402
 79    3.497014    2.672592    2.365402
 79    7.842535    5.181479    2.365402
 79   10.739549    5.181479    2.365402
 79   13.636563    5.181479    2.365402
 79    4.945521    5.181479    2.365402
 79    7.829926    6.858531    4.714009
 79   10.741113    6.856662    4.737629
 79   13.652217    6.861865    4.718325
 79    4.946591    6.859692    4.722406
 79    9.282054    9.375366    4.718111
 79   12.207606    9.373323    4.720367
 79   15.087736    9.362536    4.739842
 79    6.396967    9.362485    4.739854
 79    4.947465    1.837871    4.730834
 79    7.846463    1.835200    4.724185
 79   10.739172    1.837970    4.739425
 79    2.048698    1.838542    4.723307
 79    6.393025    4.344781    4.731549
 79    9.287116    4.330287    4.715888
 79   12.188809    4.332387    4.719026
 79    3.499215    4.346614    4.731992
 79    6.350114    6.007878    7.204252
 79    9.169244    5.951510    7.053731
 79   12.310551    5.972829    7.056104
 79    3.538533    6.010189    7.207472
 79    7.751725    8.573395    7.200847
 79   10.756716    8.660551    7.056943
 79   13.695500    8.562596    7.240725
 79    4.926572    8.529132    7.200579
 79    3.486065    1.039261    7.203250
 79    6.404584    1.044751    7.206538
 79    9.281990    0.986953    7.202392
 79    0.597041    1.000368    7.193802
 79    4.942559    3.511889    7.217538
 79    7.809540    3.476245    7.199195
 79   10.733492    3.409307    7.200954
 79    2.074943    3.484626    7.196476
 79   10.758973    5.179551    9.218152
 79   12.172888    7.682219    9.311390
 79    9.292258    7.709175    9.223852
 79   10.754297    6.854832   11.402251
 79   10.686836    6.858568   29.023441
 79    9.286034    7.695151   31.110039
 79   12.166765    7.716654   31.192912
 79   10.726282    5.176434   31.199201
 79    2.080982    3.475839   33.217448
 79   10.742423    3.408354   33.217219
 79    7.814599    3.480976   33.212198
 79    4.947064    3.505247   33.198887
 79    0.606164    0.988967   33.211962
 79    9.293956    0.997768   33.220677
 79    6.403629    1.035611   33.210436
 79    3.486548    1.041534   33.214796
 79    4.957478    8.527215   33.214746
 79   13.723976    8.571786   33.205094
 79   10.716430    8.657020   33.365532
 79    7.776355    8.563836   33.187581
 79    3.541703    6.005369   33.213058
 79   12.308846    5.948802   33.360577
 79    9.167605    5.970695   33.356071
 79    6.350719    6.006196   33.207549
 79    3.499958    4.345428   35.687875
 79   12.192632    4.331542   35.701349
 79    9.290205    4.330099   35.696201
 79    6.394429    4.344175   35.684634
 79    2.045584    1.834657   35.693429
 79   10.741621    1.836135   35.675970
 79    7.844884    1.834324   35.690707
 79    4.945501    1.836325   35.683925
 79    6.391593    9.363054   35.678526
 79   15.084819    9.357720   35.673247
 79   12.201643    9.373553   35.699881
 79    9.274866    9.372321   35.701395
 79    4.947181    6.856294   35.691471
 79   13.649902    6.858273   35.696298
 79   10.741144    6.855001   35.677398
 79    7.829493    6.861724   35.693853
 79    4.945539    5.181384   38.050500
 79   13.636581    5.181384   38.050500
 79   10.739567    5.181384   38.050500
 79    7.842553    5.181384   38.050500
 79    3.497032    2.672497   38.050500
 79   12.188074    2.672497   38.050500
 79    9.291060    2.672497   38.050500
 79    6.394046    2.672497   38.050500
 79    2.048525    0.163610   38.050500
 79   10.739567    0.163610   38.050500
 79    7.842553    0.163610   38.050500
 79    4.945539    0.163610   38.050500
 79    6.394046    7.690271   38.050500
 79   15.085088    7.690271   38.050500
 79   12.188074    7.690271   38.050500
 79    9.291060    7.690271   38.050500
 79    2.048525    3.508792   40.415902
 79   10.739567    3.508792   40.415902
 79    7.842553    3.508792   40.415902
 79    4.945539    3.508792   40.415902
 79    0.600018    0.999905   40.415902
 79    9.291060    0.999905   40.415902
 79    6.394046    0.999905   40.415902
 79    3.497032    0.999905   40.415902
 79    4.945539    8.526566   40.415902
 79   13.636581    8.526566   40.415902
 79   10.739567    8.526566   40.415902
 79    7.842553    8.526566   40.415902
 79    3.497032    6.017679   40.415902
 79   12.188074    6.017679   40.415902
 79    9.291060    6.017679   40.415902
 79    6.394046    6.017679   40.415902
 16    9.369909    6.091557   13.212877
 16   12.126380    5.965846   27.312820
  6    7.773847    6.871906   12.810435
  6   10.819765    7.814805   14.839953
  6    9.782258    6.885745   14.753433
  6   11.200210    8.328066   16.085248
  6    9.097720    6.498992   15.914520
  6   10.554896    7.924116   17.257881
  6    9.474601    7.027645   17.142474
  6   10.928967    8.394005   18.668035
  6   11.015838    7.164505   19.567708
  6    9.831532    9.340971   19.153591
  6   12.282597    9.074932   18.765367
  6   12.805141    9.565126   19.910435
  6   11.203732    7.177954   20.897727
  6    9.751751    9.870118   20.386137
  6   12.205711    9.560210   21.245941
  6   11.384481    8.344936   21.780900
  6   10.697439    9.675036   21.493634
  6   12.779143    7.211984   23.516243
  6   11.616716    7.942607   23.208327
  6   12.961350    6.651710   24.775508
  6   10.666753    8.143443   24.216248
  6   11.988938    6.838880   25.768166
  6   10.851590    7.605071   25.492406
  6   13.754828    6.497687   27.926931
  1    7.039018    6.606543   13.579491
  1   12.014341    9.051515   16.115308
  1    8.288400    5.769500   15.858253
  1   12.901894    9.118431   17.869625
  1   12.808258   10.032304   22.021472
  1    7.889543    7.957434   12.731440
  1    4.666768    0.205708   22.393820
  1   13.809386    9.993034   19.859057
  1    7.470513    6.457700   11.840485
  1   13.847063    6.047587   24.977658
  1   11.279865    6.211229   21.400405
  1    8.940233    6.719677   18.042128
  1    9.757180    8.706891   24.000577
  1   14.545200    6.103463   27.279077
  1   11.338422    8.124931   13.929687
  1    3.121235    0.507238   20.593978
  1   10.106628    7.760028   26.276278
  1   13.798544    7.589605   27.991744
  1   10.971455    6.194697   19.070922
  1    9.065176    9.603919   18.422144
  1   13.527716    7.054067   22.738758
  1   13.847255    6.064317   28.931350
 
E= -784.8870 eV
box:  11.588056 0 0   5.794028  10.035548 0 0 0  55.000000
Kpoints:  2  2  1
basis: NGX=  90 NGY=  90 NGZ= 420 NGXF= 128 NGYF= 128 NGZF= 630
