# Supplementary material for: Controlling piezoresistance in single molecules through the isomerisation of bullvalenes
Source: Nat Commun. 2023 Oct 3;14:6089. doi: 10.1038/s41467-023-41674-z (PMC10547723; doi:10.1038/s41467-023-41674-z)
Supplement: Supplementary file 4 — Source Data [file 41467_2023_41674_MOESM4_ESM.zip › Fig. 6 4-tip H at d = 18.8.txt]

 79    6.394028    6.017774    0.000000
 79    9.291042    6.017774    0.000000
 79   12.188056    6.017774    0.000000
 79    3.497014    6.017774    0.000000
 79    7.842535    8.526661    0.000000
 79   10.739549    8.526661    0.000000
 79   13.636563    8.526661    0.000000
 79    4.945521    8.526661    0.000000
 79    3.497014    1.000000    0.000000
 79    6.394028    1.000000    0.000000
 79    9.291042    1.000000    0.000000
 79    0.600000    1.000000    0.000000
 79    4.945521    3.508887    0.000000
 79    7.842535    3.508887    0.000000
 79   10.739549    3.508887    0.000000
 79    2.048507    3.508887    0.000000
 79    9.291042    7.690366    2.365402
 79   12.188056    7.690366    2.365402
 79   15.085070    7.690366    2.365402
 79    6.394028    7.690366    2.365402
 79    4.945521    0.163705    2.365402
 79    7.842535    0.163705    2.365402
 79   10.739549    0.163705    2.365402
 79    2.048507    0.163705    2.365402
 79    6.394028    2.672592    2.365402
 79    9.291042    2.672592    2.365402
 79   12.188056    2.672592    2.365402
 79    3.497014    2.672592    2.365402
 79    7.842535    5.181479    2.365402
 79   10.739549    5.181479    2.365402
 79   13.636563    5.181479    2.365402
 79    4.945521    5.181479    2.365402
 79    7.831273    6.858119    4.716255
 79   10.740460    6.856229    4.736362
 79   13.650357    6.860757    4.718340
 79    4.946558    6.859082    4.722818
 79    9.280873    9.374493    4.718334
 79   12.204738    9.372029    4.720820
 79   15.086151    9.361707    4.740652
 79    6.399042    9.361204    4.742415
 79    4.946856    1.836860    4.730338
 79    7.846082    1.835203    4.724691
 79   10.739050    1.839860    4.741327
 79    2.048380    1.837751    4.724015
 79    6.393565    4.344942    4.731356
 79    9.287885    4.331845    4.718559
 79   12.188551    4.331942    4.718918
 79    3.498063    4.346203    4.731354
 79    6.351863    6.008530    7.202966
 79    9.176434    5.956769    7.064350
 79   12.302263    5.969075    7.062917
 79    3.535296    6.011026    7.202311
 79    7.763018    8.567774    7.217915
 79   10.748706    8.654494    7.062714
 79   13.690140    8.559348    7.245422
 79    4.931977    8.528894    7.196914
 79    3.485293    1.038597    7.203428
 79    6.404578    1.040180    7.204196
 79    9.284925    0.990585    7.198716
 79    0.597231    0.999557    7.192738
 79    4.943465    3.511547    7.213478
 79    7.811868    3.477857    7.199078
 79   10.735856    3.421128    7.215623
 79    2.074103    3.483156    7.197229
 79   10.752149    5.193556    9.252261
 79   12.157137    7.682049    9.314702
 79    9.298674    7.699617    9.261733
 79   10.784100    6.866802   11.466982
 79   10.664238    6.872752   30.159348
 79    9.301588    7.681666   32.305705
 79   12.171274    7.698434   32.356164
 79   10.726914    5.190858   32.366999
 79    2.076253    3.479150   34.417633
 79   10.742465    3.421044   34.401772
 79    7.815404    3.480304   34.413402
 79    4.946761    3.507034   34.405823
 79    0.602193    0.990756   34.417401
 79    9.291624    0.997403   34.420670
 79    6.405738    1.035205   34.412890
 79    3.485658    1.041487   34.415968
 79    4.953470    8.526935   34.417886
 79   13.713099    8.564879   34.394026
 79   10.726666    8.652150   34.555208
 79    7.782926    8.560172   34.379691
 79    3.540430    6.005840   34.417540
 79   12.302299    5.954401   34.553831
 79    9.177181    5.967142   34.554386
 79    6.355803    6.006182   34.413476
 79    3.499281    4.346539   36.889550
 79   12.193366    4.332203   36.901368
 79    9.292349    4.330088   36.899538
 79    6.397111    4.342632   36.888244
 79    2.044933    1.833855   36.891548
 79   10.740707    1.838620   36.874085
 79    7.844401    1.833048   36.891652
 79    4.944306    1.836473   36.885207
 79    6.395022    9.362058   36.877026
 79   15.082570    9.359549   36.873611
 79   12.199641    9.372313   36.898196
 79    9.277065    9.371191   36.898847
 79    4.945899    6.856864   36.891486
 79   13.648666    6.860058   36.895866
 79   10.739706    6.853974   36.878946
 79    7.826682    6.861875   36.896078
 79    4.945511    5.181487   39.251601
 79   13.636553    5.181487   39.251601
 79   10.739539    5.181487   39.251601
 79    7.842525    5.181487   39.251601
 79    3.497004    2.672600   39.251601
 79   12.188046    2.672600   39.251601
 79    9.291032    2.672600   39.251601
 79    6.394018    2.672600   39.251601
 79    2.048497    0.163713   39.251601
 79   10.739539    0.163713   39.251601
 79    7.842525    0.163713   39.251601
 79    4.945511    0.163713   39.251601
 79    6.394018    7.690374   39.251601
 79   15.085060    7.690374   39.251601
 79   12.188046    7.690374   39.251601
 79    9.291032    7.690374   39.251601
 79    2.048497    3.508895   41.617003
 79   10.739539    3.508895   41.617003
 79    7.842525    3.508895   41.617003
 79    4.945511    3.508895   41.617003
 79    0.599990    1.000008   41.617003
 79    9.291032    1.000008   41.617003
 79    6.394018    1.000008   41.617003
 79    3.497004    1.000008   41.617003
 79    4.945511    8.526669   41.617003
 79   13.636553    8.526669   41.617003
 79   10.739539    8.526669   41.617003
 79    7.842525    8.526669   41.617003
 79    3.497004    6.017782   41.617003
 79   12.188046    6.017782   41.617003
 79    9.291032    6.017782   41.617003
 79    6.394018    6.017782   41.617003
 16    9.518927    6.119101   13.393545
 16   12.010729    6.135042   28.294259
  6    7.998329    7.106843   13.216079
  6   10.803648    7.637605   15.395491
  6    9.983343    6.551609   15.070997
  6   11.084891    7.919473   16.736198
  6    9.468556    5.751256   16.098240
  6   10.568119    7.134082   17.781982
  6    9.748021    6.050054   17.432949
  6   10.787598    7.520189   19.255040
  6   10.743218    6.316965   20.190329
  6    9.666451    8.491642   19.633197
  6   12.158339    8.143226   19.479502
  6   12.589266    8.647693   20.654150
  6   10.813005    6.359313   21.538128
  6    9.492978    9.047518   20.843249
  6   11.857389    8.721666   21.917054
  6   10.955072    7.530258   22.424433
  6   10.347616    8.878632   22.027938
  6   12.128463    6.291509   24.255756
  6   11.128196    7.211941   23.887812
  6   12.362334    5.972013   25.590030
  6   10.362356    7.786616   24.914840
  6   11.616634    6.588478   26.606121
  6   10.603599    7.488404   26.262411
  6   13.510673    7.136338   28.562691
  1    7.273633    6.780950   13.971639
  1   11.709686    8.785247   16.964013
  1    8.840146    4.896013   15.848940
  1   12.865253    8.097151   18.649657
  1   12.402047    9.192991   22.734784
  1    8.218463    8.174289   13.317437
  1   10.050175    9.490044   22.878861
  1   13.621753    9.001381   20.698291
  1    7.615693    6.900761   12.208404
  1   13.131733    5.245448   25.852923
  1   10.801421    5.399583   22.058983
  1    9.302658    5.428799   18.208623
  1    9.554003    8.479011   24.671489
  1   14.277818    6.838814   27.838263
  1   11.218427    8.261226   14.600717
  1    8.634961    9.710749   20.974832
  1   10.001719    7.950748   27.047837
  1   13.279020    8.202656   28.476543
  1   10.710590    5.330052   19.726738
  1    8.946710    8.722578   18.845831
  1   12.736328    5.825031   23.479789
  1   13.845666    6.911433   29.583486
 
E= -784.7636 eV
box:  11.588056 0 0   5.794028  10.035548 0 0 0  55.000000
Kpoints:  2  2  1
basis: NGX=  90 NGY=  90 NGZ= 420 NGXF= 128 NGYF= 128 NGZF= 630
