# Supplementary material for: Controlling piezoresistance in single molecules through the isomerisation of bullvalenes
Source: Nat Commun. 2023 Oct 3;14:6089. doi: 10.1038/s41467-023-41674-z (PMC10547723; doi:10.1038/s41467-023-41674-z)
Supplement: Supplementary file 4 — Source Data [file 41467_2023_41674_MOESM4_ESM.zip › Fig. 6 4-tip I at d = 12.8.txt]

 79    6.394028    6.017774    0.000000
 79    9.291042    6.017774    0.000000
 79   12.188056    6.017774    0.000000
 79    3.497014    6.017774    0.000000
 79    7.842535    8.526661    0.000000
 79   10.739549    8.526661    0.000000
 79   13.636563    8.526661    0.000000
 79    4.945521    8.526661    0.000000
 79    3.497014    1.000000    0.000000
 79    6.394028    1.000000    0.000000
 79    9.291042    1.000000    0.000000
 79    0.600000    1.000000    0.000000
 79    4.945521    3.508887    0.000000
 79    7.842535    3.508887    0.000000
 79   10.739549    3.508887    0.000000
 79    2.048507    3.508887    0.000000
 79    9.291042    7.690366    2.365402
 79   12.188056    7.690366    2.365402
 79   15.085070    7.690366    2.365402
 79    6.394028    7.690366    2.365402
 79    4.945521    0.163705    2.365402
 79    7.842535    0.163705    2.365402
 79   10.739549    0.163705    2.365402
 79    2.048507    0.163705    2.365402
 79    6.394028    2.672592    2.365402
 79    9.291042    2.672592    2.365402
 79   12.188056    2.672592    2.365402
 79    3.497014    2.672592    2.365402
 79    7.842535    5.181479    2.365402
 79   10.739549    5.181479    2.365402
 79   13.636563    5.181479    2.365402
 79    4.945521    5.181479    2.365402
 79    7.828895    6.860674    4.716570
 79   10.740302    6.855197    4.736451
 79   13.649584    6.858127    4.717169
 79    4.946563    6.857860    4.722782
 79    9.278343    9.374359    4.718393
 79   12.201958    9.374629    4.717606
 79   15.085646    9.361601    4.739133
 79    6.396555    9.364220    4.741193
 79    4.945744    1.836610    4.730379
 79    7.845171    1.836204    4.724439
 79   10.740857    1.839222    4.741539
 79    2.047371    1.837889    4.723822
 79    6.393172    4.344654    4.731861
 79    9.288473    4.327330    4.717902
 79   12.188751    4.332062    4.717931
 79    3.497516    4.345839    4.730999
 79    6.354816    6.007927    7.206310
 79    9.174467    5.957599    7.054988
 79   12.301816    5.951093    7.059559
 79    3.538297    6.009067    7.200024
 79    7.773607    8.565020    7.231070
 79   10.728059    8.661089    7.052210
 79   13.715916    8.571003    7.209659
 79    4.948821    8.527764    7.193845
 79    3.484220    1.043240    7.204368
 79    6.404490    1.042774    7.201819
 79    9.292002    0.999958    7.195769
 79    0.599227    0.995631    7.196841
 79    4.945087    3.511837    7.213723
 79    7.812287    3.480637    7.203215
 79   10.741187    3.419690    7.221120
 79    2.076182    3.480455    7.198752
 79   10.729495    5.193886    9.255144
 79   12.171754    7.704974    9.237958
 79    9.308126    7.674223    9.275716
 79   10.735171    6.891201   11.422400
 79   10.762255    6.889272   24.181342
 79    9.317318    7.702365   26.332280
 79   12.161097    7.709708   26.343187
 79   10.736925    5.182410   26.351295
 79    2.075772    3.479958   28.393896
 79   10.739172    3.416833   28.384137
 79    7.814069    3.477507   28.394444
 79    4.946401    3.510739   28.385278
 79    0.598740    0.996441   28.401495
 79    9.290224    0.994861   28.401542
 79    6.406764    1.040371   28.393598
 79    3.484319    1.042082   28.392583
 79    4.944644    8.526578   28.396568
 79   13.711714    8.566353   28.377293
 79   10.735324    8.662941   28.549847
 79    7.766885    8.567062   28.368821
 79    3.537275    6.004490   28.395832
 79   12.303899    5.957827   28.536924
 79    9.172492    5.957761   28.534737
 79    6.352661    6.005603   28.393773
 79    3.497105    4.344375   30.867593
 79   12.189497    4.331646   30.879506
 79    9.286952    4.330179   30.880317
 79    6.393642    4.345810   30.866984
 79    2.042666    1.836568   30.873243
 79   10.738907    1.837917   30.854610
 79    7.845680    1.836854   30.873918
 79    4.945232    1.836123   30.863433
 79    6.395882    9.361725   30.853217
 79   15.084769    9.359739   30.856265
 79   12.203680    9.373002   30.879448
 79    9.277738    9.375788   30.881465
 79    4.945294    6.858844   30.872374
 79   13.648839    6.856373   30.878436
 79   10.737567    6.856239   30.858207
 79    7.827591    6.861412   30.876316
 79    4.945483    5.181486   33.231051
 79   13.636525    5.181486   33.231051
 79   10.739511    5.181486   33.231051
 79    7.842497    5.181486   33.231051
 79    3.496976    2.672599   33.231051
 79   12.188018    2.672599   33.231051
 79    9.291004    2.672599   33.231051
 79    6.393990    2.672599   33.231051
 79    2.048469    0.163712   33.231051
 79   10.739511    0.163712   33.231051
 79    7.842497    0.163712   33.231051
 79    4.945483    0.163712   33.231051
 79    6.393990    7.690373   33.231051
 79   15.085032    7.690373   33.231051
 79   12.188018    7.690373   33.231051
 79    9.291004    7.690373   33.231051
 79    2.048469    3.508894   35.596453
 79   10.739511    3.508894   35.596453
 79    7.842497    3.508894   35.596453
 79    4.945483    3.508894   35.596453
 79    0.599962    1.000007   35.596453
 79    9.291004    1.000007   35.596453
 79    6.393990    1.000007   35.596453
 79    3.496976    1.000007   35.596453
 79    4.945483    8.526668   35.596453
 79   13.636525    8.526668   35.596453
 79   10.739511    8.526668   35.596453
 79    7.842497    8.526668   35.596453
 79    3.496976    6.017781   35.596453
 79   12.188018    6.017781   35.596453
 79    9.291004    6.017781   35.596453
 79    6.393990    6.017781   35.596453
 16   11.332836    6.573232   13.717110
 16   10.776206    6.147697   21.897376
  6   10.755312    4.882982   14.071209
  6   10.203765    7.544298   14.696584
  6    8.830500    7.582285   14.426069
  6   10.730540    8.314004   15.741932
  6    7.995186    8.362924   15.220740
  6    9.887697    9.109740   16.516895
  6    8.503924    9.153625   16.272121
  6    0.958730    0.782102   16.267948
  6    1.809428    0.026791   17.020056
  6   11.700001    1.906949   16.649985
  6   11.018326    2.055019   18.007567
  6    2.544723    1.657705   18.655803
  6   12.205324    2.957935   17.690226
  6    1.945026    2.803529   18.283955
  6   11.094840    0.970958   18.988299
  6    1.945824    0.263556   18.546650
  6    0.564714    0.178193   19.214584
  6    9.317082    9.634058   20.440700
  6    8.574459    9.262724   19.311040
  6    9.951450    8.685476   21.245601
  6    8.462132    7.892102   19.029910
  6    9.860322    7.329048   20.922176
  6    9.109641    6.933695   19.808697
  6    9.639429    4.728687   21.985800
  1   11.803336    8.294478   15.936944
  1    8.418623    7.016895   13.586180
  1    6.922118    8.369494   15.019164
  1    9.696926    4.772538   13.813786
  1   11.145820    2.344629   15.818509
  1   10.185853    0.775844   19.561239
  1    6.253063    9.424248   19.959153
  1    0.996836    0.613255   15.190091
  1   11.928528    3.983021   17.445551
  1   10.488262    8.998595   22.144076
  1    3.585791    1.716118   18.981337
  1    7.863624    7.557324   18.181208
  1   10.318814    9.714352   17.316155
  1   11.357722    4.216342   13.442161
  1    2.530310    3.723648   18.353970
  1    9.604991    4.201459   21.024613
  1    9.023115    5.879975   19.544127
  1    8.642619    5.061069   22.295705
  1   10.926908    4.665499   15.133300
  1   10.057398    2.566920   17.957081
  1    3.577178    0.645776   20.742948
  1   10.059728    4.066730   22.752354
 
E= -785.0766 eV
box:  11.588056 0 0   5.794028  10.035548 0 0 0  55.000000
Kpoints:  2  2  1
basis: NGX=  90 NGY=  90 NGZ= 420 NGXF= 128 NGYF= 128 NGZF= 630
