# Supplementary material for: Controlling piezoresistance in single molecules through the isomerisation of bullvalenes
Source: Nat Commun. 2023 Oct 3;14:6089. doi: 10.1038/s41467-023-41674-z (PMC10547723; doi:10.1038/s41467-023-41674-z)
Supplement: Supplementary file 4 — Source Data [file 41467_2023_41674_MOESM4_ESM.zip › Fig. 6 4-tip J at d = 12.8.txt]

 79    6.394028    6.017774    0.000000
 79    9.291042    6.017774    0.000000
 79   12.188056    6.017774    0.000000
 79    3.497014    6.017774    0.000000
 79    7.842535    8.526661    0.000000
 79   10.739549    8.526661    0.000000
 79   13.636563    8.526661    0.000000
 79    4.945521    8.526661    0.000000
 79    3.497014    1.000000    0.000000
 79    6.394028    1.000000    0.000000
 79    9.291042    1.000000    0.000000
 79    0.600000    1.000000    0.000000
 79    4.945521    3.508887    0.000000
 79    7.842535    3.508887    0.000000
 79   10.739549    3.508887    0.000000
 79    2.048507    3.508887    0.000000
 79    9.291042    7.690366    2.365402
 79   12.188056    7.690366    2.365402
 79   15.085070    7.690366    2.365402
 79    6.394028    7.690366    2.365402
 79    4.945521    0.163705    2.365402
 79    7.842535    0.163705    2.365402
 79   10.739549    0.163705    2.365402
 79    2.048507    0.163705    2.365402
 79    6.394028    2.672592    2.365402
 79    9.291042    2.672592    2.365402
 79   12.188056    2.672592    2.365402
 79    3.497014    2.672592    2.365402
 79    7.842535    5.181479    2.365402
 79   10.739549    5.181479    2.365402
 79   13.636563    5.181479    2.365402
 79    4.945521    5.181479    2.365402
 79    7.828664    6.860489    4.716145
 79   10.740262    6.855077    4.736683
 79   13.649408    6.858244    4.717210
 79    4.946357    6.858233    4.722809
 79    9.277842    9.374932    4.717587
 79   12.203060    9.374994    4.717132
 79   15.085320    9.361214    4.739665
 79    6.396693    9.363945    4.741107
 79    4.945668    1.837016    4.730478
 79    7.845150    1.836128    4.724180
 79   10.740797    1.839738    4.741612
 79    2.047188    1.838148    4.723836
 79    6.393185    4.344770    4.731979
 79    9.288309    4.327490    4.717915
 79   12.189052    4.332089    4.717722
 79    3.497404    4.346001    4.730967
 79    6.354466    6.007831    7.206271
 79    9.174003    5.958360    7.056896
 79   12.302634    5.953317    7.060291
 79    3.538730    6.009148    7.200595
 79    7.772581    8.565003    7.231742
 79   10.729628    8.661792    7.049294
 79   13.715131    8.570781    7.213183
 79    4.948424    8.527785    7.194007
 79    3.484092    1.043313    7.204447
 79    6.404311    1.043013    7.202241
 79    9.291195    0.999301    7.195303
 79    0.599798    0.994941    7.196009
 79    4.944810    3.511744    7.214627
 79    7.811663    3.480762    7.203123
 79   10.740372    3.417971    7.220234
 79    2.076495    3.480639    7.199312
 79   10.732617    5.189250    9.253730
 79   12.168796    7.709836    9.242435
 79    9.310817    7.684569    9.274158
 79   10.728096    6.897960   11.422653
 79   10.731459    6.894255   24.168776
 79    9.310152    7.677585   26.319793
 79   12.169513    7.705833   26.357208
 79   10.726451    5.192835   26.342589
 79    2.076637    3.478483   28.394615
 79   10.741353    3.419720   28.376354
 79    7.814665    3.477401   28.394066
 79    4.947085    3.510771   28.385057
 79    0.599182    0.994681   28.398708
 79    9.292426    0.998562   28.402683
 79    6.405950    1.040366   28.394295
 79    3.483439    1.043241   28.393041
 79    4.949481    8.525992   28.396763
 79   13.717723    8.567614   28.384357
 79   10.728666    8.662455   28.544591
 79    7.774022    8.565427   28.363959
 79    3.538457    6.003933   28.396542
 79   12.302355    5.950439   28.538031
 79    9.172187    5.956820   28.539988
 79    6.353336    6.005708   28.392084
 79    3.496776    4.344029   30.867629
 79   12.189100    4.331690   30.879680
 79    9.288089    4.328768   30.881014
 79    6.393281    4.345866   30.866795
 79    2.041870    1.836283   30.873020
 79   10.739247    1.838017   30.854070
 79    7.845111    1.837195   30.873943
 79    4.944737    1.836117   30.863653
 79    6.394924    9.363173   30.854535
 79   15.083807    9.359554   30.855663
 79   12.202779    9.373605   30.879706
 79    9.278078    9.375236   30.880346
 79    4.945007    6.858644   30.872789
 79   13.648735    6.855694   30.879039
 79   10.737767    6.856817   30.858663
 79    7.826047    6.862522   30.876255
 79    4.945641    5.181564   33.231144
 79   13.636683    5.181564   33.231144
 79   10.739669    5.181564   33.231144
 79    7.842655    5.181564   33.231144
 79    3.497134    2.672677   33.231144
 79   12.188176    2.672677   33.231144
 79    9.291162    2.672677   33.231144
 79    6.394148    2.672677   33.231144
 79    2.048627    0.163790   33.231144
 79   10.739669    0.163790   33.231144
 79    7.842655    0.163790   33.231144
 79    4.945641    0.163790   33.231144
 79    6.394148    7.690451   33.231144
 79   15.085190    7.690451   33.231144
 79   12.188176    7.690451   33.231144
 79    9.291162    7.690451   33.231144
 79    2.048627    3.508972   35.596546
 79   10.739669    3.508972   35.596546
 79    7.842655    3.508972   35.596546
 79    4.945641    3.508972   35.596546
 79    0.600120    1.000085   35.596546
 79    9.291162    1.000085   35.596546
 79    6.394148    1.000085   35.596546
 79    3.497134    1.000085   35.596546
 79    4.945641    8.526746   35.596546
 79   13.636683    8.526746   35.596546
 79   10.739669    8.526746   35.596546
 79    7.842655    8.526746   35.596546
 79    3.497134    6.017859   35.596546
 79   12.188176    6.017859   35.596546
 79    9.291162    6.017859   35.596546
 79    6.394148    6.017859   35.596546
 16   11.315132    6.364014   13.703287
 16   11.366452    6.476418   21.893038
  6   10.887258    4.608566   13.809379
  6   10.109993    7.173893   14.727030
  6    9.087324    6.510870   15.415547
  6   10.219554    8.568714   14.822446
  6    8.177711    7.246128   16.178762
  6    9.301898    9.285724   15.586491
  6    8.258394    8.643473   16.270946
  6    0.962680    0.689629   16.333183
  6    7.203431    9.414885   17.024399
  6    5.870446    9.480574   16.217157
  6   16.118671    9.378521   16.802692
  6   12.132739    1.902031   17.048236
  6   10.851512    0.700556   18.847064
  6   11.365711    1.944146   18.152086
  6   15.718025    9.936241   17.958978
  6    7.155674    9.290409   18.513985
  6    6.216600    9.878175   19.298773
  6    7.807785    7.628713   20.271061
  6    8.199821    8.512238   19.242963
  6    8.741928    6.996916   21.087171
  6    9.575989    8.701732   19.032444
  6   10.107277    7.201373   20.859860
  6   10.521184    8.052653   19.826777
  6   11.040080    4.693515   21.715303
  1   11.006897    9.095074   14.279972
  1    8.976968    5.428969   15.349767
  1    7.376337    6.719892   16.701888
  1    9.865205    4.425854   13.458751
  1    5.970110    8.986914   15.251309
  1   14.688175    9.796768   18.294031
  1    6.319326    9.747711   20.377546
  1    1.515346    0.891086   15.417150
  1   10.296397    1.007741   19.742943
  1    8.406712    6.364977   21.913517
  1   12.482429    2.844717   16.618968
  1    9.920486    9.380247   18.252644
  1    3.607272    0.335069   15.645157
  1   11.589507    4.110195   13.130023
  1   11.112402    2.912643   18.589841
  1   11.244368    4.392794   20.680033
  1   11.586238    8.218075   19.661047
  1   10.010912    4.454165   22.000531
  1   11.029859    4.239641   14.833676
  1   15.397535    8.800180   16.220164
  1    6.744514    7.454385   20.442333
  1   11.732747    4.191973   22.401759
 
E= -785.2566 eV
box:  11.588056 0 0   5.794028  10.035548 0 0 0  55.000000
Kpoints:  2  2  1
basis: NGX=  90 NGY=  90 NGZ= 420 NGXF= 128 NGYF= 128 NGZF= 630
