# Supplementary material for: Controlling piezoresistance in single molecules through the isomerisation of bullvalenes
Source: Nat Commun. 2023 Oct 3;14:6089. doi: 10.1038/s41467-023-41674-z (PMC10547723; doi:10.1038/s41467-023-41674-z)
Supplement: Supplementary file 4 — Source Data [file 41467_2023_41674_MOESM4_ESM.zip › Fig. 6 4-tip K at d = 12.8.txt]

 79    6.394028    6.017774    0.000000
 79    9.291042    6.017774    0.000000
 79   12.188056    6.017774    0.000000
 79    3.497014    6.017774    0.000000
 79    7.842535    8.526661    0.000000
 79   10.739549    8.526661    0.000000
 79   13.636563    8.526661    0.000000
 79    4.945521    8.526661    0.000000
 79    3.497014    1.000000    0.000000
 79    6.394028    1.000000    0.000000
 79    9.291042    1.000000    0.000000
 79    0.600000    1.000000    0.000000
 79    4.945521    3.508887    0.000000
 79    7.842535    3.508887    0.000000
 79   10.739549    3.508887    0.000000
 79    2.048507    3.508887    0.000000
 79    9.291042    7.690366    2.365402
 79   12.188056    7.690366    2.365402
 79   15.085070    7.690366    2.365402
 79    6.394028    7.690366    2.365402
 79    4.945521    0.163705    2.365402
 79    7.842535    0.163705    2.365402
 79   10.739549    0.163705    2.365402
 79    2.048507    0.163705    2.365402
 79    6.394028    2.672592    2.365402
 79    9.291042    2.672592    2.365402
 79   12.188056    2.672592    2.365402
 79    3.497014    2.672592    2.365402
 79    7.842535    5.181479    2.365402
 79   10.739549    5.181479    2.365402
 79   13.636563    5.181479    2.365402
 79    4.945521    5.181479    2.365402
 79    7.824559    6.864408    4.715380
 79   10.740556    6.853803    4.736268
 79   13.650000    6.855500    4.715965
 79    4.945076    6.858241    4.725881
 79    9.274800    9.375187    4.717141
 79   12.200738    9.373796    4.720045
 79   15.086712    9.360303    4.739085
 79    6.395575    9.365634    4.738835
 79    4.944813    1.838400    4.734139
 79    7.843750    1.836616    4.727877
 79   10.742637    1.836348    4.739242
 79    2.046793    1.840461    4.727102
 79    6.392571    4.345641    4.733855
 79    9.287220    4.328272    4.718635
 79   12.189009    4.333406    4.718709
 79    3.498680    4.346420    4.734348
 79    6.350200    6.009434    7.212351
 79    9.165157    5.977164    7.043465
 79   12.305231    5.953979    7.058483
 79    3.540677    6.010164    7.211830
 79    7.774508    8.566169    7.225519
 79   10.705170    8.654805    7.046538
 79   13.724904    8.572018    7.190221
 79    4.956915    8.525621    7.204125
 79    3.481867    1.044301    7.209765
 79    6.403446    1.035223    7.206662
 79    9.290485    0.999429    7.196032
 79    0.607802    0.989660    7.205086
 79    4.943897    3.510682    7.224311
 79    7.813756    3.483288    7.203699
 79   10.744683    3.406376    7.193556
 79    2.076916    3.479399    7.209125
 79   10.692507    5.173354    9.205552
 79   12.170720    7.749189    9.207829
 79    9.276490    7.689087    9.315843
 79   10.739645    6.863436   11.362528
 79   10.720915    6.886080   24.206005
 79    9.303240    7.694679   26.382743
 79   12.169095    7.679804   26.349262
 79   10.747896    5.202939   26.363650
 79    2.075065    3.478806   28.390611
 79   10.736580    3.415608   28.384120
 79    7.813040    3.473640   28.393241
 79    4.943643    3.510319   28.380668
 79    0.599322    1.000378   28.398184
 79    9.290035    0.995500   28.396599
 79    6.408510    1.045140   28.389790
 79    3.481494    1.040721   28.393010
 79    4.940538    8.523465   28.394216
 79   13.711289    8.571514   28.378650
 79   10.744331    8.672155   28.562140
 79    7.755957    8.571682   28.399609
 79    3.539043    6.005889   28.391628
 79   12.309490    5.953454   28.564887
 79    9.169854    5.942879   28.561479
 79    6.351230    6.007627   28.395621
 79    3.496968    4.344199   30.866514
 79   12.186122    4.325290   30.885330
 79    9.290827    4.325256   30.886580
 79    6.394170    4.345136   30.866229
 79    2.044603    1.837144   30.871567
 79   10.737935    1.834681   30.855714
 79    7.843346    1.837164   30.875060
 79    4.945735    1.835985   30.863113
 79    6.390195    9.364027   30.855771
 79   15.086743    9.362917   30.855743
 79   12.206243    9.372946   30.885480
 79    9.274545    9.376275   30.887045
 79    4.945550    6.855888   30.873996
 79   13.654249    6.863946   30.886728
 79   10.739658    6.858096   30.862150
 79    7.825887    6.864334   30.885369
 79    4.945521    5.181479   33.233674
 79   13.636563    5.181479   33.233674
 79   10.739549    5.181479   33.233674
 79    7.842535    5.181479   33.233674
 79    3.497014    2.672592   33.233674
 79   12.188056    2.672592   33.233674
 79    9.291042    2.672592   33.233674
 79    6.394028    2.672592   33.233674
 79    2.048507    0.163705   33.233674
 79   10.739549    0.163705   33.233674
 79    7.842535    0.163705   33.233674
 79    4.945521    0.163705   33.233674
 79    6.394028    7.690366   33.233674
 79   15.085070    7.690366   33.233674
 79   12.188056    7.690366   33.233674
 79    9.291042    7.690366   33.233674
 79    2.048507    3.508887   35.599076
 79   10.739549    3.508887   35.599076
 79    7.842535    3.508887   35.599076
 79    4.945521    3.508887   35.599076
 79    0.600000    1.000000   35.599076
 79    9.291042    1.000000   35.599076
 79    6.394028    1.000000   35.599076
 79    3.497014    1.000000   35.599076
 79    4.945521    8.526661   35.599076
 79   13.636563    8.526661   35.599076
 79   10.739549    8.526661   35.599076
 79    7.842535    8.526661   35.599076
 79    3.497014    6.017774   35.599076
 79   12.188056    6.017774   35.599076
 79    9.291042    6.017774   35.599076
 79    6.394028    6.017774   35.599076
 16   12.319033    5.973375   12.965036
 16   10.344683    6.757123   21.868841
  6   13.510417    5.215119   11.816005
  6   12.920449    8.653176   13.415505
  6   13.263508    7.319847   13.659197
  6   13.503820    9.667629   14.179022
  6   14.270670    7.011581   14.582540
  6   14.438650    9.363596   15.172362
  6   14.863584    8.031609   15.317243
  6    8.947612    0.277744   16.294669
  6   10.406627    0.726017   16.536538
  6    9.355398    1.732067   16.034328
  6   11.003375    0.794860   17.875580
  6   10.388254    1.174633   19.013394
  6   13.875330    9.966073   17.432900
  6    8.876342    2.839210   16.876233
  6    8.683067    2.811420   18.209664
  6    8.021601    0.460755   18.675935
  6    8.936976    1.602215   19.091910
  6   11.621634    9.420835   19.138067
  6   12.886271    9.828945   19.608926
  6   10.835947    8.532530   19.862628
  6   13.269365    9.434659   20.903571
  6   11.298264    8.048861   21.091662
  6   12.490166    8.543002   21.637730
  6   11.287355    5.286353   21.344154
  1   13.806588    5.934970   11.045259
  1    7.383275    0.665226   14.040390
  1   14.547675    5.971344   14.766811
  1    0.466610    0.502031   17.933866
  1    8.317653    3.715441   18.700927
  1   14.373942    4.855387   12.386752
  1    8.705475    1.877124   20.129417
  1   10.959997    1.167591   19.943733
  1   12.986868    4.373304   11.345844
  1    9.875842    8.194351   19.469151
  1   13.226411    9.111432   17.236643
  1   15.602725    7.791107   16.083253
  1   14.224820    9.767806   21.314428
  1   11.221487    5.192297   20.253384
  1   12.163528    8.885026   12.661882
  1    8.666737    3.771205   16.346001
  1   12.814276    8.201864   22.624354
  1   12.329695    5.366167   21.667965
  1   11.081654    0.390836   15.749328
  1    9.465441    1.971662   14.976511
  1   11.274814    9.788768   18.172598
  1   10.810978    4.424991   21.827910
 
E=  -785.2564 eV
box:  11.588056 0 0   5.794028  10.035548 0 0 0  50.000000
Kpoints:  2  2  1
basis: NGX=  90 NGY=  90 NGZ= 378 NGXF= 128 NGYF= 128 NGZF= 560
