# Supplementary material for: Controlling piezoresistance in single molecules through the isomerisation of bullvalenes
Source: Nat Commun. 2023 Oct 3;14:6089. doi: 10.1038/s41467-023-41674-z (PMC10547723; doi:10.1038/s41467-023-41674-z)
Supplement: Supplementary file 4 — Source Data [file 41467_2023_41674_MOESM4_ESM.zip › Fig. 6 4-tip K at d = 14.0.txt]

 79    6.394028    6.017774    0.000000
 79    9.291042    6.017774    0.000000
 79   12.188056    6.017774    0.000000
 79    3.497014    6.017774    0.000000
 79    7.842535    8.526661    0.000000
 79   10.739549    8.526661    0.000000
 79   13.636563    8.526661    0.000000
 79    4.945521    8.526661    0.000000
 79    3.497014    1.000000    0.000000
 79    6.394028    1.000000    0.000000
 79    9.291042    1.000000    0.000000
 79    0.600000    1.000000    0.000000
 79    4.945521    3.508887    0.000000
 79    7.842535    3.508887    0.000000
 79   10.739549    3.508887    0.000000
 79    2.048507    3.508887    0.000000
 79    9.291042    7.690366    2.365402
 79   12.188056    7.690366    2.365402
 79   15.085070    7.690366    2.365402
 79    6.394028    7.690366    2.365402
 79    4.945521    0.163705    2.365402
 79    7.842535    0.163705    2.365402
 79   10.739549    0.163705    2.365402
 79    2.048507    0.163705    2.365402
 79    6.394028    2.672592    2.365402
 79    9.291042    2.672592    2.365402
 79   12.188056    2.672592    2.365402
 79    3.497014    2.672592    2.365402
 79    7.842535    5.181479    2.365402
 79   10.739549    5.181479    2.365402
 79   13.636563    5.181479    2.365402
 79    4.945521    5.181479    2.365402
 79    7.827757    6.861749    4.717733
 79   10.740201    6.855054    4.737451
 79   13.648844    6.855544    4.717839
 79    4.945421    6.858658    4.723109
 79    9.277111    9.374377    4.718858
 79   12.200083    9.374414    4.719956
 79   15.083771    9.360627    4.739113
 79    6.394528    9.365248    4.738132
 79    4.944398    1.837793    4.731261
 79    7.843862    1.836398    4.725203
 79   10.741137    1.838565    4.739762
 79    2.046361    1.838407    4.724746
 79    6.392172    4.344695    4.732189
 79    9.287756    4.328093    4.718691
 79   12.188457    4.333643    4.718682
 79    3.496892    4.345596    4.731041
 79    6.353629    6.008161    7.207931
 79    9.171322    5.966369    7.055367
 79   12.303454    5.953907    7.061351
 79    3.539335    6.009039    7.204028
 79    7.773211    8.565623    7.222762
 79   10.717843    8.654726    7.055605
 79   13.718600    8.570935    7.203173
 79    4.952983    8.528268    7.197880
 79    3.483628    1.041342    7.206740
 79    6.401847    1.037576    7.203168
 79    9.289913    0.999361    7.194999
 79    0.601499    0.991903    7.199144
 79    4.944673    3.511493    7.218164
 79    7.811803    3.482493    7.201888
 79   10.741403    3.413820    7.206905
 79    2.076130    3.479681    7.200532
 79   10.719150    5.181044    9.231491
 79   12.174577    7.717803    9.229091
 79    9.279458    7.684339    9.294220
 79   10.693274    6.888059   11.388443
 79   10.680143    6.871031   25.398627
 79    9.306209    7.704446   27.524827
 79   12.166041    7.715101   27.552426
 79   10.726964    5.183287   27.568700
 79    2.076709    3.477881   29.591483
 79   10.744568    3.414011   29.592347
 79    7.817051    3.479418   29.594227
 79    4.947493    3.509109   29.581646
 79    0.604638    0.991541   29.597124
 79    9.292767    0.996744   29.601279
 79    6.408383    1.037463   29.593127
 79    3.485337    1.041794   29.590265
 79    4.950384    8.526146   29.592285
 79   13.715884    8.565114   29.583998
 79   10.730423    8.662355   29.750525
 79    7.771869    8.564569   29.579611
 79    3.540019    6.005534   29.592818
 79   12.307145    5.956171   29.738344
 79    9.173149    5.964797   29.743590
 79    6.354133    6.005836   29.591810
 79    3.496554    4.343729   32.064967
 79   12.190610    4.332237   32.079122
 79    9.288315    4.328058   32.078665
 79    6.391551    4.345713   32.065329
 79    2.043552    1.839174   32.072973
 79   10.739971    1.835828   32.053879
 79    7.844154    1.837138   32.072992
 79    4.944695    1.836192   32.065913
 79    6.389536    9.363259   32.058627
 79   15.083196    9.359056   32.053870
 79   12.202853    9.374315   32.080595
 79    9.271993    9.373377   32.077870
 79    4.942975    6.858066   32.072417
 79   13.648394    6.856986   32.080000
 79   10.738543    6.856634   32.059944
 79    7.827557    6.861065   32.078054
 79    4.945541    5.181292   34.431726
 79   13.636583    5.181292   34.431726
 79   10.739569    5.181292   34.431726
 79    7.842555    5.181292   34.431726
 79    3.497034    2.672405   34.431726
 79   12.188076    2.672405   34.431726
 79    9.291062    2.672405   34.431726
 79    6.394048    2.672405   34.431726
 79    2.048527    0.163518   34.431726
 79   10.739569    0.163518   34.431726
 79    7.842555    0.163518   34.431726
 79    4.945541    0.163518   34.431726
 79    6.394048    7.690179   34.431726
 79   15.085090    7.690179   34.431726
 79   12.188076    7.690179   34.431726
 79    9.291062    7.690179   34.431726
 79    2.048527    3.508700   36.797128
 79   10.739569    3.508700   36.797128
 79    7.842555    3.508700   36.797128
 79    4.945541    3.508700   36.797128
 79    0.600020    0.999813   36.797128
 79    9.291062    0.999813   36.797128
 79    6.394048    0.999813   36.797128
 79    3.497034    0.999813   36.797128
 79    4.945541    8.526474   36.797128
 79   13.636583    8.526474   36.797128
 79   10.739569    8.526474   36.797128
 79    7.842555    8.526474   36.797128
 79    3.497034    6.017587   36.797128
 79   12.188076    6.017587   36.797128
 79    9.291062    6.017587   36.797128
 79    6.394048    6.017587   36.797128
 16   12.044161    6.210947   13.266139
 16   11.524484    6.058142   23.323592
  6   13.535344    5.640786   12.404331
  6   11.582888    8.663307   14.360158
  6   12.564025    7.697904   14.089711
  6   11.879141    9.732528   15.200269
  6   13.863949    7.868400   14.580963
  6   13.151917    9.867467   15.775762
  6   14.149819    8.950920   15.412987
  6    7.550192    0.746767   16.950986
  6    8.727226    1.740666   16.962746
  6    7.286002    2.249746   16.780615
  6    9.512030    2.015083   18.172407
  6    9.044056    2.085489   19.433858
  6    7.160208    0.037589   18.181372
  6    6.593968    3.046574   17.800939
  6    6.703010    2.906102   19.135506
  6    7.135862    0.476461   19.463032
  6    7.591703    1.884221   19.818742
  6   11.523250    8.583830   20.200001
  6   12.507308    9.549972   20.501175
  6   11.246951    7.537470   21.067738
  6   13.111323    9.490967   21.775160
  6   11.917701    7.454161   22.294306
  6   12.818281    8.461309   22.667625
  6   13.158333    5.439389   23.825849
  1   13.962865    6.452966   11.806595
  1    5.306949    0.421189   15.448278
  1   14.646637    7.145184   14.353823
  1   10.581531    2.176362   18.011306
  1    6.122018    3.568771   19.781072
  1   14.261750    5.238444   13.120268
  1    7.495230    2.023300   20.902361
  1    9.748593    2.296234   20.242316
  1   13.195159    4.841083   11.735029
  1   10.512997    6.777475   20.796289
  1   12.681764    9.029472   18.010194
  1   15.149974    9.055211   15.837397
  1    8.057124    0.204210   22.061466
  1   13.713961    5.127989   22.933132
  1   10.587101    8.559948   13.925974
  1    5.928633    3.825145   17.417744
  1   13.293911    8.440560   23.647633
  1   13.711206    6.192728   24.394682
  1    9.297604    1.739557   16.033297
  1    7.065453    2.528862   15.750069
  1   10.982161    8.654579   19.256245
  1   12.960984    4.576458   24.473495
 
E= -785.3149 eV
box:  11.588056 0 0   5.794028  10.035548 0 0 0  55.000000
Kpoints:  2  2  1
basis: NGX=  90 NGY=  90 NGZ= 420 NGXF= 128 NGYF= 128 NGZF= 630
