# Supplementary material for: Controlling piezoresistance in single molecules through the isomerisation of bullvalenes
Source: Nat Commun. 2023 Oct 3;14:6089. doi: 10.1038/s41467-023-41674-z (PMC10547723; doi:10.1038/s41467-023-41674-z)
Supplement: Supplementary file 4 — Source Data [file 41467_2023_41674_MOESM4_ESM.zip › Fig. 6 4-tip K at d = 15.2.txt]

 79    6.394028    6.017774    0.000000
 79    9.291042    6.017774    0.000000
 79   12.188056    6.017774    0.000000
 79    3.497014    6.017774    0.000000
 79    7.842535    8.526661    0.000000
 79   10.739549    8.526661    0.000000
 79   13.636563    8.526661    0.000000
 79    4.945521    8.526661    0.000000
 79    3.497014    1.000000    0.000000
 79    6.394028    1.000000    0.000000
 79    9.291042    1.000000    0.000000
 79    0.600000    1.000000    0.000000
 79    4.945521    3.508887    0.000000
 79    7.842535    3.508887    0.000000
 79   10.739549    3.508887    0.000000
 79    2.048507    3.508887    0.000000
 79    9.291042    7.690366    2.365402
 79   12.188056    7.690366    2.365402
 79   15.085070    7.690366    2.365402
 79    6.394028    7.690366    2.365402
 79    4.945521    0.163705    2.365402
 79    7.842535    0.163705    2.365402
 79   10.739549    0.163705    2.365402
 79    2.048507    0.163705    2.365402
 79    6.394028    2.672592    2.365402
 79    9.291042    2.672592    2.365402
 79   12.188056    2.672592    2.365402
 79    3.497014    2.672592    2.365402
 79    7.842535    5.181479    2.365402
 79   10.739549    5.181479    2.365402
 79   13.636563    5.181479    2.365402
 79    4.945521    5.181479    2.365402
 79    7.828470    6.860508    4.714055
 79   10.740410    6.854080    4.735331
 79   13.650935    6.859644    4.715413
 79    4.946597    6.857267    4.724602
 79    9.277067    9.375809    4.714855
 79   12.207536    9.374744    4.715891
 79   15.087978    9.360906    4.741415
 79    6.396277    9.364056    4.740093
 79    4.946233    1.837228    4.731877
 79    7.844982    1.836312    4.725605
 79   10.740707    1.837872    4.740957
 79    2.047604    1.838907    4.725092
 79    6.393491    4.344603    4.732726
 79    9.287972    4.327286    4.716631
 79   12.189006    4.331639    4.716882
 79    3.498134    4.346116    4.732445
 79    6.352616    6.007390    7.206425
 79    9.170279    5.958556    7.050374
 79   12.306530    5.958448    7.053362
 79    3.538969    6.008994    7.205537
 79    7.763372    8.568276    7.216633
 79   10.735939    8.662993    7.038381
 79   13.712928    8.568673    7.216431
 79    4.945316    8.526623    7.198119
 79    3.483726    1.041373    7.204850
 79    6.405411    1.042240    7.204858
 79    9.288619    0.997099    7.196651
 79    0.599999    0.996416    7.196965
 79    4.944448    3.511189    7.216746
 79    7.813211    3.479354    7.204129
 79   10.740028    3.413981    7.207233
 79    2.075730    3.479194    7.202025
 79   10.736591    5.185759    9.229136
 79   12.161354    7.713143    9.250569
 79    9.312021    7.704488    9.254593
 79   10.710744    6.870381   11.398709
 79   10.685440    6.864575   26.595017
 79    9.307121    7.700152   28.720523
 79   12.167895    7.715021   28.750504
 79   10.728950    5.183130   28.769023
 79    2.077137    3.478089   30.789642
 79   10.742696    3.413755   30.792571
 79    7.815312    3.479393   30.793444
 79    4.947105    3.508896   30.779781
 79    0.605392    0.993541   30.798103
 79    9.293949    0.997027   30.804114
 79    6.408598    1.037006   30.792678
 79    3.485041    1.042191   30.787413
 79    4.951351    8.526860   30.790387
 79   13.717382    8.566091   30.784882
 79   10.731445    8.659152   30.951841
 79    7.773375    8.565115   30.778970
 79    3.541039    6.006142   30.789045
 79   12.307206    5.955023   30.939859
 79    9.172077    5.963922   30.944050
 79    6.353088    6.006529   30.789526
 79    3.490425    4.347786   33.264410
 79   12.186947    4.331923   33.280504
 79    9.285398    4.328741   33.279389
 79    6.387870    4.345708   33.263970
 79    2.044433    1.838562   33.271325
 79   10.740224    1.837067   33.256154
 79    7.843265    1.838214   33.271470
 79    4.942436    1.838424   33.263079
 79    6.389413    9.362058   33.255637
 79   15.082552    9.360338   33.253405
 79   12.201350    9.376490   33.282381
 79    9.273192    9.376312   33.278363
 79    4.943019    6.857797   33.270366
 79   13.648352    6.860457   33.281511
 79   10.738456    6.856208   33.260121
 79    7.825531    6.861440   33.278908
 79    4.945515    5.181500   35.630450
 79   13.636557    5.181500   35.630450
 79   10.739543    5.181500   35.630450
 79    7.842529    5.181500   35.630450
 79    3.497008    2.672613   35.630450
 79   12.188050    2.672613   35.630450
 79    9.291036    2.672613   35.630450
 79    6.394022    2.672613   35.630450
 79    2.048501    0.163726   35.630450
 79   10.739543    0.163726   35.630450
 79    7.842529    0.163726   35.630450
 79    4.945515    0.163726   35.630450
 79    6.394022    7.690387   35.630450
 79   15.085064    7.690387   35.630450
 79   12.188050    7.690387   35.630450
 79    9.291036    7.690387   35.630450
 79    2.048501    3.508908   37.995852
 79   10.739543    3.508908   37.995852
 79    7.842529    3.508908   37.995852
 79    4.945515    3.508908   37.995852
 79    0.599994    1.000021   37.995852
 79    9.291036    1.000021   37.995852
 79    6.394022    1.000021   37.995852
 79    3.497008    1.000021   37.995852
 79    4.945515    8.526682   37.995852
 79   13.636557    8.526682   37.995852
 79   10.739543    8.526682   37.995852
 79    7.842529    8.526682   37.995852
 79    3.497008    6.017795   37.995852
 79   12.188050    6.017795   37.995852
 79    9.291036    6.017795   37.995852
 79    6.394022    6.017795   37.995852
 16   11.014528    6.163392   13.649586
 16   11.494381    6.114121   24.477416
  6   12.778445    5.732973   13.715459
  6    9.838820    7.636747   15.599113
  6   10.915709    7.595575   14.702595
  6    9.732566    8.692961   16.495614
  6   11.837660    8.648352   14.667523
  6   10.702312    9.708669   16.539918
  6   11.735062    9.686563   15.595520
  6    4.859763    0.623308   17.699122
  6    5.378318    2.059963   17.535730
  6    3.865761    1.813489   17.591961
  6    6.099816    2.758791   18.610700
  6    5.835950    2.684613   19.927442
  6   10.811415    9.939183   18.974674
  6    3.020267    2.237826   18.712270
  6    3.369462    2.264482   20.011904
  6    4.940514    0.364873   20.247488
  6    4.729749    1.846053   20.534222
  6   10.354789    8.121843   21.182928
  6   10.864745    9.425243   21.347135
  6   10.568123    7.133289   22.135540
  6   11.519404    9.722596   22.558846
  6   11.272201    7.436499   23.307254
  6   11.717052    8.746506   23.533345
  6   13.296513    6.105554   24.725815
  1   13.404073    6.538245   13.319092
  1    8.908777    8.711932   17.212262
  1   12.641169    8.653339   13.930510
  1    6.923909    3.397872   18.283419
  1    2.631858    2.593465   20.746918
  1   13.049621    5.492808   14.750998
  1    4.735495    1.996655   21.620451
  1    6.455996    3.261698   20.617207
  1   12.887012    4.847874   13.076946
  1   10.185245    6.123007   21.980117
  1   11.029131    8.877531   18.847173
  1    6.696528    0.437541   15.595795
  1    6.111154    0.691266   22.738550
  1   13.782904    5.818658   23.785440
  1    9.106314    6.827235   15.604225
  1    2.007822    2.549931   18.442446
  1   12.213408    9.000883   24.471370
  1   13.651689    7.080835   25.072399
  1    5.733893    2.282660   16.529523
  1    3.390204    1.863982   16.612176
  1    9.778666    7.883961   20.288339
  1   13.488492    5.354249   25.501463
 
E= -785.2498 eV
box:  11.588056 0 0   5.794028  10.035548 0 0 0  55.000000
Kpoints:  2  2  1
basis: NGX=  90 NGY=  90 NGZ= 420 NGXF= 128 NGYF= 128 NGZF= 630
