# Supplementary material for: Controlling piezoresistance in single molecules through the isomerisation of bullvalenes
Source: Nat Commun. 2023 Oct 3;14:6089. doi: 10.1038/s41467-023-41674-z (PMC10547723; doi:10.1038/s41467-023-41674-z)
Supplement: Supplementary file 4 — Source Data [file 41467_2023_41674_MOESM4_ESM.zip › Fig. 6 4-tip K at d = 16.4.txt]

 79    6.394028    6.017774    0.000000
 79    9.291042    6.017774    0.000000
 79   12.188056    6.017774    0.000000
 79    3.497014    6.017774    0.000000
 79    7.842535    8.526661    0.000000
 79   10.739549    8.526661    0.000000
 79   13.636563    8.526661    0.000000
 79    4.945521    8.526661    0.000000
 79    3.497014    1.000000    0.000000
 79    6.394028    1.000000    0.000000
 79    9.291042    1.000000    0.000000
 79    0.600000    1.000000    0.000000
 79    4.945521    3.508887    0.000000
 79    7.842535    3.508887    0.000000
 79   10.739549    3.508887    0.000000
 79    2.048507    3.508887    0.000000
 79    9.291042    7.690366    2.365402
 79   12.188056    7.690366    2.365402
 79   15.085070    7.690366    2.365402
 79    6.394028    7.690366    2.365402
 79    4.945521    0.163705    2.365402
 79    7.842535    0.163705    2.365402
 79   10.739549    0.163705    2.365402
 79    2.048507    0.163705    2.365402
 79    6.394028    2.672592    2.365402
 79    9.291042    2.672592    2.365402
 79   12.188056    2.672592    2.365402
 79    3.497014    2.672592    2.365402
 79    7.842535    5.181479    2.365402
 79   10.739549    5.181479    2.365402
 79   13.636563    5.181479    2.365402
 79    4.945521    5.181479    2.365402
 79    7.828763    6.861686    4.714797
 79   10.740977    6.853598    4.734810
 79   13.651237    6.859045    4.715671
 79    4.947228    6.857631    4.725445
 79    9.275484    9.376877    4.714058
 79   12.209341    9.374365    4.715773
 79   15.087461    9.360562    4.743945
 79    6.396977    9.363989    4.742118
 79    4.946048    1.837378    4.733302
 79    7.844515    1.836883    4.726812
 79   10.739926    1.838936    4.742365
 79    2.047377    1.839349    4.726119
 79    6.393791    4.344655    4.733403
 79    9.287770    4.328332    4.718260
 79   12.188746    4.331873    4.717770
 79    3.498210    4.346090    4.733245
 79    6.351200    6.008766    7.205753
 79    9.170809    5.962100    7.053643
 79   12.306126    5.961298    7.056061
 79    3.539685    6.010806    7.204677
 79    7.767343    8.566021    7.220824
 79   10.736081    8.662393    7.034426
 79   13.709356    8.566552    7.222851
 79    4.945440    8.528206    7.200865
 79    3.482699    1.041402    7.208022
 79    6.405127    1.042203    7.207863
 79    9.285313    0.995246    7.197747
 79    0.600281    0.995659    7.197725
 79    4.945185    3.511380    7.218047
 79    7.816135    3.478762    7.204948
 79   10.740447    3.412695    7.208266
 79    2.075072    3.479475    7.203500
 79   10.736656    5.186452    9.230849
 79   12.150884    7.717174    9.262283
 79    9.320838    7.714188    9.266197
 79   10.713320    6.863765   11.418107
 79   10.688025    6.867354   27.773060
 79    9.319283    7.712271   29.920873
 79   12.157431    7.715565   29.936954
 79   10.737489    5.188642   29.964079
 79    2.079327    3.476457   31.991763
 79   10.742493    3.418277   31.991278
 79    7.813036    3.479073   31.996364
 79    4.946808    3.507573   31.977802
 79    0.604417    0.993547   31.998102
 79    9.290432    0.997693   32.000371
 79    6.407029    1.038126   31.992518
 79    3.486984    1.038537   31.985142
 79    4.947711    8.528433   31.990115
 79   13.714509    8.563016   31.976470
 79   10.736807    8.657116   32.162169
 79    7.770403    8.562815   31.975480
 79    3.540718    6.005924   31.987763
 79   12.308460    5.956592   32.140402
 79    9.170472    5.961407   32.141260
 79    6.349322    6.007670   31.992470
 79    3.495809    4.342990   34.463872
 79   12.188664    4.332104   34.480659
 79    9.287659    4.328831   34.480902
 79    6.390949    4.346063   34.465364
 79    2.041757    1.836441   34.470111
 79   10.737317    1.837520   34.452969
 79    7.843482    1.839076   34.472319
 79    4.943440    1.837092   34.462971
 79    6.390140    9.362034   34.454618
 79   15.080509    9.359833   34.451729
 79   12.206272    9.374567   34.484176
 79    9.273157    9.376647   34.482198
 79    4.943571    6.858193   34.470906
 79   13.650137    6.857611   34.479681
 79   10.739757    6.855778   34.461015
 79    7.827522    6.861801   34.476201
 79    4.945518    5.181558   36.831033
 79   13.636560    5.181558   36.831033
 79   10.739546    5.181558   36.831033
 79    7.842532    5.181558   36.831033
 79    3.497011    2.672671   36.831033
 79   12.188053    2.672671   36.831033
 79    9.291039    2.672671   36.831033
 79    6.394025    2.672671   36.831033
 79    2.048504    0.163784   36.831033
 79   10.739546    0.163784   36.831033
 79    7.842532    0.163784   36.831033
 79    4.945518    0.163784   36.831033
 79    6.394025    7.690445   36.831033
 79   15.085067    7.690445   36.831033
 79   12.188053    7.690445   36.831033
 79    9.291039    7.690445   36.831033
 79    2.048504    3.508966   39.196435
 79   10.739546    3.508966   39.196435
 79    7.842532    3.508966   39.196435
 79    4.945518    3.508966   39.196435
 79    0.599997    1.000079   39.196435
 79    9.291039    1.000079   39.196435
 79    6.394025    1.000079   39.196435
 79    3.497011    1.000079   39.196435
 79    4.945518    8.526740   39.196435
 79   13.636560    8.526740   39.196435
 79   10.739546    8.526740   39.196435
 79    7.842532    8.526740   39.196435
 79    3.497011    6.017853   39.196435
 79   12.188053    6.017853   39.196435
 79    9.291039    6.017853   39.196435
 79    6.394025    6.017853   39.196435
 16   10.962767    5.851081   13.573473
 16   11.214607    5.883364   25.649634
  6   12.717918    5.376508   13.562495
  6   10.021817    6.746723   15.968674
  6   10.900973    7.026078   14.914291
  6    9.920974    7.629357   17.039943
  6   11.662298    8.199234   14.938410
  6   10.697470    8.799573   17.097660
  6   11.568662    9.064000   16.029329
  6   10.529028    9.705836   18.283070
  6    5.075299    1.162895   18.110024
  6    3.608011    0.739335   18.093040
  6    5.655332    1.976430   19.188535
  6    5.326155    1.913542   20.490047
  6   10.696224    9.039850   19.589462
  6    2.649382    1.070795   19.148556
  6    2.924226    1.179867   20.461028
  6   10.506869    9.542790   20.838012
  6    4.298861    0.959724   21.056524
  6   10.303906    7.324422   21.989887
  6   10.684857    8.679340   22.023872
  6   10.475713    6.494161   23.094738
  6   11.215010    9.176458   23.233120
  6   11.027691    7.005813   24.276657
  6   11.382346    8.358251   24.347213
  6   13.025536    5.730709   25.748217
  1   13.361844    6.248134   13.411031
  1    9.221594    7.414309   17.849885
  1   12.321062    8.441058   14.102506
  1    6.416849    2.695439   18.877561
  1    2.113392    1.419493   21.151638
  1   12.953499    4.870775   14.506122
  1    4.223124    1.135423   22.135586
  1    5.832033    2.578342   21.193372
  1   12.835905    4.685747   12.718800
  1   10.168952    5.448345   23.052473
  1   11.035369    8.004078   19.516079
  1   12.187900    9.960875   16.039028
  1    5.723128    0.186531   23.304463
  1   13.387280    5.245626   24.834001
  1    9.417360    5.838297   15.940460
  1    1.620212    1.226565   18.816476
  1   11.779375    8.767854   25.278696
  1   13.491158    6.711817   25.883675
  1    5.451434    1.409574   17.118375
  1    3.187273    0.702836   17.088377
  1    9.839770    6.924060   21.088484
  1   13.231304    5.101089   26.622537
 
E= -785.2348 eV
box:  11.588056 0 0   5.794028  10.035548 0 0 0  55.000000
Kpoints:  2  2  1
basis: NGX=  90 NGY=  90 NGZ= 420 NGXF= 128 NGYF= 128 NGZF= 630
