# Supplementary material for: Controlling piezoresistance in single molecules through the isomerisation of bullvalenes
Source: Nat Commun. 2023 Oct 3;14:6089. doi: 10.1038/s41467-023-41674-z (PMC10547723; doi:10.1038/s41467-023-41674-z)
Supplement: Supplementary file 4 — Source Data [file 41467_2023_41674_MOESM4_ESM.zip › Fig. 6 4-tip K at d = 17.6.txt]

 79    6.394028    6.017774    0.000000
 79    9.291042    6.017774    0.000000
 79   12.188056    6.017774    0.000000
 79    3.497014    6.017774    0.000000
 79    7.842535    8.526661    0.000000
 79   10.739549    8.526661    0.000000
 79   13.636563    8.526661    0.000000
 79    4.945521    8.526661    0.000000
 79    3.497014    1.000000    0.000000
 79    6.394028    1.000000    0.000000
 79    9.291042    1.000000    0.000000
 79    0.600000    1.000000    0.000000
 79    4.945521    3.508887    0.000000
 79    7.842535    3.508887    0.000000
 79   10.739549    3.508887    0.000000
 79    2.048507    3.508887    0.000000
 79    9.291042    7.690366    2.365402
 79   12.188056    7.690366    2.365402
 79   15.085070    7.690366    2.365402
 79    6.394028    7.690366    2.365402
 79    4.945521    0.163705    2.365402
 79    7.842535    0.163705    2.365402
 79   10.739549    0.163705    2.365402
 79    2.048507    0.163705    2.365402
 79    6.394028    2.672592    2.365402
 79    9.291042    2.672592    2.365402
 79   12.188056    2.672592    2.365402
 79    3.497014    2.672592    2.365402
 79    7.842535    5.181479    2.365402
 79   10.739549    5.181479    2.365402
 79   13.636563    5.181479    2.365402
 79    4.945521    5.181479    2.365402
 79    7.832059    6.859492    4.718055
 79   10.741170    6.855128    4.736405
 79   13.649654    6.856987    4.718592
 79    4.947150    6.858180    4.723729
 79    9.278926    9.374269    4.718342
 79   12.204977    9.372957    4.720084
 79   15.084599    9.359978    4.742197
 79    6.398259    9.362233    4.742493
 79    4.946443    1.836562    4.731053
 79    7.845489    1.835850    4.725167
 79   10.740252    1.841107    4.742842
 79    2.047641    1.838255    4.724332
 79    6.393746    4.344834    4.732044
 79    9.289461    4.329554    4.720574
 79   12.188258    4.332635    4.719872
 79    3.497413    4.345910    4.731281
 79    6.357343    6.009191    7.202752
 79    9.177999    5.961219    7.062841
 79   12.300882    5.960270    7.065371
 79    3.538052    6.010995    7.200957
 79    7.774537    8.563599    7.234343
 79   10.735646    8.657334    7.050956
 79   13.702799    8.561991    7.233098
 79    4.944656    8.527463    7.194876
 79    3.483522    1.040189    7.205262
 79    6.404439    1.039706    7.204083
 79    9.289796    0.996055    7.195137
 79    0.599786    0.995769    7.194174
 79    4.945685    3.511693    7.214330
 79    7.815784    3.480064    7.201386
 79   10.738652    3.426411    7.223820
 79    2.075661    3.480918    7.198911
 79   10.741815    5.196639    9.262178
 79   12.152163    7.704288    9.277961
 79    9.319439    7.695581    9.282277
 79   10.716795    6.887402   11.471850
 79   10.693524    6.878617   28.922237
 79    9.324247    7.695240   31.102842
 79   12.157899    7.704376   31.120136
 79   10.736982    5.195630   31.138336
 79    2.078128    3.478399   33.189845
 79   10.742895    3.424481   33.176348
 79    7.814621    3.476508   33.195318
 79    4.945552    3.505715   33.182798
 79    0.603631    0.991439   33.197722
 79    9.291517    0.998320   33.200111
 79    6.403781    1.033753   33.192624
 79    3.486659    1.036768   33.193094
 79    4.948473    8.529784   33.196977
 79   13.707554    8.561390   33.166662
 79   10.735073    8.650266   33.346455
 79    7.779507    8.557371   33.162056
 79    3.537916    6.008823   33.194234
 79   12.303556    5.957755   33.329551
 79    9.175651    5.959514   33.332318
 79    6.350448    6.007290   33.193335
 79    3.497662    4.345328   35.663768
 79   12.189180    4.332544   35.674740
 79    9.289077    4.329523   35.677427
 79    6.394103    4.346114   35.663985
 79    2.046359    1.839425   35.672790
 79   10.740856    1.838438   35.651878
 79    7.844780    1.836018   35.673558
 79    4.946120    1.835657   35.666993
 79    6.395023    9.361731   35.655325
 79   15.080035    9.359714   35.651513
 79   12.203689    9.372153   35.678128
 79    9.275902    9.373859   35.676714
 79    4.946032    6.859581   35.672585
 79   13.648838    6.855450   35.676547
 79   10.740364    6.855633   35.659159
 79    7.831943    6.859242   35.675543
 79    4.945519    5.181473   38.030469
 79   13.636561    5.181473   38.030469
 79   10.739547    5.181473   38.030469
 79    7.842533    5.181473   38.030469
 79    3.497012    2.672586   38.030469
 79   12.188054    2.672586   38.030469
 79    9.291040    2.672586   38.030469
 79    6.394026    2.672586   38.030469
 79    2.048505    0.163699   38.030469
 79   10.739547    0.163699   38.030469
 79    7.842533    0.163699   38.030469
 79    4.945519    0.163699   38.030469
 79    6.394026    7.690360   38.030469
 79   15.085068    7.690360   38.030469
 79   12.188054    7.690360   38.030469
 79    9.291040    7.690360   38.030469
 79    2.048505    3.508881   40.395871
 79   10.739547    3.508881   40.395871
 79    7.842533    3.508881   40.395871
 79    4.945519    3.508881   40.395871
 79    0.599998    0.999994   40.395871
 79    9.291040    0.999994   40.395871
 79    6.394026    0.999994   40.395871
 79    3.497012    0.999994   40.395871
 79    4.945519    8.526655   40.395871
 79   13.636561    8.526655   40.395871
 79   10.739547    8.526655   40.395871
 79    7.842533    8.526655   40.395871
 79    3.497012    6.017768   40.395871
 79   12.188054    6.017768   40.395871
 79    9.291040    6.017768   40.395871
 79    6.394026    6.017768   40.395871
 16   11.030966    5.834991   13.647226
 16   11.307320    5.894602   26.790259
  6   12.819882    5.527049   13.595757
  6    9.824351    6.283940   16.049180
  6   10.849258    6.716312   15.193105
  6    9.610487    6.920912   17.271256
  6   11.661041    7.787204   15.586655
  6   10.410108    8.001092   17.683191
  6   11.447398    8.403649   16.822607
  6   10.054623    8.783663   18.933041
  6    4.301884    0.282087   18.731799
  6    8.745266    9.601074   18.731722
  6    4.711750    1.226403   19.776201
  6    4.406182    1.134185   21.080924
  6   10.366105    8.183747   20.254041
  6    7.739363    9.769354   19.781575
  6    7.993648    9.967204   21.085816
  6   10.099810    8.696910   21.489220
  6    3.594338    0.004012   21.668820
  6   10.267237    6.619633   22.940243
  6   10.459731    8.000839   22.755119
  6   10.526610    6.008579   24.169081
  6   10.932004    8.739427   23.867446
  6   10.993348    6.762182   25.255092
  6   11.190813    8.139751   25.098574
  6   13.121092    6.002549   26.886619
  1   13.389260    6.458408   13.517609
  1    8.788366    6.589977   17.909230
  1   12.445348    8.159035   14.926520
  1    5.314296    2.073494   19.436587
  1    1.363433    0.036921   21.780049
  1   13.108159    4.961678   14.490020
  1    3.485879    0.184382   22.743230
  1    4.768539    1.903536   21.767213
  1   12.989912    4.926899   12.693407
  1   10.351653    4.940468   24.298265
  1   10.900514    7.230521   20.206140
  1   12.085650    9.241912   17.108993
  1   11.106469    9.811803   23.767891
  1   13.552481    5.477908   26.025866
  1    9.190113    5.450586   15.744345
  1    6.698079    9.721716   19.451088
  1   11.532571    8.743487   25.940576
  1   13.448944    7.046389   26.915006
  1    4.622571    0.562665   17.730128
  1    8.336799    9.472158   17.730020
  1    9.871303    6.019880   22.119419
  1   13.406008    5.503609   27.821157
 
E= -784.9892 eV
box:  11.588056 0 0   5.794028  10.035548 0 0 0  55.000000
Kpoints:  2  2  1
basis: NGX=  90 NGY=  90 NGZ= 420 NGXF= 128 NGYF= 128 NGZF= 630
