# Supplementary material for: Controlling piezoresistance in single molecules through the isomerisation of bullvalenes
Source: Nat Commun. 2023 Oct 3;14:6089. doi: 10.1038/s41467-023-41674-z (PMC10547723; doi:10.1038/s41467-023-41674-z)
Supplement: Supplementary file 4 — Source Data [file 41467_2023_41674_MOESM4_ESM.zip › Fig. 6 4-tip L at d = 12.8.txt]

 79    6.394028    6.017774    0.000000
 79    9.291042    6.017774    0.000000
 79   12.188060    6.017774    0.000000
 79    3.497014    6.017774    0.000000
 79    7.842535    8.526661    0.000000
 79   10.739550    8.526661    0.000000
 79   13.636560    8.526661    0.000000
 79    4.945521    8.526661    0.000000
 79    3.497014    1.000002    0.000000
 79    6.394032    1.000002    0.000000
 79    9.291042    1.000000    0.000000
 79    0.600000    1.000002    0.000000
 79    4.945521    3.508887    0.000000
 79    7.842535    3.508887    0.000000
 79   10.739550    3.508887    0.000000
 79    2.048504    3.508887    0.000000
 79    9.291042    7.690366    2.365271
 79   12.188060    7.690366    2.365271
 79   15.085070    7.690366    2.365271
 79    6.394028    7.690366    2.365271
 79    4.945522    0.163702    2.365271
 79    7.842532    0.163702    2.365271
 79   10.739549    0.163702    2.365271
 79    2.048507    0.163702    2.365271
 79    6.394028    2.672592    2.365271
 79    9.291042    2.672592    2.365271
 79   12.188060    2.672592    2.365271
 79    3.497014    2.672592    2.365271
 79    7.842535    5.181479    2.365271
 79   10.739550    5.181479    2.365271
 79   13.636560    5.181479    2.365271
 79    4.945521    5.181479    2.365271
 79    7.827361    6.867746    4.716557
 79   10.739605    6.855461    4.731313
 79   13.651994    6.862018    4.716442
 79    4.945650    6.855953    4.728596
 79    9.273538    9.374728    4.716960
 79   12.198064    9.374673    4.717517
 79   15.081840    9.360485    4.748147
 79    6.394160    9.362519    4.751998
 79    4.943355    1.837070    4.734624
 79    7.843423    1.835528    4.728167
 79   10.739052    1.838291    4.749172
 79    2.045017    1.834475    4.729205
 79    6.397413    4.345250    4.732281
 79    9.291775    4.331244    4.717070
 79   12.192208    4.327858    4.716326
 79    3.499260    4.345725    4.731774
 79    6.352572    6.008598    7.206449
 79    9.181724    5.965063    7.060638
 79   12.291849    5.951780    7.057784
 79    3.531856    6.011415    7.207137
 79    7.788347    8.554347    7.264333
 79   10.721135    8.646001    7.061650
 79   13.699473    8.568260    7.222446
 79    4.950646    8.527797    7.204643
 79    3.480074    1.038375    7.211785
 79    6.398514    1.036289    7.205008
 79    9.292336    1.001756    7.202153
 79    0.601650    0.991833    7.208017
 79    4.945002    3.510132    7.217421
 79    7.816260    3.481207    7.204831
 79   10.741242    3.434217    7.227898
 79    2.077336    3.478324    7.206736
 79   10.726741    5.200227    9.285323
 79   12.166199    7.687114    9.267454
 79    9.329680    7.652928    9.337223
 79   10.826854    6.793056   11.514516
 79   10.732975    6.901006   24.105085
 79    9.320145    7.700870   26.319457
 79   12.154437    7.702267   26.303589
 79   10.750271    5.224096   26.326290
 79    2.074280    3.481996   28.387924
 79   10.739550    3.435059   28.360709
 79    7.816324    3.476459   28.388999
 79    4.947385    3.506953   28.377829
 79    0.599265    1.000240   28.396017
 79    9.294404    0.997820   28.395290
 79    6.409032    1.035916   28.386510
 79    3.485292    1.039832   28.386127
 79    4.942248    8.527571   28.387880
 79   13.697855    8.560696   28.369706
 79   10.739402    8.652656   28.551988
 79    7.772654    8.564030   28.368012
 79    3.538064    6.007430   28.388895
 79   12.300484    5.962882   28.539852
 79    9.182071    5.955170   28.541883
 79    6.355526    6.006330   28.390125
 79    3.499592    4.343852   30.861463
 79   12.190116    4.328688   30.880830
 79    9.290221    4.326127   30.880977
 79    6.395196    4.342575   30.862467
 79    2.047596    1.837621   30.867674
 79   10.740869    1.838883   30.848886
 79    7.845215    1.835160   30.867825
 79    4.945484    1.833264   30.861256
 79    6.392088    9.360645   30.848867
 79   15.086047    9.362235   30.848840
 79   12.204489    9.374299   30.883517
 79    9.270897    9.373161   30.882230
 79    4.946618    6.855458   30.867837
 79   13.652739    6.859605   30.880290
 79   10.740372    6.855182   30.866249
 79    7.828318    6.858510   30.878951
 79    4.945521    5.181479   33.230970
 79   13.636560    5.181479   33.230970
 79   10.739550    5.181479   33.230970
 79    7.842535    5.181479   33.230970
 79    3.497014    2.672592   33.230970
 79   12.188060    2.672592   33.230970
 79    9.291042    2.672592   33.230970
 79    6.394032    2.672592   33.230970
 79    2.048507    0.163702   33.230970
 79   10.739549    0.163702   33.230970
 79    7.842532    0.163702   33.230970
 79    4.945522    0.163702   33.230970
 79    6.394028    7.690366   33.230970
 79   15.085070    7.690366   33.230970
 79   12.188060    7.690366   33.230970
 79    9.291042    7.690366   33.230970
 79    2.048504    3.508887   35.596250
 79   10.739550    3.508887   35.596250
 79    7.842535    3.508887   35.596250
 79    4.945522    3.508892   35.596250
 79    0.600000    1.000002   35.596250
 79    9.291042    1.000002   35.596250
 79    6.394032    1.000002   35.596250
 79    3.497014    1.000002   35.596250
 79    4.945521    8.526661   35.596250
 79   13.636560    8.526661   35.596250
 79   10.739550    8.526661   35.596250
 79    7.842535    8.526661   35.596250
 79    3.497014    6.017774   35.596250
 79   12.188060    6.017774   35.596250
 79    9.291042    6.017774   35.596250
 79    6.394028    6.017774   35.596250
 16   10.579102    6.238655   21.786050
 16   11.532813    7.044300   13.847181
  6   10.163366    7.757140   14.741703
  6    8.843826    7.464419   14.381372
  6   10.425163    8.615943   15.816701
  6    7.792828    8.033868   15.095542
  6    9.366631    9.172838   16.531054
  6    8.034074    8.889535   16.185726
  6    0.143230    0.164099   16.011841
  6    6.896916    9.519098   16.909487
  6   10.218398    0.234377   16.250713
  6   15.386428    9.660138   17.429070
  6   11.512077    1.657774   18.787873
  6   11.068442    1.515063   16.331093
  6   11.324731    2.228779   17.586132
  6   15.918999    9.608663   18.660974
  6    6.802314    9.478334   18.272180
  6   11.472788    0.164180   19.023086
  6    8.012932    7.346717   18.864085
  6    7.740245    8.703263   19.119460
  6    8.856392    6.614692   19.695902
  6    8.337580    9.294081   20.250719
  6    9.460083    7.229558   20.801065
  6    9.195130    8.575051   21.082708
  6   12.134480    6.657927   20.931057
  6   11.705586    5.516775   14.843477
  1   11.455959    8.855639   16.084510
  1    8.649322    6.802328   13.535867
  1    6.766333    7.800765   14.808786
  1    9.632809    0.163641   15.334507
  1   15.362042    9.116699   19.461835
  1    5.838402   10.021089   20.092607
  1    0.407746    0.074188   14.958324
  1   10.963301    2.154679   15.455110
  1    9.047877    5.558749   19.495162
  1   11.705750    2.293990   19.655265
  1    2.349445    0.309386   20.471312
  1    9.570672    9.848238   17.362726
  1   11.378773    3.318763   17.508253
  1    9.652609    9.052601   21.951076
  1   14.406049    9.204756   17.261063
  1    7.549761    6.859563   18.005493
  1   12.240581    7.745380   20.857956
  1   12.959807    6.233640   21.514100
  1   12.105641    6.206133   19.930636
  1   10.746510    4.990204   14.912846
  1   12.463298    4.877055   14.376067
  1   12.041855    5.823534   15.843822
 
E= -785.2628 eV
box:  11.588056 0 0   5.794028  10.035548 0 0 0  55.000000
Kpoints:  2  2  1
basis: NGX=  90 NGY=  90 NGZ= 420 NGXF= 128 NGYF= 128 NGZF= 630
