# Supplementary material for: Controlling piezoresistance in single molecules through the isomerisation of bullvalenes
Source: Nat Commun. 2023 Oct 3;14:6089. doi: 10.1038/s41467-023-41674-z (PMC10547723; doi:10.1038/s41467-023-41674-z)
Supplement: Supplementary file 4 — Source Data [file 41467_2023_41674_MOESM4_ESM.zip › Fig. 6 bullvalene gas phase TS.txt]

  6   16.349557    8.786898   54.427140
  6   10.092033    0.000000   54.019165
  6    6.826555    8.786898   54.427140
  6   10.555529    1.248650   54.427140
  6   11.588056    1.511733    0.488909
  6    1.032527    1.248650   54.427140
  6    1.496023    0.000000   54.019165
  6    5.794028    8.523815    0.488909
  6   11.588056    0.668188    1.726557
  6    5.794028    9.367360    1.726557
  1   11.588056    1.200180    2.680906
  1    9.384739    0.000000   53.186182
  1   15.972284    7.906549   53.905369
  1    7.203828    7.906549   53.905369
  1   10.178256    2.128999   53.905369
  1   11.588056    2.573095    0.758835
  1    1.409800    2.128999   53.905369
  1    2.203317    0.000000   53.186182
  1    5.794028    7.462453    0.758835
  1    5.794028    8.835368    2.680906
 
E=  -124.5981 eV
box:  11.588056 0 0   5.794028  10.035548 0 0 0  55.000000
Kpoints:  2  2  1
basis: NGX=  90 NGY=  90 NGZ= 420 NGXF= 128 NGYF= 128 NGZF= 630
