# Supplementary material for: Controlling piezoresistance in single molecules through the isomerisation of bullvalenes
Source: Nat Commun. 2023 Oct 3;14:6089. doi: 10.1038/s41467-023-41674-z (PMC10547723; doi:10.1038/s41467-023-41674-z)
Supplement: Supplementary file 4 — Source Data [file 41467_2023_41674_MOESM4_ESM.zip › Fig. 6 bullvalene gas phase.txt]

  6   11.585846    1.441837    1.080824
  6   11.584893    1.800576   19.782154
  6    7.042689    9.314645    1.080813
  6   11.587750    0.888932   18.629357
  6   16.612205    9.590924   18.629376
  6    6.563822    9.591245   18.629341
  6    7.353384    9.135284   19.782179
  6    0.000000    0.000000    1.556751
  6   15.822748    9.135238   19.782141
  6   16.133420    9.314623    1.080838
  1   14.899185    8.602052   19.538519
  1   11.583109    2.866982   19.538506
  1   11.584574    2.225589    1.843321
  1    7.721454    8.922743    1.843336
  1   11.585664    1.389773   17.659912
  1   16.178500    9.340647   17.659900
  1    6.997596    9.340684   17.659910
  1    8.276923    8.602046   19.538512
  1    0.000000    0.000000    2.655827
  1   15.454657    8.922756    1.843336
 
E=  -125.0590 eV
box:  11.588056 0 0   5.794028  10.035548 0 0 0  20.000000
Kpoints:  2  2  1
basis: NGX=  90 NGY=  90 NGZ= 150 NGXF= 128 NGYF= 128 NGZF= 224
