# Supplementary material for: Controlling piezoresistance in single molecules through the isomerisation of bullvalenes
Source: Nat Commun. 2023 Oct 3;14:6089. doi: 10.1038/s41467-023-41674-z (PMC10547723; doi:10.1038/s41467-023-41674-z)
Supplement: Supplementary file 4 — Source Data [file 41467_2023_41674_MOESM4_ESM.zip › Fig. 6, S9 4-tip Amm - Dmm TS at d = 16.4.txt]

 79    6.394029    6.017783   54.999997
 79    9.291035    6.017782   54.999997
 79   12.188049    6.017783   54.999996
 79    3.497019    6.017778   54.999997
 79    7.842525    8.526660   54.999996
 79   10.739544    8.526673    0.000000
 79   13.636555    8.526674   54.999998
 79    4.945537    8.526651   54.999994
 79    3.497012    1.000003   54.999999
 79    6.394024    1.000000    0.000000
 79    9.291030    0.999998    0.000000
 79    0.599999    1.000004   54.999998
 79    4.945521    3.508890   54.999999
 79    7.842529    3.508891   54.999999
 79   10.739542    3.508893   54.999996
 79    2.048508    3.508891   54.999998
 79    9.291036    7.690372    2.365277
 79   12.188052    7.690375    2.365275
 79   15.085043    7.690377    2.365264
 79    6.392842    7.690161    2.399068
 79    4.945519    0.163704    2.365273
 79    7.842531    0.163699    2.365274
 79   10.739552    0.163720    2.365261
 79    2.048505    0.163707    2.365272
 79    6.394027    2.672594    2.365274
 79    9.291036    2.672593    2.365272
 79   12.188044    2.672602    2.365263
 79    3.497014    2.672595    2.365274
 79    7.842533    5.181485    2.365275
 79   10.739544    5.181485    2.365271
 79   13.636545    5.181487    2.365265
 79    4.945526    5.181486    2.365277
 79    7.826322    6.858136    4.712524
 79   10.739008    6.852308    4.730498
 79   13.649975    6.860294    4.717364
 79    4.944185    6.856249    4.726658
 79    9.276081    9.374070    4.712523
 79   12.203031    9.375251    4.711909
 79   15.082186    9.361328    4.742131
 79    6.384751    9.366195    4.732266
 79    4.944753    1.837738    4.733262
 79    7.843944    1.835408    4.726597
 79   10.738179    1.840699    4.743024
 79    2.045508    1.836377    4.726479
 79    6.393990    4.344000    4.732207
 79    9.289139    4.327881    4.712955
 79   12.192149    4.331825    4.717826
 79    3.497755    4.346010    4.731288
 79    6.352169    6.008660    7.202242
 79    9.177902    5.957507    7.050461
 79   12.299263    5.964854    7.063375
 79    3.534907    6.005957    7.204941
 79    7.752527    8.573062    7.173682
 79   10.743079    8.652704    7.038357
 79   13.699967    8.562292    7.222547
 79    4.933341    8.529162    7.201532
 79    3.484848    1.036035    7.203230
 79    6.403826    1.039143    7.205795
 79    9.287269    0.998547    7.199358
 79    0.593803    1.004000    7.197724
 79    4.943650    3.507646    7.214230
 79    7.814153    3.480817    7.203222
 79   10.738627    3.427819    7.208791
 79    2.074276    3.481224    7.203089
 79   10.712345    5.212571    9.260441
 79   12.139675    7.708991    9.267654
 79    9.269936    7.709682    9.254301
 79   10.593349    6.931050   11.452272
 79   10.679213    6.852242   27.728462
 79    9.304695    7.687674   29.887749
 79   12.145132    7.695494   29.914025
 79   10.723028    5.179849   29.935803
 79    2.080185    3.478687   31.983272
 79   10.743522    3.418565   31.980568
 79    7.817754    3.480115   31.979318
 79    4.948951    3.505341   31.970435
 79    0.603414    0.992617   31.981981
 79    9.291223    0.994572   31.986056
 79    6.406056    1.034113   31.978180
 79    3.487739    1.036167   31.978564
 79    4.948460    8.526818   31.983004
 79   13.706769    8.561521   31.959570
 79   10.730217    8.647262   32.126112
 79    7.778292    8.560508   31.958928
 79    3.539002    6.005859   31.981925
 79   12.299897    5.957756   32.120981
 79    9.181756    5.966891   32.128446
 79    6.356013    6.006905   31.978330
 79    3.498140    4.345896   34.452984
 79   12.191146    4.331638   34.465363
 79    9.287937    4.328062   34.467346
 79    6.394604    4.344792   34.450879
 79    2.046253    1.834684   34.458387
 79   10.740296    1.837035   34.441562
 79    7.844924    1.833095   34.457460
 79    4.945958    1.836573   34.451412
 79    6.393764    9.363519   34.443103
 79   15.082684    9.358628   34.438895
 79   12.200766    9.372957   34.465835
 79    9.277759    9.372247   34.465283
 79    4.945254    6.856373   34.458095
 79   13.648577    6.858944   34.466386
 79   10.739673    6.852732   34.451654
 79    7.827486    6.861536   34.466995
 79    4.945543    5.181524   36.817714
 79   13.636557    5.181508   36.817713
 79   10.739564    5.181519   36.817711
 79    7.842557    5.181525   36.817712
 79    3.497037    2.672637   36.817715
 79   12.186844    2.669901   36.771092
 79    9.291070    2.672648   36.817711
 79    6.394052    2.672639   36.817713
 79    2.048531    0.163749   36.817715
 79   10.739591    0.163786   36.817702
 79    7.842566    0.163755   36.817711
 79    4.945545    0.163751   36.817714
 79    6.394050    7.690410   36.817712
 79   15.085078    7.690408   36.817710
 79   12.188074    7.690406   36.817711
 79    9.291063    7.690409   36.817711
 79    2.048531    3.508931   39.182989
 79   10.739574    3.508934   39.182991
 79    7.842561    3.508936   39.182987
 79    4.945544    3.508935   39.182988
 79    0.600024    1.000046   39.182989
 79    9.291073    1.000055   39.182988
 79    6.394056    1.000047   39.182989
 79    3.497039    1.000045   39.182989
 79    4.945543    8.526707   39.182986
 79   13.636585    8.526700   39.182989
 79   10.739571    8.526702   39.182990
 79    7.842559    8.526706   39.182989
 79    3.497034    6.017818   39.182987
 79   12.188074    6.017812   39.182988
 79    9.291063    6.017817   39.182987
 79    6.394051    6.017820   39.182986
 16   11.415301    6.386796   13.677881
 16   11.262882    5.949557   25.550979
  6   11.508710    4.577370   13.517932
  6   10.262698    6.585293   15.024420
  6    9.017907    5.941952   15.080197
  6   10.625579    7.437737   16.077510
  6    8.166922    6.152179   16.160887
  6    9.760488    7.650105   17.150058
  6    8.493217    7.029738   17.225013
  6    6.167424    6.964038   18.136116
  6    7.539269    7.274850   18.335999
  6    5.090063    7.213540   18.950299
  6   16.843714    9.300379   19.708782
  6    8.066199    7.860876   19.637206
  6    6.414450    9.819069   19.168710
  6    7.661888    9.184880   19.056157
  6    5.122002    7.910215   20.284511
  6    7.507421    7.475294   20.989018
  6    6.186793    7.498250   21.251819
  6    9.611213    6.363686   21.861218
  6    8.451797    7.132535   22.081376
  6   10.451407    6.008454   22.917100
  6    8.191580    7.559084   23.400391
  6   10.147859    6.408569   24.227702
  6    9.015681    7.196155   24.464452
  6   10.799516    4.204515   25.802420
  1   11.593551    7.941416   16.054488
  1    8.703656    5.276777   14.274334
  1    7.223256    5.608269   16.171896
  1   10.537947    4.148212   13.248024
  1    4.096957    7.013598   18.543317
  1   15.731464    7.810839   20.769626
  1    5.848139    7.203706   22.248129
  1    5.908060    6.592394   17.144053
  1    0.538577    0.754214   18.672851
  1   11.344866    5.411482   22.725121
  1    9.157382    7.778163   19.664932
  1    7.331783    8.202252   23.592054
  1   10.085456    8.340224   17.929912
  1   12.218869    4.385834   12.703404
  1    8.427599    9.691059   18.467658
  1   11.021128    3.637334   24.889854
  1    8.794976    7.531275   25.480505
  1    9.740518    4.123366   26.070734
  1   11.880283    4.152550   14.458584
  1   15.921651    9.875643   19.606287
  1    9.850603    6.014896   20.854466
  1   11.418041    3.841710   26.633664

E=  -784.8309 eV
box:  11.588056 0 0   5.794028  10.035548 0 0 0  55.000000
Kpoints:  2  2  1
basis: NGX=  90 NGY=  90 NGZ= 420 NGXF= 128 NGYF= 128 NGZF= 630
