# Supplementary material for: Controlling piezoresistance in single molecules through the isomerisation of bullvalenes
Source: Nat Commun. 2023 Oct 3;14:6089. doi: 10.1038/s41467-023-41674-z (PMC10547723; doi:10.1038/s41467-023-41674-z)
Supplement: Supplementary file 4 — Source Data [file 41467_2023_41674_MOESM4_ESM.zip › Fig. 6, S9 4-tip Amm at d = 16.4.txt]

 79    6.394028    6.017774    0.000000
 79    9.291042    6.017774    0.000000
 79   12.188056    6.017774    0.000000
 79    3.497014    6.017774    0.000000
 79    7.842535    8.526661    0.000000
 79   10.739549    8.526661    0.000000
 79   13.636563    8.526661    0.000000
 79    4.945521    8.526661    0.000000
 79    3.497014    1.000000    0.000000
 79    6.394028    1.000000    0.000000
 79    9.291042    1.000000    0.000000
 79    0.600000    1.000000    0.000000
 79    4.945521    3.508887    0.000000
 79    7.842535    3.508887    0.000000
 79   10.739549    3.508887    0.000000
 79    2.048507    3.508887    0.000000
 79    9.291042    7.690366    2.365271
 79   12.188056    7.690366    2.365271
 79   15.085070    7.690366    2.365271
 79    6.394028    7.690366    2.365271
 79    4.945521    0.163705    2.365271
 79    7.842535    0.163705    2.365271
 79   10.739549    0.163705    2.365271
 79    2.048507    0.163705    2.365271
 79    6.394028    2.672592    2.365271
 79    9.291042    2.672592    2.365271
 79   12.188056    2.672592    2.365271
 79    3.497014    2.672592    2.365271
 79    7.842535    5.181479    2.365271
 79   10.739549    5.181479    2.365271
 79   13.636563    5.181479    2.365271
 79    4.945521    5.181479    2.365271
 79    7.829356    6.860281    4.720822
 79   10.739373    6.853846    4.735282
 79   13.647420    6.857004    4.719436
 79    4.945056    6.857204    4.725406
 79    9.278745    9.370735    4.720773
 79   12.197916    9.371809    4.718452
 79   15.081869    9.361135    4.740868
 79    6.393775    9.362994    4.740388
 79    4.944671    1.836206    4.731896
 79    7.843751    1.835719    4.725607
 79   10.739378    1.840734    4.742442
 79    2.044782    1.835101    4.725567
 79    6.393463    4.345691    4.731914
 79    9.288911    4.331196    4.719072
 79   12.190511    4.333791    4.719877
 79    3.496469    4.345235    4.731188
 79    6.358547    6.010226    7.202539
 79    9.187360    5.963662    7.065364
 79   12.291955    5.955255    7.071046
 79    3.534873    6.008434    7.200179
 79    7.782032    8.561736    7.225783
 79   10.728616    8.645177    7.065361
 79   13.710111    8.566264    7.206308
 79    4.949700    8.529277    7.196817
 79    3.485010    1.035936    7.201637
 79    6.401953    1.035500    7.201061
 79    9.290705    1.002525    7.194814
 79    0.598406    0.996872    7.197789
 79    4.944693    3.509159    7.209125
 79    7.815635    3.484101    7.201659
 79   10.742247    3.431076    7.217482
 79    2.074646    3.480743    7.201257
 79   10.726252    5.190813    9.275099
 79   12.178600    7.704610    9.255300
 79    9.302390    7.673935    9.297801
 79   10.708672    6.904256   11.446135
 79   10.718957    6.896222   27.756991
 79    9.313852    7.694520   29.898437
 79   12.167713    7.711102   29.934236
 79   10.734419    5.179809   29.932600
 79    2.077125    3.480781   31.997430
 79   10.741627    3.425840   31.986389
 79    7.817396    3.483077   31.996676
 79    4.947273    3.508368   31.989381
 79    0.601934    0.994989   32.002160
 79    9.291370    0.998389   32.004920
 79    6.404280    1.035733   31.997249
 79    3.486747    1.036628   31.996599
 79    4.949872    8.528173   32.001713
 79   13.708534    8.563694   31.986031
 79   10.731462    8.645755   32.137820
 79    7.781120    8.559718   31.969288
 79    3.537084    6.007957   31.998316
 79   12.295902    5.959153   32.125863
 79    9.186841    5.966944   32.127614
 79    6.358788    6.008076   31.997047
 79    3.496485    4.345614   34.467913
 79   12.189880    4.334362   34.477218
 79    9.288148    4.332692   34.478244
 79    6.393553    4.345718   34.467670
 79    2.045484    1.835911   34.474034
 79   10.739965    1.841073   34.456216
 79    7.844268    1.835914   34.473698
 79    4.944787    1.836587   34.467475
 79    6.395045    9.362557   34.457510
 79   15.082780    9.361114   34.457255
 79   12.198184    9.371955   34.479374
 79    9.278189    9.370962   34.478174
 79    4.945168    6.857687   34.473689
 79   13.646527    6.857752   34.478282
 79   10.739264    6.853355   34.463063
 79    7.830553    6.859673   34.477675
 79    4.945521    5.181479   36.830974
 79   13.636563    5.181479   36.830974
 79   10.739549    5.181479   36.830974
 79    7.842535    5.181479   36.830974
 79    3.497014    2.672592   36.830974
 79   12.188056    2.672592   36.830974
 79    9.291042    2.672592   36.830974
 79    6.394028    2.672592   36.830974
 79    2.048507    0.163705   36.830974
 79   10.739549    0.163705   36.830974
 79    7.842535    0.163705   36.830974
 79    4.945521    0.163705   36.830974
 79    6.394028    7.690366   36.830974
 79   15.085070    7.690366   36.830974
 79   12.188056    7.690366   36.830974
 79    9.291042    7.690366   36.830974
 79    2.048507    3.508887   39.196245
 79   10.739549    3.508887   39.196245
 79    7.842535    3.508887   39.196245
 79    4.945521    3.508887   39.196245
 79    0.600000    1.000000   39.196245
 79    9.291042    1.000000   39.196245
 79    6.394028    1.000000   39.196245
 79    3.497014    1.000000   39.196245
 79    4.945521    8.526661   39.196245
 79   13.636563    8.526661   39.196245
 79   10.739549    8.526661   39.196245
 79    7.842535    8.526661   39.196245
 79    3.497014    6.017774   39.196245
 79   12.188056    6.017774   39.196245
 79    9.291042    6.017774   39.196245
 79    6.394028    6.017774   39.196245
 16   11.730755    6.522956   13.599458
 16   11.349703    6.013351   25.603380
  6   11.791412    4.705119   13.663100
  6   10.690863    6.912386   14.996205
  6    9.390012    6.408823   15.150422
  6   11.208421    7.779069   15.967960
  6    8.635894    6.768649   16.263180
  6   10.435925    8.150797   17.068937
  6    9.120077    7.674808   17.235454
  6    6.933948    8.434976   17.964357
  6    8.228768    8.201838   18.297537
  6    5.923820    9.142303   18.745474
  6    0.493000    0.396648   19.524285
  6    8.816267    8.691672   19.625694
  6    1.865160    0.905296   19.585585
  6    2.996743    0.174341   19.631454
  6    5.857404    9.137816   20.259954
  6    8.123127    8.225686   20.912067
  6    6.797908    8.425543   21.121090
  6   10.035543    6.836494   21.849647
  6    8.936955    7.699624   22.036275
  6   10.755254    6.339550   22.936712
  6    8.622916    8.068852   23.363560
  6   10.389380    6.680338   24.246831
  6    9.321922    7.561570   24.457398
  6   10.640589    4.336673   25.733013
  1   12.217664    8.175071   15.846137
  1    8.964523    5.746075   14.395464
  1    7.636587    6.347062   16.378891
  1   10.788556    4.272743   13.583941
  1   16.535751    9.198806   18.265087
  1   16.428710    9.182879   20.648768
  1    6.377295    8.080684   22.068492
  1    6.618510    8.174517   16.951746
  1    1.957883    1.994606   19.593857
  1   11.607463    5.677908   22.773691
  1    9.861055    8.362256   19.675626
  1    7.824640    8.790050   23.539841
  1   10.853682    8.861265   17.783102
  1   12.387850    4.393532   12.796273
  1    3.955950    0.695920   19.677570
  1   10.848667    3.785913   24.807578
  1    9.058657    7.860469   25.474110
  1    9.564307    4.392472   25.927069
  1   12.281669    4.399447   14.595648
  1   11.306534    1.161644   19.489432
  1   10.323007    6.529522   20.842950
  1   11.144569    3.858326   26.582797
 
E=  -785.2578 eV
box:  11.588056 0 0   5.794028  10.035548 0 0 0  55.000000
Kpoints:  2  2  1
basis: NGX=  90 NGY=  90 NGZ= 420 NGXF= 128 NGYF= 128 NGZF= 630
