# Supplementary material for: Controlling piezoresistance in single molecules through the isomerisation of bullvalenes
Source: Nat Commun. 2023 Oct 3;14:6089. doi: 10.1038/s41467-023-41674-z (PMC10547723; doi:10.1038/s41467-023-41674-z)
Supplement: Supplementary file 4 — Source Data [file 41467_2023_41674_MOESM4_ESM.zip › Fig. 7 10-tip Apm at d = 9.2; E= 2.18; partially relaxed intermediate.txt]

 79    6.394028    6.017774    0.000000
 79    9.291042    6.017774    0.000000
 79   12.188060    6.017774    0.000000
 79    3.497010    6.017774    0.000000
 79    7.842535    8.526661    0.000000
 79   10.739550    8.526661    0.000000
 79   16.533580    8.526661    0.000000
 79    4.945521    8.526661    0.000000
 79    9.291042   11.035550    0.000000
 79    6.394025    1.000005    0.000000
 79    9.291045    1.000005    0.000000
 79    6.394028   11.035550    0.000000
 79    4.945525    3.508885    0.000000
 79    7.842535    3.508887    0.000000
 79   10.739550    3.508887    0.000000
 79    2.048510    3.508885    0.000000
 79   15.085070    6.017774    0.000000
 79   13.636560    8.526661    0.000000
 79   12.188060   11.035550    0.000000
 79   12.188060    1.000005    0.000000
 79   13.636560    3.508887    0.000000
 79   17.982080   11.035550    0.000000
 79    3.497015    1.000005    0.000000
 79    0.600000    1.000005    0.000000
 79   15.085070   11.035550    0.000000
 79    9.291042    7.690366    2.365271
 79   12.188060    7.690366    2.365271
 79   17.982080    7.690366    2.365271
 79    6.394028    7.690366    2.365271
 79   10.739550   10.199250    2.365271
 79    7.842535    0.163705    2.365271
 79   19.430591   10.199250    2.365271
 79    7.842535   10.199250    2.365271
 79    6.394025    2.672595    2.365271
 79    9.291042    2.672592    2.365271
 79   12.188060    2.672592    2.365271
 79    3.497015    2.672595    2.365271
 79    7.842535    5.181479    2.365271
 79   10.739550    5.181479    2.365271
 79   13.636560    5.181479    2.365271
 79    4.945521    5.181479    2.365271
 79   15.085070    7.690366    2.365271
 79   13.636560   10.199250    2.365271
 79   10.739550    0.163705    2.365271
 79   15.085070    2.672595    2.365271
 79   16.533580    5.181479    2.365271
 79    4.945525    0.163705    2.365271
 79   13.636560    0.163705    2.365271
 79    2.048507    0.163705    2.365271
 79   16.533580   10.199250    2.365271
 79    7.665820    6.800846    4.719464
 79   10.778233    6.816611    4.622412
 79   13.806240    6.791019    4.683579
 79    4.882466    6.850876    4.771255
 79    9.304126    9.353483    4.589824
 79   12.233750    9.404030    4.656559
 79   17.984440    9.361201    4.743478
 79    6.291918    9.408313    4.782497
 79    4.978187    1.896560    4.740432
 79    7.844048    1.839470    4.773242
 79   10.744388    1.765504    4.796146
 79    7.792395   11.928825    4.786747
 79    6.312785    4.323973    4.780080
 79    9.159195    4.306582    4.690850
 79   12.297297    4.241915    4.689015
 79   16.583673    6.851292    4.780328
 79   15.198109    9.420898    4.784774
 79   13.664095    1.813735    4.753263
 79   10.811196   12.047290    4.752417
 79   15.164500    4.301980    4.779472
 79   13.733347   11.933712    4.743962
 79   19.423868   11.875314    4.728626
 79    2.051931    1.853731    4.755651
 79   16.565284   11.889202    4.741347
 79    3.491412    4.347157    4.749963
 79    9.211339    6.081975    6.879884
 79   12.381139    5.929183    6.825477
 79    7.923159    8.573604    6.848572
 79    9.384703   10.977843    6.829697
 79   13.715158    8.485333    6.887425
 79   10.663422    3.583107    6.853466
 79   10.798031    5.305859    8.976945
 79   12.336544    7.554455    9.065624
 79   10.771249    8.516245    6.979114
 79   12.323545   10.946646    6.963380
 79   10.909104   10.103515   22.318335
 79    9.881275    8.127500   23.911201
 79   12.382538    7.786743   22.962973
 79   10.777767    5.487517   23.093344
 79   10.765498    3.645111   25.176037
 79   13.579170    8.673959   25.209160
 79   11.151902   10.257578   25.045488
 79    7.640701    8.438764   25.262719
 79   12.371770    6.078239   25.201164
 79    9.043818    5.898447   25.198319
 79   15.172301    4.315276   27.280311
 79   12.315192    4.306286   27.342789
 79    9.162020    4.214715   27.355171
 79    6.307573    4.278307   27.266927
 79    7.829462   11.899217   27.282506
 79   10.733676    1.781649   27.222141
 79   13.608184   11.859130   27.203426
 79   10.716574   11.967665   27.173078
 79    6.275149    9.457614   27.315543
 79   15.180387    9.429917   27.269221
 79   12.161867    9.389599   27.427680
 79    9.303112    9.455876   27.255217
 79    4.914136    6.854569   27.259236
 79   13.802127    6.848768   27.342677
 79   10.714541    6.869538   27.365251
 79    7.712260    6.775105   27.399837
 79    3.504922    4.331772   27.297358
 79   13.658420    1.820590   27.290787
 79   16.520603   11.894151   27.304981
 79   17.971531    9.363865   27.293684
 79   16.601399    6.849094   27.277297
 79    2.043679    1.839802   27.297411
 79    7.782084    1.764349   27.274557
 79    4.932709    1.815733   27.287859
 79   19.408245   11.913092   27.318224
 79    4.945521    5.181479   29.668030
 79   13.636560    5.181479   29.668030
 79   10.739550    5.181479   29.668030
 79    7.842535    5.181479   29.668030
 79    2.048507    0.163705   29.668030
 79   12.188060    2.672592   29.668030
 79    9.291042    2.672592   29.668030
 79    4.945525    0.163705   29.668030
 79    7.842535   10.199250   29.668030
 79   19.430591   10.199250   29.668030
 79   13.636560   10.199250   29.668030
 79   10.739550   10.199250   29.668030
 79    6.394028    7.690366   29.668030
 79   15.085070    7.690366   29.668030
 79   12.188060    7.690366   29.668030
 79    9.291042    7.690366   29.668030
 79   16.533580    5.181479   29.668030
 79   15.085070    2.672595   29.668030
 79    7.842535    0.163705   29.668030
 79   16.533580   10.199250   29.668030
 79   17.982080    7.690366   29.668030
 79    3.497015    2.672595   29.668030
 79    6.394025    2.672595   29.668030
 79   13.636560    0.163705   29.668030
 79   10.739550    0.163705   29.668030
 79   13.636560    3.508887   32.033300
 79   10.739550    3.508887   32.033300
 79    7.842535    3.508887   32.033300
 79    3.497015    1.000005   32.033300
 79    6.394028   11.035550   32.033300
 79   15.085070   11.035550   32.033300
 79   12.188060   11.035550   32.033300
 79    9.291042   11.035550   32.033300
 79    4.945521    8.526661   32.033300
 79   13.636560    8.526661   32.033300
 79   10.739550    8.526661   32.033300
 79    7.842535    8.526661   32.033300
 79   15.085070    6.017774   32.033300
 79   12.188060    6.017774   32.033300
 79    9.291042    6.017774   32.033300
 79    6.394028    6.017774   32.033300
 79    2.048510    3.508885   32.033300
 79    6.394025    1.000005   32.033300
 79   17.982085   11.035550   32.033300
 79   16.533580    8.526661   32.033300
 79    3.497010    6.017774   32.033300
 79    4.945525    3.508885   32.033300
 79    0.600000    1.000005   32.033300
 79    9.291042    1.000000   32.033300
 79   12.188060    1.000000   32.033300
 16    5.922170    0.198587    8.339108
 16   10.411718   11.080837   20.183144
  6    4.507550    1.334675    8.490649
  6   13.600243   12.395984   10.042344
  6    7.128166    0.820919   10.702609
  6   13.334428   11.181321   10.682687
  6    7.653012    0.557536   11.962205
  6   13.880327   10.919200   11.944502
  6   14.715622   11.851284   12.593037
  6   16.809830   11.917699   13.814626
  6   15.516698   11.504905   13.794573
  6   17.861308   11.530788   14.750366
  6   17.987414   10.067543   15.238589
  6   14.975477   10.530784   14.841909
  6   17.018549    9.038573   14.861134
  6   15.690810    9.202934   14.684627
  6   17.629383   11.209900   16.215809
  6   15.116183   10.969394   16.301523
  6   16.318476   11.273003   16.850778
  6   12.660025   11.380236   16.806891
  6   13.940548   10.948610   17.205244
  6   11.597740   11.413382   17.710578
  6   14.090662   10.501297   18.535732
  6   11.794832   11.023374   19.044694
  6   13.045051   10.550561   19.451709
  6    3.055871    0.328508   20.505769
  1   12.738530   10.417581   10.172629
  1    7.340676    1.775185   10.215863
  1    8.250764    1.321718   12.459776
  1    4.831467    2.237254    9.023995
  1   18.827183   12.001263   14.557262
  1   18.458263   11.499957   16.864169
  1   16.335414   11.570140   17.904452
  1    9.917620   -0.021961   12.974043
  1   17.436313    8.039462   14.707618
  1   10.614547   11.754793   17.380353
  1   13.907772   10.374838   14.642132
  1   15.049649   10.092791   18.852146
  1   13.708076    9.937367   12.389466
  1    4.231056    1.591832    7.454534
  1   15.090662    8.336218   14.396698
  1    2.830478    0.842005   19.560715
  1   13.186987   10.210024   20.479567
  1    3.989349    0.702155   20.939944
  1    3.667092    0.845105    8.995149
  1   19.017591    9.721876   15.324578
  1   12.494322   11.720351   15.782321
  1    2.228577    0.466715   21.215889
 
E= -894.7373 eV
box:  14.485070 0 0   7.242535  12.544435 0 0 0  55.000000
Kpoints:  1  1  1
basis: NGX=  72 NGY=  72 NGZ= 270 NGXF= 144 NGYF= 144 NGZF= 540
