# Supplementary material for: Controlling piezoresistance in single molecules through the isomerisation of bullvalenes
Source: Nat Commun. 2023 Oct 3;14:6089. doi: 10.1038/s41467-023-41674-z (PMC10547723; doi:10.1038/s41467-023-41674-z)
Supplement: Supplementary file 4 — Source Data [file 41467_2023_41674_MOESM4_ESM.zip › Fig. 7 10-tip Apm at d = 9.2; E= 3.84; partially relaxed intermediate.txt]

 79    6.394028    6.017774    0.000000
 79    9.291042    6.017774    0.000000
 79   12.188060    6.017774    0.000000
 79    3.497010    6.017774    0.000000
 79    7.842535    8.526661    0.000000
 79   10.739550    8.526661    0.000000
 79   16.533580    8.526661    0.000000
 79    4.945521    8.526661    0.000000
 79    9.291042   11.035550    0.000000
 79    6.394025    1.000005    0.000000
 79    9.291042    1.000000    0.000000
 79    6.394028   11.035550    0.000000
 79    4.945521    3.508887    0.000000
 79    7.842535    3.508887    0.000000
 79   10.739550    3.508887    0.000000
 79    2.048510    3.508887    0.000000
 79   15.085070    6.017774    0.000000
 79   13.636560    8.526661    0.000000
 79   12.188060   11.035550    0.000000
 79   12.188060    1.000000    0.000000
 79   13.636560    3.508887    0.000000
 79   17.982080   11.035550    0.000000
 79    3.497015    1.000005    0.000000
 79    0.600000    1.000005    0.000000
 79   15.085070   11.035550    0.000000
 79    9.291042    7.690366    2.365271
 79   12.188060    7.690366    2.365271
 79   17.982080    7.690366    2.365271
 79    6.394028    7.690366    2.365271
 79   10.739550   10.199250    2.365271
 79    7.842535    0.163705    2.365271
 79   19.430591   10.199250    2.365271
 79    7.842535   10.199250    2.365271
 79    6.394028    2.672592    2.365271
 79    9.291042    2.672592    2.365271
 79   12.188060    2.672592    2.365271
 79    3.497010    2.672592    2.365271
 79    7.842535    5.181479    2.365271
 79   10.739550    5.181479    2.365271
 79   13.636560    5.181479    2.365271
 79    4.945521    5.181479    2.365271
 79   15.085070    7.690366    2.365271
 79   13.636560   10.199250    2.365271
 79   10.739550    0.163705    2.365271
 79   15.085070    2.672592    2.365271
 79   16.533580    5.181479    2.365271
 79    4.945525    0.163705    2.365271
 79   13.636560    0.163705    2.365271
 79    2.048507    0.163705    2.365271
 79   16.533580   10.199250    2.365271
 79    7.702053    6.783662    4.676761
 79   10.715051    6.884848    4.658435
 79   13.780645    6.871190    4.712564
 79    4.899026    6.854747    4.752027
 79    9.334251    9.502457    4.691484
 79   12.196287    9.410905    4.610636
 79   17.964705    9.363607    4.731488
 79    6.310154    9.406157    4.787552
 79    4.940222    1.850733    4.750318
 79    7.794547    1.765055    4.758357
 79   10.732121    1.743048    4.786764
 79    7.820139   11.897390    4.760530
 79    6.311760    4.294783    4.770315
 79    9.159458    4.219100    4.674638
 79   12.306088    4.283830    4.679868
 79   16.584720    6.858052    4.749450
 79   15.141356    9.410098    4.848139
 79   13.650931    1.804237    4.741901
 79   10.726998   12.028246    4.807552
 79   15.152959    4.335613    4.751150
 79   13.613278   11.879634    4.824550
 79   19.419105   11.868373    4.710857
 79    2.026600    1.865512    4.737088
 79   16.509551   11.859452    4.727485
 79    3.494142    4.341366    4.739795
 79    9.107976    5.886074    6.844222
 79   12.322738    6.034222    6.811526
 79    7.953272    8.517780    6.790252
 79   11.012025   10.352453    6.919890
 79   13.392561    8.674506    6.924019
 79   10.749116    3.560541    6.839378
 79   10.810527    5.318046    8.964120
 79   12.681892    7.372581    9.246381
 79   10.257356    8.021849    8.092643
 79   11.506967    9.906714    9.593515
 79   10.976015    6.757700   20.922057
 79    9.385974    7.640630   23.073049
 79   12.262344    7.664803   23.144214
 79   10.800740    5.194582   23.089054
 79   10.749470    3.528446   25.207425
 79   13.658049    8.538142   25.230550
 79   10.767508    8.773581   25.205783
 79    7.910107    8.498553   25.175395
 79   12.433814    5.872962   25.227583
 79    9.124428    5.889722   25.209726
 79   15.170374    4.297555   27.260648
 79   12.310001    4.236341   27.375420
 79    9.175667    4.242433   27.367327
 79    6.315558    4.298741   27.266360
 79    7.829936   11.914757   27.275964
 79   10.747550    1.733443   27.269069
 79   13.661228   11.921709   27.274618
 79   10.741602   11.964120   27.263897
 79    6.331419    9.402281   27.241310
 79   15.192199    9.419953   27.281212
 79   12.223970    9.522251   27.369565
 79    9.268682    9.512304   27.359516
 79    4.906092    6.847703   27.275200
 79   13.797045    6.805436   27.373124
 79   10.751490    6.859315   27.391567
 79    7.704539    6.803065   27.355885
 79    3.499835    4.339270   27.294044
 79   13.673362    1.791640   27.275121
 79   16.543787   11.876407   27.300933
 79   18.002581    9.364077   27.303856
 79   16.593970    6.849810   27.274501
 79    2.058594    1.840100   27.294024
 79    7.814808    1.798757   27.274577
 79    4.940478    1.839473   27.295305
 79   19.439246   11.862954   27.303054
 79    4.945521    5.181479   29.668030
 79   13.636560    5.181479   29.668030
 79   10.739550    5.181479   29.668030
 79    7.842535    5.181479   29.668030
 79    2.048507    0.163705   29.668030
 79   12.188060    2.672592   29.668030
 79    9.291042    2.672592   29.668030
 79    4.945525    0.163705   29.668030
 79    7.842535   10.199250   29.668030
 79   19.430591   10.199250   29.668030
 79   13.636560   10.199250   29.668030
 79   10.739550   10.199250   29.668030
 79    6.394028    7.690366   29.668030
 79   15.085070    7.690366   29.668030
 79   12.188060    7.690366   29.668030
 79    9.291042    7.690366   29.668030
 79   16.533580    5.181479   29.668030
 79   15.085070    2.672592   29.668030
 79    7.842535    0.163705   29.668030
 79   16.533580   10.199250   29.668030
 79   17.982080    7.690366   29.668030
 79    3.497020    2.672595   29.668030
 79    6.394028    2.672592   29.668030
 79   13.636560    0.163705   29.668030
 79   10.739550    0.163705   29.668030
 79   13.636560    3.508887   32.033300
 79   10.739550    3.508887   32.033300
 79    7.842535    3.508887   32.033300
 79    3.497015    1.000005   32.033300
 79    6.394028   11.035550   32.033300
 79   15.085070   11.035550   32.033300
 79   12.188060   11.035550   32.033300
 79    9.291042   11.035550   32.033300
 79    4.945521    8.526661   32.033300
 79   13.636560    8.526661   32.033300
 79   10.739550    8.526661   32.033300
 79    7.842535    8.526661   32.033300
 79   15.085070    6.017774   32.033300
 79   12.188060    6.017774   32.033300
 79    9.291042    6.017774   32.033300
 79    6.394028    6.017774   32.033300
 79    2.048510    3.508887   32.033300
 79    6.394025    1.000005   32.033300
 79   17.982085   11.035550   32.033300
 79   16.533580    8.526661   32.033300
 79    3.497010    6.017774   32.033300
 79    4.945521    3.508887   32.033300
 79    0.600000    1.000005   32.033300
 79    9.291042    1.000000   32.033300
 79   12.188060    1.000000   32.033300
 16   11.718182   11.225101   11.569898
 16   11.126370    7.644841   18.710545
  6    4.387165    0.424591   11.070496
  6   13.341410   11.092770   12.299078
  6   13.845326   12.094247   13.138339
  6   14.052961    9.894764   12.152577
  6   15.022086   11.874750   13.850358
  6   15.221102    9.680301   12.882723
  6   15.725080   10.658093   13.764515
  6   17.779012   11.403829   14.896569
  6   16.887664   10.413996   14.642729
  6   18.883162   11.380474   15.852250
  6   19.726651   10.134390   16.151735
  6   16.974758    9.070737   15.359649
  6   19.495076    8.861705   15.460079
  6   18.294682    8.371477   15.116355
  6   18.773829   10.656340   17.224638
  6   16.682730    9.290630   16.845742
  6   17.536996    9.989957   17.634139
  6   14.233509    8.967053   16.522693
  6   15.365954    8.848905   17.354109
  6   12.970004    8.600671   16.963638
  6   15.170811    8.337892   18.653106
  6   12.794533    8.110828   18.263177
  6   13.900277    7.975201   19.110770
  6   10.364426    9.287905   18.929777
  1   13.686543    9.131549   11.457510
  1    6.069508    0.490302   13.279234
  1    8.137953    0.095183   14.541557
  1    5.231833    0.684065   10.421315
  1   19.449189   12.310750   15.901791
  1   19.274620   11.196239   18.028078
  1   17.241098   10.168466   18.671896
  1   17.667242   12.340473   14.343288
  1    5.905349    8.284246   15.208113
  1   12.113194    8.699061   16.295085
  1   16.188091    8.416659   14.964473
  1   16.030488    8.202029   19.313885
  1   15.760045    8.739393   12.745668
  1    3.442307    0.530847   10.520421
  1   18.250628    7.407749   14.600385
  1   10.418280    9.825857   17.974716
  1   13.768823    7.579130   20.121760
  1   10.875837    9.844015   19.723472
  1    4.358386    1.068198   11.960731
  1    6.288510   10.364290   16.349899
  1   14.336089    9.375139   15.517469
  1    9.317417    9.111978   19.207126
 
E= -893.0753 eV
box:  14.485070 0 0   7.242535  12.544435 0 0 0  55.000000
Kpoints:  1  1  1
basis: NGX=  72 NGY=  72 NGZ= 270 NGXF= 144 NGYF= 144 NGZF= 540
