# Supplementary material for: Controlling piezoresistance in single molecules through the isomerisation of bullvalenes
Source: Nat Commun. 2023 Oct 3;14:6089. doi: 10.1038/s41467-023-41674-z (PMC10547723; doi:10.1038/s41467-023-41674-z)
Supplement: Supplementary file 4 — Source Data [file 41467_2023_41674_MOESM4_ESM.zip › Fig. 7 10-tip Apm at d = 9.2; E= 4.19; starting structure.txt]

 79    6.394028    6.017774    0.000000
 79    9.291042    6.017774    0.000000
 79   12.188060    6.017774    0.000000
 79    3.497010    6.017774    0.000000
 79    7.842535    8.526661    0.000000
 79   10.739550    8.526661    0.000000
 79   16.533580    8.526661    0.000000
 79    4.945521    8.526661    0.000000
 79    9.291042   11.035550    0.000000
 79    6.394025    1.000005    0.000000
 79    9.291042    1.000000    0.000000
 79    6.394028   11.035550    0.000000
 79    4.945521    3.508887    0.000000
 79    7.842535    3.508887    0.000000
 79   10.739550    3.508887    0.000000
 79    2.048510    3.508887    0.000000
 79   15.085070    6.017774    0.000000
 79   13.636560    8.526661    0.000000
 79   12.188060   11.035550    0.000000
 79   12.188060    1.000000    0.000000
 79   13.636560    3.508887    0.000000
 79   17.982085   11.035550    0.000000
 79    3.497015    1.000005    0.000000
 79    0.600000    1.000005    0.000000
 79   15.085070   11.035550    0.000000
 79    9.291042    7.690366    2.365271
 79   12.188060    7.690366    2.365271
 79   17.982080    7.690366    2.365271
 79    6.394028    7.690366    2.365271
 79   10.739550   10.199250    2.365271
 79    7.842535    0.163705    2.365271
 79   19.430591   10.199250    2.365271
 79    7.842535   10.199250    2.365271
 79    6.394028    2.672592    2.365271
 79    9.291042    2.672592    2.365271
 79   12.188060    2.672592    2.365271
 79    3.497010    2.672592    2.365271
 79    7.842535    5.181479    2.365271
 79   10.739550    5.181479    2.365271
 79   13.636560    5.181479    2.365271
 79    4.945521    5.181479    2.365271
 79   15.085070    7.690366    2.365271
 79   13.636560   10.199250    2.365271
 79   10.739550    0.163705    2.365271
 79   15.085070    2.672592    2.365271
 79   16.533580    5.181479    2.365271
 79    4.945525    0.163705    2.365271
 79   13.636560    0.163705    2.365271
 79    2.048507    0.163705    2.365271
 79   16.533580   10.199250    2.365271
 79    7.681006    6.828126    4.658060
 79   10.746690    6.882815    4.639102
 79   13.799408    6.820365    4.660385
 79    4.891170    6.856498    4.759369
 79    9.254652    9.535723    4.651496
 79   12.232729    9.537831    4.654613
 79   17.988573    9.381623    4.734126
 79    6.297429    9.440750    4.750558
 79    4.940842    1.848530    4.740575
 79    7.817258    1.819771    4.757901
 79   10.744262    1.779322    4.787054
 79    7.821590   11.941675    4.759754
 79    6.313550    4.311472    4.768290
 79    9.172477    4.268058    4.670949
 79   12.312897    4.271728    4.670996
 79   16.589476    6.859087    4.760262
 79   15.195693    9.444529    4.740411
 79   13.667958    1.820319    4.758020
 79   10.742694   11.975451    4.776990
 79   15.171397    4.310484    4.770128
 79   13.665977   11.941157    4.759088
 79   19.425296   11.903828    4.734426
 79    2.058027    1.850199    4.740372
 79   16.548987   11.906961    4.733075
 79    3.498524    4.344116    4.741895
 79    9.075738    5.963527    6.803416
 79   12.408044    5.956511    6.816726
 79    7.842852    8.571894    6.815342
 79   10.739303    8.858347    6.799495
 79   13.675780    8.573175    6.794802
 79   10.746489    3.609187    6.840429
 79   10.720343    5.322486    8.924199
 79   12.212919    7.813104    8.871999
 79    9.313995    7.772696    8.912328
 79   10.847238    6.917346   11.060693
 79   10.916720    6.926105   20.903498
 79    9.393122    7.691054   23.065555
 79   12.242998    7.726143   23.140507
 79   10.788253    5.241303   23.079907
 79   10.754395    3.556596   25.186805
 79   13.666297    8.538652   25.234843
 79   10.761396    8.789389   25.220066
 79    7.899846    8.504028   25.178459
 79   12.424604    5.905707   25.219564
 79    9.113763    5.913210   25.201076
 79   15.168259    4.299645   27.262955
 79   12.307647    4.244932   27.366263
 79    9.176293    4.247710   27.357919
 79    6.314756    4.299774   27.266606
 79    7.825386   11.921964   27.275367
 79   10.745983    1.752225   27.252887
 79   13.663897   11.926387   27.274947
 79   10.741440   11.965270   27.262997
 79    6.326679    9.409799   27.248056
 79   15.194398    9.427493   27.284694
 79   12.228275    9.525380   27.373237
 79    9.261573    9.518248   27.364107
 79    4.903204    6.850461   27.275265
 79   13.794707    6.805887   27.374921
 79   10.747175    6.859289   27.392684
 79    7.701146    6.803145   27.357295
 79    3.498532    4.340375   27.295689
 79   13.669893    1.799937   27.274514
 79   16.549089   11.886041   27.303531
 79   18.001730    9.367771   27.302514
 79   16.591521    6.852470   27.275041
 79    2.057419    1.841705   27.294922
 79    7.815793    1.804431   27.276315
 79    4.940213    1.840341   27.294995
 79   19.435695   11.874050   27.302236
 79    4.945521    5.181479   29.668030
 79   13.636560    5.181479   29.668030
 79   10.739550    5.181479   29.668030
 79    7.842535    5.181479   29.668030
 79    2.048507    0.163705   29.668030
 79   12.188060    2.672592   29.668030
 79    9.291042    2.672592   29.668030
 79    4.945525    0.163705   29.668030
 79    7.842535   10.199250   29.668030
 79   19.430591   10.199250   29.668030
 79   13.636560   10.199250   29.668030
 79   10.739550   10.199250   29.668030
 79    6.394028    7.690366   29.668030
 79   15.085070    7.690366   29.668030
 79   12.188060    7.690366   29.668030
 79    9.291042    7.690366   29.668030
 79   16.533580    5.181479   29.668030
 79   15.085070    2.672592   29.668030
 79    7.842535    0.163705   29.668030
 79   16.533580   10.199250   29.668030
 79   17.982080    7.690366   29.668030
 79    3.497015    2.672595   29.668030
 79    6.394028    2.672592   29.668030
 79   13.636560    0.163705   29.668030
 79   10.739550    0.163705   29.668030
 79   13.636560    3.508887   32.033300
 79   10.739550    3.508887   32.033300
 79    7.842535    3.508887   32.033300
 79    3.497015    1.000005   32.033300
 79    6.394028   11.035550   32.033300
 79   15.085070   11.035550   32.033300
 79   12.188060   11.035550   32.033300
 79    9.291042   11.035550   32.033300
 79    4.945521    8.526661   32.033300
 79   13.636560    8.526661   32.033300
 79   10.739550    8.526661   32.033300
 79    7.842535    8.526661   32.033300
 79   15.085070    6.017774   32.033300
 79   12.188060    6.017774   32.033300
 79    9.291042    6.017774   32.033300
 79    6.394028    6.017774   32.033300
 79    2.048510    3.508887   32.033300
 79    6.394025    1.000005   32.033300
 79   17.982085   11.035550   32.033300
 79   16.533580    8.526661   32.033300
 79    3.497010    6.017774   32.033300
 79    4.945521    3.508887   32.033300
 79    0.600000    1.000005   32.033300
 79    9.291042    1.000000   32.033300
 79   12.188060    1.000000   32.033300
 16   11.439524    7.984828   13.128564
 16   11.376652    6.944270   18.536748
  6   10.760824    9.639385   12.828063
  6   13.204398    8.258196   13.124310
  6   13.778176    9.496366   13.436535
  6   14.033223    7.136313   12.968798
  6   15.139529    9.572053   13.738534
  6   15.387275    7.229345   13.284587
  6   15.956709    8.430427   13.753316
  6   18.138233    9.490573   14.369180
  6   17.271825    8.447663   14.436060
  6   19.269634    9.750307   15.263605
  6    5.649616    8.686835   15.935541
  6   17.459440    7.331214   15.464743
  6    5.488851    7.255347   15.657095
  6    4.315666    6.645630   15.440815
  6   19.141771    9.468276   16.798736
  6   17.101541    7.978711   16.801800
  6   17.910024    8.914521   17.360813
  6   15.214664    6.376761   17.261506
  6   15.770582    7.664364   17.361563
  6   13.911648    6.101719   17.670220
  6   14.964554    8.667530   17.940061
  6   13.113990    7.129275   18.186874
  6   13.660600    8.412002   18.346763
  6   11.026101    5.238896   18.042493
  1   13.616954    6.190505   12.621637
  1   13.172806   10.399760   13.503966
  1   15.557669   10.530474   14.056140
  1   11.198740   10.064865   11.917234
  1   19.813331   10.669621   15.041201
  1   19.614390   10.227573   17.421941
  1   17.601683    9.354387   18.314237
  1   17.940711   10.277502   13.635252
  1    6.408461    6.663966   15.626985
  1   13.528130    5.087851   17.565498
  1   16.702421    6.569950   15.252272
  1   15.354676    9.683741   18.018146
  1   16.011775    6.340910   13.179020
  1    9.682231    9.499708   12.685198
  1    4.311915    5.571488   15.236941
  1   11.607339    4.523648   18.636428
  1   13.050497    9.219539   18.758291
  1   11.224023    5.120308   16.969041
  1   10.936587   10.284394   13.697984
  1    6.682231    9.005552   16.088140
  1   15.813336    5.559536   16.854303
  1    9.957903    5.092431   18.244081
 
E= -892.7199 eV
box:  14.485070 0 0   7.242535  12.544435 0 0 0  55.000000
Kpoints:  1  1  1
basis: NGX=  72 NGY=  72 NGZ= 270 NGXF= 144 NGYF= 144 NGZF= 540
