# Supplementary material for: Controlling piezoresistance in single molecules through the isomerisation of bullvalenes
Source: Nat Commun. 2023 Oct 3;14:6089. doi: 10.1038/s41467-023-41674-z (PMC10547723; doi:10.1038/s41467-023-41674-z)
Supplement: Supplementary file 4 — Source Data [file 41467_2023_41674_MOESM4_ESM.zip › Fig. 7 10-tip Apm at d = 9.2; E= 4.67; TS for Au-apex-atom transfer.txt]

 79    6.394028    6.017774    0.000000
 79    9.291042    6.017774    0.000000
 79   12.188060    6.017774    0.000000
 79    3.497010    6.017774    0.000000
 79    7.842535    8.526661    0.000000
 79   10.739550    8.526661    0.000000
 79   16.533580    8.526661    0.000000
 79    4.945521    8.526661    0.000000
 79    9.291042   11.035550    0.000000
 79    6.394025    1.000005    0.000000
 79    9.291042    1.000000    0.000000
 79    6.394028   11.035550    0.000000
 79    4.945521    3.508887    0.000000
 79    7.842535    3.508887    0.000000
 79   10.739550    3.508887    0.000000
 79    2.048510    3.508887    0.000000
 79   15.085070    6.017774    0.000000
 79   13.636560    8.526661    0.000000
 79   12.188060   11.035550    0.000000
 79   12.188060    1.000000    0.000000
 79   13.636560    3.508887    0.000000
 79   17.982080   11.035550    0.000000
 79    3.497015    1.000005    0.000000
 79    0.600000    1.000005    0.000000
 79   15.085070   11.035550    0.000000
 79    9.291042    7.690366    2.365271
 79   12.188060    7.690366    2.365271
 79   17.982080    7.690366    2.365271
 79    6.394028    7.690366    2.365271
 79   10.739550   10.199250    2.365271
 79    7.842535    0.163705    2.365271
 79   19.430591   10.199250    2.365271
 79    7.842535   10.199250    2.365271
 79    6.394028    2.672592    2.365271
 79    9.291042    2.672592    2.365271
 79   12.188060    2.672592    2.365271
 79    3.497010    2.672592    2.365271
 79    7.842535    5.181479    2.365271
 79   10.739550    5.181479    2.365271
 79   13.636560    5.181479    2.365271
 79    4.945521    5.181479    2.365271
 79   15.085070    7.690366    2.365271
 79   13.636560   10.199250    2.365271
 79   10.739550    0.163705    2.365271
 79   15.085070    2.672592    2.365271
 79   16.533580    5.181479    2.365271
 79    4.945525    0.163705    2.365271
 79   13.636560    0.163705    2.365271
 79    2.048507    0.163705    2.365271
 79   16.533580   10.199250    2.365271
 79    7.693834    6.812892    4.668810
 79   10.757460    6.882197    4.641946
 79   13.797576    6.795787    4.649092
 79    4.898303    6.847138    4.756755
 79    9.269530    9.521417    4.656380
 79   12.242779    9.532256    4.658760
 79   18.000590    9.370475    4.734113
 79    6.307998    9.429393    4.759505
 79    4.942022    1.839391    4.738848
 79    7.820609    1.818343    4.759023
 79   10.741855    1.781761    4.811129
 79    7.825778   11.922852    4.758821
 79    6.311964    4.303352    4.762985
 79    9.174569    4.266217    4.681641
 79   12.296386    4.241371    4.665424
 79   16.590957    6.850972    4.758008
 79   15.211468    9.447981    4.727487
 79   13.668873    1.802143    4.754401
 79   10.747770   11.962560    4.780039
 79   15.168501    4.292989    4.769787
 79   13.671865   11.937045    4.761967
 79   19.425312   11.894702    4.730876
 79    2.059601    1.834168    4.738256
 79   16.555921   11.907943    4.734473
 79    3.495985    4.334598    4.739921
 79    9.127759    5.967148    6.817128
 79   12.431907    5.891354    6.797652
 79    7.861838    8.555030    6.808439
 79   10.767420    8.859589    6.822458
 79   13.723360    8.547539    6.758536
 79   10.730304    3.620661    6.887672
 79   10.772583    5.389131    9.017614
 79   12.337716    7.701110    8.805861
 79    9.287849    7.745013    8.904821
 79   10.891313    7.835629   11.005651
 79   10.924509    6.996060   20.916728
 79    9.374537    7.701718   23.077909
 79   12.249233    7.739141   23.161386
 79   10.779224    5.268856   23.065455
 79   10.745889    3.568482   25.174016
 79   13.670897    8.543103   25.247932
 79   10.752462    8.785346   25.229296
 79    7.882935    8.504028   25.187294
 79   12.418354    5.902871   25.219792
 79    9.100357    5.910321   25.199530
 79   15.165031    4.297412   27.262859
 79   12.302067    4.241307   27.364161
 79    9.174613    4.245409   27.356892
 79    6.312772    4.298084   27.265377
 79    7.821637   11.922198   27.275936
 79   10.742296    1.756643   27.244171
 79   13.660383   11.924890   27.276478
 79   10.737320   11.964887   27.263119
 79    6.319974    9.412045   27.254132
 79   15.194975    9.428749   27.292076
 79   12.223155    9.524646   27.376540
 79    9.255793    9.517851   27.367246
 79    4.899760    6.849112   27.273678
 79   13.792004    6.800946   27.375701
 79   10.743182    6.854822   27.393569
 79    7.697308    6.800521   27.360467
 79    3.496621    4.339154   27.295400
 79   13.667251    1.799588   27.273690
 79   16.547266   11.888879   27.302615
 79   17.998762    9.367667   27.302027
 79   16.588641    6.850675   27.275148
 79    2.055020    1.841180   27.294166
 79    7.812438    1.802957   27.274798
 79    4.937459    1.839377   27.294591
 79   19.430390   11.877630   27.302480
 79    4.945521    5.181479   29.668030
 79   13.636560    5.181479   29.668030
 79   10.739550    5.181479   29.668030
 79    7.842535    5.181479   29.668030
 79    2.048507    0.163705   29.668030
 79   12.188060    2.672592   29.668030
 79    9.291042    2.672592   29.668030
 79    4.945525    0.163705   29.668030
 79    7.842535   10.199250   29.668030
 79   19.430591   10.199250   29.668030
 79   13.636560   10.199250   29.668030
 79   10.739550   10.199250   29.668030
 79    6.394028    7.690366   29.668030
 79   15.085070    7.690366   29.668030
 79   12.188060    7.690366   29.668030
 79    9.291042    7.690366   29.668030
 79   16.533580    5.181479   29.668030
 79   15.085070    2.672592   29.668030
 79    7.842535    0.163705   29.668030
 79   16.533580   10.199250   29.668030
 79   17.982080    7.690366   29.668030
 79    3.497020    2.672595   29.668030
 79    6.394028    2.672592   29.668030
 79   13.636560    0.163705   29.668030
 79   10.739550    0.163705   29.668030
 79   13.636560    3.508887   32.033300
 79   10.739550    3.508887   32.033300
 79    7.842535    3.508887   32.033300
 79    3.497015    1.000005   32.033300
 79    6.394028   11.035550   32.033300
 79   15.085070   11.035550   32.033300
 79   12.188060   11.035550   32.033300
 79    9.291042   11.035550   32.033300
 79    4.945521    8.526661   32.033300
 79   13.636560    8.526661   32.033300
 79   10.739550    8.526661   32.033300
 79    7.842535    8.526661   32.033300
 79   15.085070    6.017774   32.033300
 79   12.188060    6.017774   32.033300
 79    9.291042    6.017774   32.033300
 79    6.394028    6.017774   32.033300
 79    2.048510    3.508887   32.033300
 79    6.394025    1.000005   32.033300
 79   17.982085   11.035550   32.033300
 79   16.533580    8.526661   32.033300
 79    3.497010    6.017774   32.033300
 79    4.945521    3.508887   32.033300
 79    0.600000    1.000005   32.033300
 79    9.291042    1.000000   32.033300
 79   12.188060    1.000000   32.033300
 16   11.810048    9.795820   12.046011
 16   11.401257    7.267375   18.561585
  6   11.031299    9.593551   13.677162
  6   13.533557    9.676807   12.492628
  6   14.126497   10.828015   13.024124
  6   14.262673    8.486778   12.402879
  6   15.396705   10.753089   13.586390
  6   15.539283    8.429016   12.956366
  6   16.106675    9.539232   13.613959
  6   18.250286   10.387375   14.544706
  6   17.321902    9.403705   14.441764
  6   19.352277   10.456191   15.504957
  6    5.634818    9.239505   16.033633
  6   17.369373    8.167060   15.335254
  6    5.378203    7.880049   15.546203
  6   18.653750    7.388721   15.232002
  6   19.163512    9.978094   16.974118
  6   17.032561    8.649264   16.745299
  6   17.884213    9.443678   17.438420
  6   15.181034    6.999410   17.068039
  6   15.708420    8.283316   17.281131
  6   13.910790    6.644718   17.509886
  6   14.902571    9.203995   17.983475
  6   13.110612    7.587329   18.166780
  6   13.623848    8.870085   18.422122
  6   11.185320    5.576923   17.952335
  1   13.821802    7.610911   11.921226
  1   13.567479   11.765975   13.045115
  1   15.818352   11.630244   14.080031
  1   11.345794   10.405935   14.335617
  1   19.967471   11.352396   15.418350
  1   19.677061   10.602967   17.704936
  1   17.590777    9.747815   18.448534
  1   18.155533   11.253278   13.882839
  1    6.254126    7.237826   15.428874
  1   13.557224    5.634082   17.324215
  1   16.555877    7.507909   15.013606
  1   15.272295   10.218437   18.145062
  1   16.098961    7.493021   12.897836
  1    9.949475    9.638768   13.489829
  1    4.096294    6.361806   14.864078
  1   11.866325    4.888022   18.468563
  1   13.014917    9.613199   18.939698
  1   11.353560    5.556011   16.866646
  1   11.298514    8.614483   14.099246
  1    6.683532    9.453665   16.243611
  1   15.780892    6.246755   16.552921
  1   10.150794    5.303811   18.179871
 
E= -892.2460 eV
box:  14.485070 0 0   7.242535  12.544435 0 0 0  55.000000
Kpoints:  1  1  1
basis: NGX=  72 NGY=  72 NGZ= 270 NGXF= 144 NGYF= 144 NGZF= 540
