# Supplementary material for: Controlling piezoresistance in single molecules through the isomerisation of bullvalenes
Source: Nat Commun. 2023 Oct 3;14:6089. doi: 10.1038/s41467-023-41674-z (PMC10547723; doi:10.1038/s41467-023-41674-z)
Supplement: Supplementary file 4 — Source Data [file 41467_2023_41674_MOESM4_ESM.zip › Fig. 7, S7 10-tip Au only at d = 9.2.txt]

 79    6.394028    6.017774    0.000000
 79    9.291042    6.017774    0.000000
 79   12.188060    6.017774    0.000000
 79    3.497014    6.017774    0.000000
 79    7.842535    8.526661    0.000000
 79   10.739550    8.526661    0.000000
 79   16.533580    8.526661    0.000000
 79    4.945521    8.526661    0.000000
 79    9.291042   11.035550    0.000000
 79    6.394028    1.000000    0.000000
 79    9.291042    1.000000    0.000000
 79    6.394028   11.035550    0.000000
 79    4.945521    3.508887    0.000000
 79    7.842535    3.508887    0.000000
 79   10.739550    3.508887    0.000000
 79    2.048510    3.508887    0.000000
 79   15.085070    6.017774    0.000000
 79   13.636560    8.526661    0.000000
 79   12.188060   11.035550    0.000000
 79   12.188060    1.000000    0.000000
 79   13.636560    3.508887    0.000000
 79   17.982084   11.035550    0.000000
 79    3.497015    1.000005    0.000000
 79    0.600000    1.000005    0.000000
 79   15.085070   11.035550    0.000000
 79    9.291042    7.690366    2.365271
 79   12.188060    7.690366    2.365271
 79   17.982084    7.690366    2.365271
 79    6.394028    7.690366    2.365271
 79   10.739550   10.199250    2.365271
 79    7.842535    0.163705    2.365271
 79   19.430591   10.199250    2.365271
 79    7.842535   10.199250    2.365271
 79    6.394028    2.672592    2.365271
 79    9.291042    2.672592    2.365271
 79   12.188060    2.672592    2.365271
 79    3.497014    2.672592    2.365271
 79    7.842535    5.181479    2.365271
 79   10.739550    5.181479    2.365271
 79   13.636560    5.181479    2.365271
 79    4.945521    5.181479    2.365271
 79   15.085070    7.690366    2.365271
 79   13.636560   10.199250    2.365271
 79   10.739550    0.163705    2.365271
 79   15.085070    2.672592    2.365271
 79   16.533580    5.181479    2.365271
 79    4.945525    0.163705    2.365271
 79   13.636563    0.163705    2.365271
 79    2.048507    0.163705    2.365271
 79   16.533580   10.199250    2.365271
 79    7.679644    6.788467    4.662776
 79   10.742219    6.846469    4.627557
 79   13.794464    6.794567    4.679534
 79    4.888446    6.846808    4.758571
 79    9.256871    9.524765    4.664484
 79   12.216481    9.524583    4.679451
 79   17.965049    9.364264    4.734774
 79    6.282012    9.422668    4.745703
 79    4.938189    1.837752    4.738666
 79    7.805312    1.781885    4.761193
 79   10.735413    1.727626    4.773510
 79    7.820404   11.922999    4.756681
 79    6.314293    4.289067    4.770202
 79    9.168442    4.215695    4.676561
 79   12.316425    4.240837    4.672495
 79   16.584331    6.847912    4.760060
 79   15.162526    9.410050    4.792155
 79   13.668234    1.798081    4.760645
 79   10.738899   11.967725    4.768184
 79   15.173163    4.296346    4.768842
 79   13.655091   11.915284    4.761407
 79   19.425064   11.879732    4.734808
 79    2.055432    1.840036    4.737379
 79   16.530430   11.864244    4.734469
 79    3.501268    4.337917    4.737464
 79    9.095354    5.901148    6.795237
 79   12.371154    5.900014    6.824911
 79    7.799185    8.528355    6.789397
 79   10.711815    8.736839    6.805397
 79   13.600117    8.501227    6.844380
 79   10.757429    3.507185    6.831089
 79   10.703082    5.174921    8.924863
 79   12.125742    7.684255    8.938887
 79    9.207143    7.699503    8.891029
 79   10.596384    6.872580   11.031921
 79   10.814421    6.983197   21.007025
 79    9.317423    7.764124   23.117380
 79   12.237840    7.753964   23.152929
 79   10.766832    5.246378   23.099997
 79   10.731363    3.554199   25.187447
 79   13.667127    8.555312   25.245688
 79   10.750476    8.815643   25.230371
 79    7.850030    8.541647   25.210414
 79   12.387808    5.932468   25.234155
 79    9.130652    5.956041   25.221774
 79   15.166103    4.298879   27.262477
 79   12.304396    4.244756   27.361361
 79    9.164597    4.252273   27.355504
 79    6.310627    4.303959   27.264417
 79    7.820812   11.931719   27.268315
 79   10.739477    1.754048   27.246259
 79   13.664345   11.936205   27.268493
 79   10.738928   11.978960   27.255640
 79    6.303125    9.426931   27.261524
 79   15.200253    9.438044   27.282003
 79   12.225604    9.545265   27.375112
 79    9.256898    9.535029   27.370745
 79    4.891980    6.852480   27.271293
 79   13.802821    6.802741   27.371712
 79   10.743583    6.874578   27.407060
 79    7.681521    6.807061   27.360305
 79    3.495848    4.342141   27.292421
 79   13.666904    1.804084   27.269102
 79   16.544345   11.894160   27.292655
 79   17.994406    9.374977   27.292854
 79   16.590715    6.854920   27.271023
 79    2.053834    1.845437   27.289809
 79    7.812077    1.808399   27.269111
 79    4.939643    1.847387   27.291107
 79   19.429827   11.886321   27.294544
 79    4.945521    5.181479   29.668030
 79   13.636560    5.181479   29.668030
 79   10.739550    5.181479   29.668030
 79    7.842535    5.181479   29.668030
 79    2.048507    0.163705   29.668030
 79   12.188060    2.672592   29.668030
 79    9.291042    2.672592   29.668030
 79    4.945525    0.163705   29.668030
 79    7.842535   10.199250   29.668030
 79   19.430591   10.199250   29.668030
 79   13.636560   10.199250   29.668030
 79   10.739550   10.199250   29.668030
 79    6.394028    7.690366   29.668030
 79   15.085070    7.690366   29.668030
 79   12.188060    7.690366   29.668030
 79    9.291042    7.690366   29.668030
 79   16.533580    5.181479   29.668030
 79   15.085070    2.672592   29.668030
 79    7.842535    0.163705   29.668030
 79   16.533580   10.199250   29.668030
 79   17.982084    7.690366   29.668030
 79    3.497015    2.672595   29.668030
 79    6.394028    2.672592   29.668030
 79   13.636563    0.163705   29.668030
 79   10.739550    0.163705   29.668030
 79   13.636560    3.508887   32.033300
 79   10.739550    3.508887   32.033300
 79    7.842535    3.508887   32.033300
 79    3.497015    1.000005   32.033300
 79    6.394028   11.035550   32.033300
 79   15.085070   11.035550   32.033300
 79   12.188060   11.035550   32.033300
 79    9.291042   11.035550   32.033300
 79    4.945521    8.526661   32.033300
 79   13.636560    8.526661   32.033300
 79   10.739550    8.526661   32.033300
 79    7.842535    8.526661   32.033300
 79   15.085070    6.017774   32.033300
 79   12.188060    6.017774   32.033300
 79    9.291042    6.017774   32.033300
 79    6.394028    6.017774   32.033300
 79    2.048510    3.508887   32.033300
 79    6.394025    1.000005   32.033300
 79   17.982084   11.035550   32.033300
 79   16.533580    8.526661   32.033300
 79    3.497014    6.017774   32.033300
 79    4.945521    3.508887   32.033300
 79    0.600000    1.000005   32.033300
 79    9.291042    1.000000   32.033300
 79   12.188060    1.000000   32.033300
 
E= -585.7222 eV
box:  14.485070 0 0   7.242535  12.544435 0 0 0  55.000000
Kpoints:  1  1  1
basis: NGX=  54 NGY=  54 NGZ= 210 NGXF= 108 NGYF= 108 NGZF= 420
