# Supplementary material for: Controlling piezoresistance in single molecules through the isomerisation of bullvalenes
Source: Nat Commun. 2023 Oct 3;14:6089. doi: 10.1038/s41467-023-41674-z (PMC10547723; doi:10.1038/s41467-023-41674-z)
Supplement: Supplementary file 4 — Source Data [file 41467_2023_41674_MOESM4_ESM.zip › Fig. 7, S7 10-tip lattice; Amm Gas phase.txt]

 16   11.555870    6.623766   13.619445
 16   11.108717    6.080387   24.424861
  6   11.517708    4.822621   13.865648
  6   10.386716    7.183020   14.835245
  6    9.061744    6.720647   14.887892
  6   10.785018    8.163631   15.753053
  6    8.183798    7.202004   15.853492
  6    9.890646    8.665539   16.696827
  6    8.563715    8.202626   16.774684
  6    6.285982    8.886141   17.377679
  6    7.591505    8.779190   17.731322
  6   19.681994    9.482044   18.150355
  6   19.872200   10.766351   18.983414
  6    8.092104    9.341236   19.061331
  6    6.682637   11.441849   19.081198
  6    7.888141   10.841485   19.117174
  6   19.596957    9.417899   19.676163
  6    7.452106    8.691840   20.289698
  6    6.115167    8.748956   20.504188
  6    9.481313    7.326312   20.909072
  6    8.335776    8.051343   21.289999
  6   10.307174    6.730635   21.859389
  6    8.070593    8.164294   22.670155
  6   10.019040    6.829818   23.226691
  6    8.890789    7.563685   23.623708
  6   10.371589    4.418131   24.536916
  1   11.811877    8.532557   15.719143
  1    8.714641    5.977137   14.166701
  1    7.172917    6.791604   15.902518
  1   10.513050    4.413667   13.705128
  1   18.709317    9.431637   17.659128
  1   18.575488    9.322696   20.047247
  1    5.720814    8.250214   21.394334
  1    5.998377    8.542388   16.380226
  1   21.129747   12.533926   19.125562
  1   11.195844    6.177328   21.549822
  1    9.169642    9.152215   19.125560
  1    7.219665    8.767139   22.995579
  1   10.234937    9.450031   17.373870
  1   12.193666    4.389659   13.115812
  1    8.782506   11.466241   19.190125
  1   10.436689    3.892575   23.575457
  1    8.671354    7.682100   24.687130
  1    9.326125    4.480592   24.863621
  1   11.877710    4.561991   14.869074
  1   19.008372   11.432239   18.961154
  1    9.722079    7.203908   19.850473
  1   10.947408    3.862630   25.289889
 
E= -304.5253 eV
box:  14.485070 0 0   7.242535  12.544435 0 0 0  55.000000
Kpoints:  1  1  1
basis: NGX=  72 NGY=  72 NGZ= 270 NGXF= 144 NGYF= 144 NGZF= 540
