# Supplementary material for: Controlling piezoresistance in single molecules through the isomerisation of bullvalenes
Source: Nat Commun. 2023 Oct 3;14:6089. doi: 10.1038/s41467-023-41674-z (PMC10547723; doi:10.1038/s41467-023-41674-z)
Supplement: Supplementary file 4 — Source Data [file 41467_2023_41674_MOESM4_ESM.zip › Fig. 8, S16, S17 10-tip Cmp MD at d = 14.6.txt]

 79    6.394028    6.017774    6.100000
 79    9.291042    6.017774    6.100000
 79   12.188060    6.017774    6.100000
 79    3.497010    6.017774    6.100000
 79    7.842535    8.526661    6.100000
 79   10.739550    8.526661    6.100000
 79   16.533580    8.526661    6.100000
 79    4.945521    8.526661    6.100000
 79    9.291042   11.035550    6.100000
 79    6.394025    1.000005    6.100000
 79    9.291045    1.000005    6.100000
 79    6.394028   11.035550    6.100000
 79    4.945525    3.508885    6.100000
 79    7.842535    3.508885    6.100000
 79   10.739550    3.508887    6.100000
 79    2.048510    3.508885    6.100000
 79   15.085070    6.017774    6.100000
 79   13.636560    8.526661    6.100000
 79   12.188060   11.035550    6.100000
 79   12.188060    1.000005    6.100000
 79   13.636560    3.508887    6.100000
 79   17.982080   11.035550    6.100000
 79    3.497015    1.000005    6.100000
 79    0.600000    1.000005    6.100000
 79   15.085070   11.035550    6.100000
 79    9.291042    7.690366    8.465271
 79   12.188060    7.690366    8.465271
 79   17.982080    7.690366    8.465271
 79    6.394028    7.690366    8.465271
 79   10.739550   10.199250    8.465271
 79    7.842535    0.163705    8.465271
 79   19.430591   10.199250    8.465271
 79    7.842535   10.199250    8.465271
 79    6.394025    2.672595    8.465271
 79    9.291045    2.672595    8.465271
 79   12.188060    2.672592    8.465271
 79    3.497015    2.672595    8.465271
 79    7.842535    5.181479    8.465271
 79   10.739550    5.181479    8.465271
 79   13.636560    5.181479    8.465271
 79    4.945525    5.181475    8.465271
 79   15.085070    7.690366    8.465271
 79   13.636560   10.199250    8.465271
 79   10.739550    0.163705    8.465271
 79   15.085070    2.672595    8.465271
 79   16.533580    5.181479    8.465271
 79    4.945525    0.163705    8.465271
 79   13.636560    0.163705    8.465271
 79    2.048507    0.163705    8.465271
 79   16.533580   10.199250    8.465271
 79    7.609707    6.842974   10.744384
 79   10.764543    6.823853   10.679372
 79   13.701248    6.829198   10.802125
 79    4.804615    6.871701   10.693787
 79    9.347280    9.447829   10.767273
 79   12.229178    9.366631   10.688853
 79   18.024196    9.358327   10.790239
 79    6.264610    9.469342   11.029110
 79    5.199629    1.716019   10.882081
 79    7.880833    1.831357   10.898776
 79   10.836106    1.761972   10.890154
 79    7.841292   11.950489   10.823737
 79    6.250267    4.294992   10.785606
 79    9.060239    4.233331   10.746520
 79   12.170294    4.300377   10.729864
 79   16.445076    6.877748   11.007107
 79   15.188293    9.422115   11.029532
 79   13.762103    1.897741   10.926710
 79   10.767086   12.028806   11.055789
 79   15.389321    4.265565   11.000786
 79   13.689768   11.886987   11.188086
 79   19.381105   11.912753   10.795729
 79    2.145596    1.886442   11.013048
 79   16.466214   11.857838   10.819305
 79    3.577179    4.211486   10.801861
 79    9.309927    5.966866   12.922827
 79   14.880485    5.989512   12.968732
 79    7.776990    8.395921   13.124394
 79    9.074987   10.898460   13.034211
 79   13.407571    8.371099   13.139624
 79   10.567685    3.461697   12.890391
 79   12.053791    5.825017   13.177161
 79   11.702420    9.354711   15.592591
 79   10.540499    8.347163   13.389063
 79   12.010736   10.690197   13.184889
 79   12.047974   10.918199   36.781536
 79   10.610549    8.436306   36.543999
 79   12.498076    7.546779   34.215386
 79   10.726090    5.328538   34.624888
 79   10.537959    3.679666   36.694725
 79   13.665081    8.594474   36.703052
 79    9.139392   10.955568   36.695320
 79    7.809550    8.619202   36.762908
 79   12.330740    6.036722   36.624266
 79    8.998741    6.066574   36.482473
 79    3.394251    4.440270   38.913241
 79   16.543419   11.803054   38.928230
 79    1.985767    1.975369   38.907998
 79   19.485759   11.925749   38.950208
 79   13.659504   12.008335   38.813530
 79   15.064449    4.401210   38.911320
 79   10.586416   11.974380   38.917489
 79   13.618281    1.994942   38.779889
 79   15.151652    9.368886   38.951972
 79   16.457343    6.885243   38.748502
 79   12.208975    4.462831   38.848519
 79    8.958043    4.304950   38.741514
 79    6.136587    4.249955   38.564144
 79    7.823120   11.981525   38.848476
 79   10.742459    1.974534   38.806621
 79    7.806034    1.884331   38.776159
 79    4.837202    1.801209   38.801309
 79    6.105851    9.322684   38.814432
 79   17.850742    9.327900   38.817933
 79   12.121500    9.316549   38.936344
 79    9.205490    9.353182   39.075670
 79    4.936359    6.820517   38.609506
 79   13.611556    6.958002   38.904842
 79   10.577413    6.900811   38.909138
 79    7.672461    6.675219   38.728628
 79   16.533580   10.199250   41.202760
 79    2.048507    0.163705   41.202760
 79   13.636560    0.163705   41.202760
 79    4.945525    0.163705   41.202760
 79   16.533580    5.181475   41.202760
 79   15.085070    2.672595   41.202760
 79   10.739550    0.163705   41.202760
 79   13.636560   10.199250   41.202760
 79   15.085070    7.690366   41.202760
 79    4.945525    5.181475   41.202760
 79   13.636560    5.181479   41.202760
 79   10.739550    5.181479   41.202760
 79    7.842535    5.181479   41.202760
 79    3.497020    2.672595   41.202760
 79   12.188060    2.672595   41.202760
 79    9.291045    2.672595   41.202760
 79    6.394025    2.672595   41.202760
 79    7.842535   10.199250   41.202760
 79   19.430591   10.199250   41.202760
 79    7.842535    0.163705   41.202760
 79   10.739550   10.199250   41.202760
 79    6.394028    7.690366   41.202760
 79   17.982080    7.690366   41.202760
 79   12.188060    7.690366   41.202760
 79    9.291042    7.690366   41.202760
 79   15.085070   11.035550   43.568030
 79    0.600000    1.000005   43.568030
 79    3.497015    1.000005   43.568030
 79   17.982085   11.035550   43.568030
 79   13.636560    3.508885   43.568030
 79   12.188060    1.000005   43.568030
 79   12.188060   11.035550   43.568030
 79   13.636560    8.526661   43.568030
 79   15.085070    6.017774   43.568030
 79    2.048510    3.508885   43.568030
 79   10.739550    3.508887   43.568030
 79    7.842535    3.508885   43.568030
 79    4.945525    3.508885   43.568030
 79    6.394028   11.035550   43.568030
 79    9.291045    1.000005   43.568030
 79    6.394025    1.000005   43.568030
 79    9.291042   11.035550   43.568030
 79    4.945521    8.526661   43.568030
 79   16.533580    8.526661   43.568030
 79   10.739550    8.526661   43.568030
 79    7.842535    8.526661   43.568030
 79    3.497010    6.017774   43.568030
 79   12.188060    6.017774   43.568030
 79    9.291042    6.017774   43.568030
 79    6.394028    6.017774   43.568030
 16   11.018180    8.082765   17.592015
 16   14.077086    7.704295   32.073151
  6    9.262011    8.524226   17.661806
  6   11.376797    8.597242   19.265267
  6   10.654623    9.411517   20.131453
  6   12.566728    7.986950   19.706805
  6   11.215847    9.669694   21.389098
  6   13.129626    8.342411   20.932335
  6   12.474318    9.210602   21.772355
  6   13.250236    9.644152   23.011368
  6   13.294236   10.904125   23.377737
  6   13.973726    8.591485   23.717392
  6   15.367277    8.747228   24.401670
  6   16.086362    9.957131   24.258097
  6   15.677553   11.288291   24.393946
  6   14.180188   11.539861   24.495837
  6   14.041199    8.659134   25.303228
  6   13.765570   10.991926   25.896731
  6   13.693396    9.710504   26.285587
  6   13.642900    9.396553   27.758229
  6   13.039686    8.207936   28.244926
  6   14.264366   10.201404   28.739954
  6   13.206687    7.849780   29.580427
  6   14.341591    9.894141   30.114658
  6   13.888723    8.591624   30.551953
  6   15.549756    8.362710   32.939529
  1    8.716529    7.984720   18.471514
  1   13.055832    7.250280   19.073348
  1   17.164401    9.852659   24.103265
  1   13.462312   11.769920   26.650543
  1    9.129852    9.663248   17.637246
  1   14.109700    7.883836   21.235666
  1   12.286648    7.567764   27.667102
  1   10.721805   10.408454   22.074477
  1    8.910445    8.148781   16.663398
  1   14.764009   11.156204   28.365151
  1   16.420184   12.063379   24.107466
  1   13.670833    7.573994   23.336325
  1   12.627136    6.969606   29.872815
  1   14.773697   10.634624   30.799905
  1    9.780125   10.001271   19.805346
  1   16.425077    8.276652   32.280873
  1    6.776026    0.081129   24.595769
  1   15.433007    9.356359   33.256601
  1   12.678871   11.696403   22.838981
  1   15.935436    7.794110   24.400424
  1   13.881537    7.644447   25.568731
  1   15.793165    7.604170   33.736510
 
E=  -894.4473 eV
box:  14.485070 0 0   7.242535  12.544435 0 0 0  55.000000
Kpoints:  1  1  1
basis: NGX=  64 NGY=  64 NGZ= 240 NGXF=  90 NGYF=  90 NGZF= 350
