# Supplementary material for: Controlling piezoresistance in single molecules through the isomerisation of bullvalenes
Source: Nat Commun. 2023 Oct 3;14:6089. doi: 10.1038/s41467-023-41674-z (PMC10547723; doi:10.1038/s41467-023-41674-z)
Supplement: Supplementary file 4 — Source Data [file 41467_2023_41674_MOESM4_ESM.zip › Fig. 8, S16, S17 10-tip Cmp MD at d = 6.8.txt]

 79    6.394028    6.017774    0.000000
 79    9.291042    6.017774    0.000000
 79   12.188060    6.017774    0.000000
 79    3.497010    6.017774    0.000000
 79    7.842535    8.526661    0.000000
 79   10.739550    8.526661    0.000000
 79   16.533580    8.526661    0.000000
 79    4.945521    8.526661    0.000000
 79    9.291042   11.035550    0.000000
 79    6.394025    1.000005    0.000000
 79    9.291045    1.000005    0.000000
 79    6.394028   11.035550    0.000000
 79    4.945525    3.508885    0.000000
 79    7.842535    3.508885    0.000000
 79   10.739550    3.508887    0.000000
 79    2.048510    3.508885    0.000000
 79   15.085070    6.017774    0.000000
 79   13.636560    8.526661    0.000000
 79   12.188060   11.035550    0.000000
 79   12.188060    1.000005    0.000000
 79   13.636560    3.508887    0.000000
 79   17.982080   11.035550    0.000000
 79    3.497015    1.000005    0.000000
 79    0.600000    1.000005    0.000000
 79   15.085070   11.035550    0.000000
 79    9.291042    7.690366    2.365271
 79   12.188060    7.690366    2.365271
 79   17.982080    7.690366    2.365271
 79    6.394028    7.690366    2.365271
 79   10.739550   10.199250    2.365271
 79    7.842535    0.163705    2.365271
 79   19.430591   10.199250    2.365271
 79    7.842535   10.199250    2.365271
 79    6.394025    2.672595    2.365271
 79    9.291045    2.672595    2.365271
 79   12.188060    2.672592    2.365271
 79    3.497015    2.672595    2.365271
 79    7.842535    5.181479    2.365271
 79   10.739550    5.181479    2.365271
 79   13.636560    5.181479    2.365271
 79    4.945525    5.181475    2.365271
 79   15.085070    7.690366    2.365271
 79   13.636560   10.199250    2.365271
 79   10.739550    0.163705    2.365271
 79   15.085070    2.672595    2.365271
 79   16.533580    5.181479    2.365271
 79    4.945525    0.163705    2.365271
 79   13.636560    0.163705    2.365271
 79    2.048507    0.163705    2.365271
 79   16.533580   10.199250    2.365271
 79    7.684167    6.846734    4.788208
 79   10.879775    6.766540    4.642433
 79   13.952775    6.794991    4.678949
 79    4.932227    6.981051    4.836840
 79    9.337249    9.232417    4.660823
 79   12.151034    9.516194    4.591018
 79   17.987076    9.454719    4.740377
 79    6.336717    9.470905    4.907446
 79    5.022716    1.911198    4.715858
 79    7.901092    1.754638    4.935114
 79   10.752780    1.713266    4.794649
 79    7.818976   12.001844    4.783064
 79    6.462665    4.348286    4.898621
 79    9.201601    4.277523    4.718475
 79   12.336031    4.276803    4.772488
 79   16.704578    6.942164    4.776805
 79   15.185391    9.455483    4.784267
 79   13.620755    1.782994    4.895573
 79   10.874412   12.053562    4.815524
 79   15.305576    4.132817    5.122791
 79   13.697632   11.886585    4.623458
 79   19.580646   11.838237    4.603144
 79    2.147960    1.760802    4.860256
 79   16.564635   11.872412    4.782799
 79    3.583417    4.414713    4.743161
 79    9.226447    6.111453    6.930183
 79   12.509319    5.857531    6.843672
 79    7.853285    8.448280    6.878952
 79    9.212589   11.178243    6.915219
 79   13.681065    8.498936    6.839442
 79   10.672607    3.649887    6.853233
 79   10.851538    5.322650    9.020467
 79   12.345738    7.577160    8.988254
 79   10.560205    8.656921    7.059071
 79   12.282934   11.085052    7.037389
 79   12.373221   10.831066   22.645030
 79   10.683120    8.552387   22.638975
 79   12.290956    7.579703   20.711804
 79   10.912054    5.151232   20.709918
 79   10.642859    3.507062   22.875941
 79   13.817474    8.447719   22.762897
 79    9.344568   10.853158   22.839136
 79    7.906075    8.511269   22.928541
 79   12.258323    5.932640   22.929236
 79    9.266221    5.904529   22.812431
 79    3.510662    4.197616   24.867374
 79   16.604460   11.849236   24.906197
 79    2.147416    1.827392   24.811061
 79   19.498534   11.807634   25.055373
 79   13.841396   11.990113   24.734849
 79   15.217932    4.315176   25.001965
 79   10.903935   11.990017   24.836501
 79   13.665435    1.656716   24.973577
 79   15.214662    9.375392   24.870407
 79   16.729980    6.769901   24.959427
 79   12.312774    4.170731   25.010509
 79    9.282190    4.368340   25.039532
 79    6.293613    4.288500   24.847609
 79    7.887158   11.914141   24.963845
 79   10.754919    1.623775   24.933914
 79    7.907697    1.840605   24.983479
 79    4.969484    1.851305   24.946521
 79    6.410305    9.302833   25.050217
 79   17.918045    9.353425   24.857328
 79   12.316957    9.407464   25.004963
 79    9.462184    9.364852   25.109913
 79    4.993781    6.851948   24.934586
 79   13.879131    6.713989   24.866768
 79   10.761273    6.804929   25.047446
 79    7.717940    6.636607   24.991188
 79   16.533580   10.199250   27.302760
 79    2.048507    0.163705   27.302760
 79   13.636560    0.163705   27.302760
 79    4.945525    0.163705   27.302760
 79   16.533580    5.181475   27.302760
 79   15.085070    2.672595   27.302760
 79   10.739555    0.163705   27.302760
 79   13.636560   10.199250   27.302760
 79   15.085070    7.690366   27.302760
 79    4.945525    5.181475   27.302760
 79   13.636560    5.181479   27.302760
 79   10.739550    5.181479   27.302760
 79    7.842535    5.181479   27.302760
 79    3.497015    2.672595   27.302760
 79   12.188060    2.672595   27.302760
 79    9.291045    2.672595   27.302760
 79    6.394025    2.672595   27.302760
 79    7.842535   10.199250   27.302760
 79   19.430591   10.199250   27.302760
 79    7.842535    0.163705   27.302760
 79   10.739550   10.199250   27.302760
 79    6.394028    7.690366   27.302760
 79   17.982080    7.690366   27.302760
 79   12.188060    7.690366   27.302760
 79    9.291042    7.690366   27.302760
 79   15.085070   11.035550   29.668030
 79    0.600000    1.000005   29.668030
 79    3.497015    1.000005   29.668030
 79   17.982090   11.035550   29.668030
 79   13.636560    3.508885   29.668030
 79   12.188060    1.000005   29.668030
 79   12.188060   11.035550   29.668030
 79   13.636560    8.526661   29.668030
 79   15.085070    6.017774   29.668030
 79    2.048510    3.508885   29.668030
 79   10.739550    3.508887   29.668030
 79    7.842535    3.508885   29.668030
 79    4.945525    3.508885   29.668030
 79    6.394028   11.035550   29.668030
 79    9.291045    1.000005   29.668030
 79    6.394025    1.000005   29.668030
 79    9.291042   11.035550   29.668030
 79    4.945521    8.526661   29.668030
 79   16.533580    8.526661   29.668030
 79   10.739550    8.526661   29.668030
 79    7.842535    8.526661   29.668030
 79    3.497010    6.017774   29.668030
 79   12.188060    6.017774   29.668030
 79    9.291042    6.017774   29.668030
 79    6.394028    6.017774   29.668030
 16    6.350069    0.428372    7.862500
 16   12.117363   12.390101   20.708868
  6    5.236586    1.760306    8.028688
  6    7.024033    0.183450    9.502803
  6    7.010763    1.256529   10.369283
  6   15.003496   11.566606    9.842864
  6    7.723226    1.266056   11.568913
  6   15.763888   11.547459   11.015778
  6    8.502325    0.128246   11.918826
  6   16.437797   12.553590   13.194166
  6    9.780334    1.106149   13.675126
  6   16.516384   11.259573   13.894502
  6   17.686089   10.642605   14.576289
  6   19.004368   11.407958   14.781085
  6   11.763802    0.225651   14.907608
  6   10.565220    1.166860   14.978788
  6   16.350140   11.006920   15.399955
  6    9.636807    0.825078   16.122958
  6   16.202444   12.207356   16.258411
  6   15.148981   12.141968   17.296064
  6   14.864031   11.007173   18.011797
  6    7.201661    0.800349   17.552953
  6   13.930830   11.037191   19.062760
  6    6.233586    0.842360   18.587894
  6   13.261486   12.260609   19.387243
  6    5.224055    1.426839   21.479558
  1    4.601190    1.724227    8.902113
  1   15.005602   10.731446    9.187530
  1   19.937830   10.746066   14.819330
  1    9.539640    1.612216   16.832084
  1    5.790386    2.677892    8.000662
  1   16.411346   10.663451   11.176855
  1   15.300590   10.008966   17.789856
  1    7.616008    2.081556   12.225382
  1    4.628249    1.738002    7.044649
  1    7.314176    1.696452   16.950977
  1   12.698915    0.719584   14.999968
  1   15.873412   10.489329   13.338981
  1   13.810474   10.232470   19.859495
  1    5.912779    1.864827   18.849497
  1    6.540798    2.222975   10.014679
  1    6.284151    1.496091   21.583811
  1   11.074938    2.222885   15.106148
  1    4.747612    2.210571   20.870318
  1    9.710396    2.054400   13.106652
  1   17.709622    9.555881   14.446640
  1   15.658474   10.133423   15.664297
  1    4.706296    1.506744   22.442599
 
E=  -895.4305 eV
box:  14.485070 0 0   7.242535  12.544435 0 0 0  55.000000
Kpoints:  1  1  1
basis: NGX=  64 NGY=  64 NGZ= 240 NGXF=  90 NGYF=  90 NGZF= 350
