# Supplementary material for: Controlling piezoresistance in single molecules through the isomerisation of bullvalenes
Source: Nat Commun. 2023 Oct 3;14:6089. doi: 10.1038/s41467-023-41674-z (PMC10547723; doi:10.1038/s41467-023-41674-z)
Supplement: Supplementary file 4 — Source Data [file 41467_2023_41674_MOESM4_ESM.zip › Fig. 8, S16, S17 10-tip Cmp MD at d = 9.4.txt]

 79    6.394028    6.017774    8.700000
 79    9.291042    6.017774    8.700000
 79   12.188060    6.017774    8.700000
 79    3.497010    6.017774    8.700000
 79    7.842535    8.526661    8.700000
 79   10.739550    8.526661    8.700000
 79   16.533580    8.526661    8.700000
 79    4.945521    8.526661    8.700000
 79    9.291042   11.035550    8.700000
 79    6.394025    1.000005    8.700000
 79    9.291045    1.000005    8.700000
 79    6.394028   11.035550    8.700000
 79    4.945525    3.508885    8.700000
 79    7.842535    3.508885    8.700000
 79   10.739550    3.508887    8.700000
 79    2.048510    3.508885    8.700000
 79   15.085070    6.017774    8.700000
 79   13.636560    8.526661    8.700000
 79   12.188060   11.035550    8.700000
 79   12.188060    1.000005    8.700000
 79   13.636560    3.508887    8.700000
 79   17.982080   11.035550    8.700000
 79    3.497015    1.000005    8.700000
 79    0.600000    1.000005    8.700000
 79   15.085070   11.035550    8.700000
 79    9.291042    7.690366   11.065271
 79   12.188060    7.690366   11.065271
 79   17.982080    7.690366   11.065271
 79    6.394028    7.690366   11.065271
 79   10.739550   10.199250   11.065271
 79    7.842535    0.163705   11.065271
 79   19.430591   10.199250   11.065271
 79    7.842535   10.199250   11.065271
 79    6.394025    2.672595   11.065271
 79    9.291045    2.672595   11.065271
 79   12.188060    2.672592   11.065271
 79    3.497015    2.672595   11.065271
 79    7.842535    5.181479   11.065271
 79   10.739550    5.181479   11.065271
 79   13.636560    5.181479   11.065271
 79    4.945525    5.181475   11.065271
 79   15.085070    7.690366   11.065271
 79   13.636560   10.199250   11.065271
 79   10.739550    0.163705   11.065271
 79   15.085070    2.672595   11.065271
 79   16.533580    5.181479   11.065271
 79    4.945525    0.163705   11.065271
 79   13.636560    0.163705   11.065271
 79    2.048507    0.163705   11.065271
 79   16.533580   10.199250   11.065271
 79    7.722792    6.587643   13.363300
 79   10.710964    6.875780   13.456584
 79   13.766490    6.698641   13.430164
 79    5.021006    6.896889   13.495917
 79    9.250839    9.249077   13.441083
 79   12.133968    9.274458   13.274229
 79   17.947661    9.244856   13.527762
 79    6.360458    9.399809   13.655194
 79    4.897440    1.733586   13.509829
 79    7.762454    1.754518   13.409337
 79   10.781421    1.622185   13.600039
 79    7.679718   11.863074   13.742085
 79    6.290199    4.146165   13.458346
 79    9.319527    4.235739   13.426668
 79   12.268968    4.257049   13.444694
 79   16.594446    6.803601   13.456855
 79   15.090151    9.269517   13.597208
 79   13.650685    1.776837   13.492492
 79   10.759590   11.930448   13.522300
 79   15.096928    4.160273   13.701701
 79   13.751400   11.771080   13.473070
 79   19.425708   11.854673   13.387285
 79    1.930995    1.740559   13.572416
 79   16.623910   11.731508   13.415736
 79    3.403425    4.065110   13.356147
 79    9.102918    5.624622   15.757305
 79   12.653445    5.816326   15.779880
 79    8.001783    8.163512   15.481694
 79    9.380926   10.886661   15.627402
 79   13.564514    8.394183   15.657984
 79   11.053856    3.544709   15.825047
 79   10.909531    5.422544   17.740540
 79   12.549719    7.515144   18.189908
 79   10.852365    8.107309   15.945402
 79   12.172182   10.774420   15.716208
 79   12.226066   10.965556   34.102365
 79   10.686189    8.420559   33.846297
 79   12.232417    7.475527   31.606716
 79   10.840105    5.095096   31.799408
 79   10.713884    3.537108   34.178081
 79   13.422550    8.342969   33.940367
 79    9.201186   10.780740   34.147511
 79    7.664849    8.407306   34.056805
 79   12.451657    5.765906   33.891957
 79    9.234213    5.946780   33.976119
 79    3.722807    4.196144   36.222540
 79   16.677624   11.772860   36.307031
 79    2.134751    1.908105   36.262912
 79   19.519976   11.922018   36.174605
 79   13.660992   11.942818   36.248126
 79   15.425386    4.344938   36.234176
 79   10.653943   12.096582   36.033499
 79   13.685367    1.801465   36.013818
 79   15.063117    9.437355   36.157387
 79   16.647056    6.915692   36.294068
 79   12.379257    4.300113   36.236725
 79    9.299819    4.396277   36.246597
 79    6.573677    4.185820   36.259194
 79    7.728662   12.015944   36.029105
 79   10.687199    1.799241   36.257886
 79    7.966586    1.816732   36.061517
 79    5.047321    1.788932   36.192245
 79    6.224535    9.417043   36.267166
 79   17.970809    9.306275   36.169375
 79   12.139385    9.335962   36.354565
 79    9.280197    9.295069   36.378266
 79    4.889896    6.740504   36.304098
 79   13.892155    6.821516   36.223328
 79   10.858805    6.730168   36.218542
 79    7.742042    6.862583   36.247980
 79   16.533580   10.199250   38.602760
 79    2.048507    0.163705   38.602760
 79   13.636560    0.163705   38.602760
 79    4.945525    0.163705   38.602760
 79   16.533580    5.181475   38.602760
 79   15.085070    2.672595   38.602760
 79   10.739555    0.163705   38.602760
 79   13.636560   10.199250   38.602760
 79   15.085070    7.690366   38.602760
 79    4.945525    5.181475   38.602760
 79   13.636560    5.181479   38.602760
 79   10.739550    5.181479   38.602760
 79    7.842535    5.181479   38.602760
 79    3.497015    2.672595   38.602760
 79   12.188060    2.672595   38.602760
 79    9.291045    2.672595   38.602760
 79    6.394025    2.672595   38.602760
 79    7.842535   10.199250   38.602760
 79   19.430591   10.199250   38.602760
 79    7.842535    0.163705   38.602760
 79   10.739550   10.199250   38.602760
 79    6.394028    7.690366   38.602760
 79   17.982080    7.690366   38.602760
 79   12.188060    7.690366   38.602760
 79    9.291042    7.690366   38.602760
 79   15.085070   11.035550   40.968030
 79    0.600000    1.000005   40.968030
 79    3.497015    1.000005   40.968030
 79   17.982090   11.035550   40.968030
 79   13.636560    3.508885   40.968030
 79   12.188060    1.000005   40.968030
 79   12.188060   11.035550   40.968030
 79   13.636560    8.526661   40.968030
 79   15.085070    6.017774   40.968030
 79    2.048510    3.508885   40.968030
 79   10.739550    3.508887   40.968030
 79    7.842535    3.508885   40.968030
 79    4.945525    3.508885   40.968030
 79    6.394028   11.035550   40.968030
 79    9.291045    1.000005   40.968030
 79    6.394025    1.000005   40.968030
 79    9.291042   11.035550   40.968030
 79    4.945521    8.526661   40.968030
 79   16.533580    8.526661   40.968030
 79   10.739550    8.526661   40.968030
 79    7.842535    8.526661   40.968030
 79    3.497010    6.017774   40.968030
 79   12.188060    6.017774   40.968030
 79    9.291042    6.017774   40.968030
 79    6.394028    6.017774   40.968030
 16   12.741754   11.368843   18.011015
 16   12.693689   11.201100   31.738957
  6    4.859251    0.559550   18.139021
  6   11.845780   10.570055   19.349337
  6   12.660543    9.677252   20.015379
  6   10.563964   10.883579   19.810159
  6   12.243378    9.095531   21.211063
  6   10.135188   10.340119   21.028930
  6   11.004544    9.434100   21.782900
  6   10.642972    8.998770   23.141903
  6   10.811834    7.674974   23.578989
  6   10.064055   10.044699   24.053393
  6    8.689753    9.901266   24.891549
  6    8.032090    8.542268   24.875516
  6    8.653703    7.294700   24.795538
  6   10.157765    7.066551   24.831155
  6   10.124202   10.060068   25.609092
  6   10.847590    7.658375   26.041604
  6   10.696633    8.964052   26.466003
  6   11.191930    9.409913   27.808825
  6   12.468477    8.995654   28.280353
  6   10.293772    9.986561   28.728805
  6   12.903252    9.338557   29.586293
  6   10.717411   10.420167   30.000615
  6   12.061270   10.171125   30.381805
  6   14.428924   10.980790   31.566896
  1    3.737760    0.617585   18.237749
  1    9.952187   11.568724   19.195492
  1    6.876133    8.619368   24.819561
  1   11.301442    6.993964   26.780635
  1    5.377488    1.015361   18.991062
  1    9.216035   10.704234   21.481406
  1   13.024864    8.360054   27.634272
  1   12.943692    8.473131   21.811195
  1    5.213198    1.167448   17.252536
  1    9.358699   10.186033   28.328481
  1    8.000890    6.446650   24.794727
  1   10.067361   11.045148   23.604609
  1   13.933604    9.241177   29.922910
  1   10.026019   10.852198   30.685930
  1   13.688973    9.530201   19.597638
  1   14.802020    9.931895   31.791680
  1   10.375954    6.025001   24.856636
  1   14.734467   11.170606   30.533544
  1   11.274665    6.946140   22.923315
  1    8.036114   10.767238   24.863029
  1   10.331835   11.013449   26.049937
  1   14.847731   11.682990   32.325422
 
E=  -894.8254 eV
box:  14.485070 0 0   7.242535  12.544435 0 0 0  55.000000
Kpoints:  1  1  1
basis: NGX=  64 NGY=  64 NGZ= 240 NGXF=  90 NGYF=  90 NGZF= 350
