# Supplementary material for: Controlling piezoresistance in single molecules through the isomerisation of bullvalenes
Source: Nat Commun. 2023 Oct 3;14:6089. doi: 10.1038/s41467-023-41674-z (PMC10547723; doi:10.1038/s41467-023-41674-z)
Supplement: Supplementary file 4 — Source Data [file 41467_2023_41674_MOESM4_ESM.zip › Fig. 8, S18 10-tip E MD at d = 10.5.txt]

 79    6.394028    6.017774    9.350000
 79    9.291042    6.017774    9.350000
 79   12.188060    6.017774    9.350000
 79    3.497010    6.017774    9.350000
 79    7.842535    8.526661    9.350000
 79   10.739550    8.526661    9.350000
 79   16.533580    8.526661    9.350000
 79    4.945521    8.526661    9.350000
 79    9.291042   11.035550    9.350000
 79    6.394025    1.000005    9.350000
 79    9.291045    1.000005    9.350000
 79    6.394028   11.035550    9.350000
 79    4.945525    3.508885    9.350000
 79    7.842535    3.508887    9.350000
 79   10.739550    3.508887    9.350000
 79    2.048510    3.508885    9.350000
 79   15.085070    6.017774    9.350000
 79   13.636560    8.526661    9.350000
 79   12.188060   11.035550    9.350000
 79   12.188060    1.000005    9.350000
 79   13.636560    3.508887    9.350000
 79   17.982080   11.035550    9.350000
 79    3.497015    1.000005    9.350000
 79    0.600000    1.000005    9.350000
 79   15.085070   11.035550    9.350000
 79    9.291042    7.690366   11.715270
 79   12.188060    7.690366   11.715270
 79   17.982080    7.690366   11.715270
 79    6.394028    7.690366   11.715270
 79   10.739550   10.199250   11.715270
 79    7.842535    0.163705   11.715270
 79   19.430591   10.199250   11.715270
 79    7.842535   10.199250   11.715270
 79    6.394025    2.672595   11.715270
 79    9.291042    2.672592   11.715270
 79   12.188060    2.672592   11.715270
 79    3.497015    2.672595   11.715270
 79    7.842535    5.181479   11.715270
 79   10.739550    5.181479   11.715270
 79   13.636560    5.181479   11.715270
 79    4.945521    5.181479   11.715270
 79   15.085070    7.690366   11.715270
 79   13.636560   10.199250   11.715270
 79   10.739550    0.163705   11.715270
 79   15.085070    2.672595   11.715270
 79   16.533580    5.181479   11.715270
 79    4.945525    0.163705   11.715270
 79   13.636560    0.163705   11.715270
 79    2.048507    0.163705   11.715270
 79   16.533580   10.199250   11.715270
 79    7.736778    6.773845   14.217821
 79   11.019425    6.884509   14.014768
 79   13.733609    6.693385   13.983065
 79    4.983590    6.846446   14.115925
 79    9.479633    9.149971   14.060893
 79   12.305395    9.368931   14.136450
 79   17.898115    9.084951   14.201017
 79    6.328344    9.227274   14.206299
 79    4.977110    1.733745   14.207821
 79    7.827723    1.849254   14.153137
 79   10.796966    1.475371   14.180442
 79    7.656910   11.721815   14.159990
 79    6.165310    4.314124   14.206563
 79    9.202208    4.229247   13.849301
 79   12.168575    4.014037   14.030398
 79   16.471667    6.763941   14.138500
 79   15.088681    9.330249   14.240080
 79   13.655492    1.783143   14.107090
 79   10.781860   11.907701   13.925291
 79   15.174420    4.109796   14.044067
 79   13.677213   11.900521   14.229564
 79   19.292873   11.617037   13.975115
 79    2.092403    1.632419   14.111573
 79   16.395252   11.734992   14.407897
 79    3.576320    4.355435   13.996219
 79    9.474470    6.027301   16.290066
 79   12.794646    5.441395   16.278280
 79    8.019720    8.575917   16.256505
 79    9.358736   11.138520   16.198521
 79   13.520808    8.174739   16.358196
 79   10.501852    3.338275   16.190460
 79   10.981569    4.815222   18.333867
 79   12.137907    7.334384   18.400166
 79   10.728309    8.656792   16.538316
 79   12.230011   10.972433   16.243303
 79   11.978846   11.061410   33.404980
 79   10.644494    8.538932   33.268000
 79   12.485889    7.413598   31.428196
 79   10.945847    5.084961   31.308299
 79   10.927209    3.102416   33.220325
 79   13.608296    8.695695   33.490014
 79    9.147506   11.205094   33.214589
 79    7.989142    8.464496   33.433260
 79   12.486728    5.828722   33.659083
 79    9.344284    5.850844   33.401186
 79    3.558228    4.334012   35.482631
 79   16.583579   11.753643   35.541385
 79    2.119219    1.843850   35.628791
 79   19.476789   11.831493   35.675981
 79   13.508347   11.835400   35.462078
 79   15.186171    4.170018   35.596478
 79   10.701189   11.988294   35.592274
 79   13.694579    1.723699   35.652654
 79   15.203107    9.299704   35.578601
 79   16.600748    6.719090   35.569306
 79   12.171861    4.274967   35.691787
 79    9.304979    4.203534   35.552877
 79    6.305677    4.124782   35.451508
 79    7.739314   11.777511   35.534924
 79   10.673465    1.629564   35.509730
 79    7.805017    1.752018   35.552540
 79    4.921583    1.729955   35.599132
 79    6.361360    9.345398   35.447197
 79   17.917968    9.222910   35.480275
 79   12.203019    9.296290   35.738942
 79    9.333659    9.549277   35.573922
 79    4.989005    6.713679   35.476470
 79   13.789739    6.784381   35.802878
 79   10.586537    6.843811   35.664372
 79    7.682191    6.655182   35.475798
 79   16.533580   10.199250   37.952760
 79    2.048507    0.163705   37.952760
 79   13.636560    0.163705   37.952760
 79    4.945525    0.163705   37.952760
 79   16.533580    5.181475   37.952760
 79   15.085070    2.672595   37.952760
 79   10.739550    0.163705   37.952760
 79   13.636560   10.199250   37.952760
 79   15.085070    7.690366   37.952760
 79    4.945521    5.181479   37.952760
 79   13.636560    5.181479   37.952760
 79   10.739550    5.181479   37.952760
 79    7.842535    5.181479   37.952760
 79    3.497015    2.672595   37.952760
 79   12.188060    2.672595   37.952760
 79    9.291045    2.672595   37.952760
 79    6.394025    2.672595   37.952760
 79    7.842535   10.199250   37.952760
 79   19.430591   10.199250   37.952760
 79    7.842535    0.163705   37.952760
 79   10.739550   10.199250   37.952760
 79    6.394028    7.690366   37.952760
 79   17.982080    7.690366   37.952760
 79   12.188060    7.690366   37.952760
 79    9.291042    7.690366   37.952760
 79   15.085070   11.035550   40.318030
 79    0.600000    1.000005   40.318030
 79    3.497015    1.000005   40.318030
 79   17.982085   11.035550   40.318030
 79   13.636560    3.508885   40.318030
 79   12.188060    1.000005   40.318030
 79   12.188060   11.035550   40.318030
 79   13.636560    8.526661   40.318030
 79   15.085070    6.017774   40.318030
 79    2.048510    3.508885   40.318030
 79   10.739550    3.508887   40.318030
 79    7.842535    3.508887   40.318030
 79    4.945525    3.508885   40.318030
 79    6.394028   11.035550   40.318030
 79    9.291045    1.000005   40.318030
 79    6.394025    1.000005   40.318030
 79    9.291042   11.035550   40.318030
 79    4.945521    8.526661   40.318030
 79   16.533580    8.526661   40.318030
 79   10.739550    8.526661   40.318030
 79    7.842535    8.526661   40.318030
 79    3.497010    6.017774   40.318030
 79   12.188060    6.017774   40.318030
 79    9.291042    6.017774   40.318030
 79    6.394028    6.017774   40.318030
 16   12.872849   11.907477   18.306804
 16    7.713432   12.339684   31.785814
  6   13.986780   10.586965   19.037751
  6   10.128820   11.820643   19.146093
  6   11.493072   11.866737   19.497601
  6    9.162238   11.784111   20.142215
  6   11.906903   11.849683   20.840181
  6    9.512612   11.846072   21.457724
  6   10.862721   11.787282   21.802839
  6    8.497858   11.763698   22.614424
  6    1.492981    0.365864   23.564263
  6    7.929853   10.488310   23.031306
  6    0.258977    0.494524   22.654306
  6   13.362064    0.404256   23.007625
  6    1.363407    0.176550   25.020783
  6    7.019854   10.273894   24.048309
  6   20.062378   12.264662   23.986396
  6    7.456524   12.194561   25.621372
  6   20.907061   11.432505   24.880251
  6    8.624565   11.976923   27.802362
  6    7.361584   12.207716   27.111798
  6    8.754152   11.861333   29.160882
  6   20.726085   12.293355   28.012538
  6    7.628019   12.169825   29.975182
  6   20.887821   12.316147   29.363010
  6   14.990917    1.587918   31.995531
  1   14.265227   10.898582   20.091104
  1    8.062037   11.778765   19.799744
  1   12.937103   12.025212   21.121138
  1   14.994198    1.191610   21.837183
  1   18.907580   12.347803   23.958828
  1   13.486693    9.693079   19.173868
  1   20.271051   10.807172   25.585997
  1   12.710946    0.879280   22.308579
  1   14.901134   10.505715   18.470063
  1    9.752623   11.665146   29.566683
  1    2.186962    0.580620   25.721223
  1   11.079772   11.877000   22.926809
  1   19.718208   12.230171   27.674623
  1   14.892606    1.737252   33.128107
  1    9.851122   11.866406   18.069566
  1    6.731537    9.230553   24.198514
  1   19.986863   12.283620   30.044876
  1    1.436952    2.039781   31.580459
  1    2.401264    0.977571   23.306598
  1    8.374896    9.548055   22.580208
  1    9.397148   11.591885   27.120612
  1   13.998424    1.920524   31.611960
 
E= -893.7792 eV
box:  14.485070 0 0   7.242535  12.544435 0 0 0  55.000000
Kpoints:  1  1  1
basis: NGX=  64 NGY=  64 NGZ= 240 NGXF=  90 NGYF=  90 NGZF= 350
