# Supplementary material for: Controlling piezoresistance in single molecules through the isomerisation of bullvalenes
Source: Nat Commun. 2023 Oct 3;14:6089. doi: 10.1038/s41467-023-41674-z (PMC10547723; doi:10.1038/s41467-023-41674-z)
Supplement: Supplementary file 4 — Source Data [file 41467_2023_41674_MOESM4_ESM.zip › Fig. 8, S18 10-tip E MD at d = 13.0.txt]

 79    6.394028    6.017774    8.100000
 79    9.291042    6.017774    8.100000
 79   12.188060    6.017774    8.100000
 79    3.497010    6.017774    8.100000
 79    7.842535    8.526661    8.100000
 79   10.739550    8.526661    8.100000
 79   16.533580    8.526661    8.100000
 79    4.945521    8.526661    8.100000
 79    9.291042   11.035550    8.100000
 79    6.394025    1.000005    8.100000
 79    9.291045    1.000005    8.100000
 79    6.394028   11.035550    8.100000
 79    4.945525    3.508885    8.100000
 79    7.842535    3.508887    8.100000
 79   10.739550    3.508887    8.100000
 79    2.048510    3.508885    8.100000
 79   15.085070    6.017774    8.100000
 79   13.636560    8.526661    8.100000
 79   12.188060   11.035550    8.100000
 79   12.188060    1.000005    8.100000
 79   13.636560    3.508887    8.100000
 79   17.982080   11.035550    8.100000
 79    3.497015    1.000005    8.100000
 79    0.600000    1.000005    8.100000
 79   15.085070   11.035550    8.100000
 79    9.291042    7.690366   10.465270
 79   12.188060    7.690366   10.465270
 79   17.982080    7.690366   10.465270
 79    6.394028    7.690366   10.465270
 79   10.739550   10.199250   10.465270
 79    7.842535    0.163705   10.465270
 79   19.430591   10.199250   10.465270
 79    7.842535   10.199250   10.465270
 79    6.394025    2.672595   10.465270
 79    9.291042    2.672592   10.465270
 79   12.188060    2.672592   10.465270
 79    3.497015    2.672595   10.465270
 79    7.842535    5.181479   10.465270
 79   10.739550    5.181479   10.465270
 79   13.636560    5.181479   10.465270
 79    4.945521    5.181479   10.465270
 79   15.085070    7.690366   10.465270
 79   13.636560   10.199250   10.465270
 79   10.739550    0.163705   10.465270
 79   15.085070    2.672595   10.465270
 79   16.533580    5.181479   10.465270
 79    4.945525    0.163705   10.465270
 79   13.636560    0.163705   10.465270
 79    2.048507    0.163705   10.465270
 79   16.533580   10.199250   10.465270
 79    7.758990    6.864986   12.732474
 79   10.729744    6.533166   12.881569
 79   13.755802    6.766354   12.837918
 79    4.825151    6.970670   13.064143
 79    9.143300    9.179828   12.741335
 79   12.064593    9.262713   12.708618
 79   17.935149    9.439856   12.811913
 79    6.284983    9.426793   12.962877
 79    4.838302    2.015314   12.968655
 79    7.696248    1.914585   12.843260
 79   10.626983    1.883666   12.984721
 79    7.705529   11.994414   12.964679
 79    6.341214    4.348325   12.726545
 79    9.095867    4.291016   12.863036
 79   12.408064    4.348138   12.817798
 79   16.411807    6.866028   12.875062
 79   15.073099    9.531840   12.998268
 79   13.591394    1.951154   13.075993
 79   10.666642   12.007405   12.841697
 79   15.222266    4.209951   13.262009
 79   13.536559   11.929894   12.978609
 79   19.391096   12.008107   12.825511
 79    1.905120    1.823475   12.865860
 79   16.420338   11.874016   12.722649
 79    3.466496    4.429144   12.858845
 79    8.831330    5.770958   15.171556
 79   12.509798    5.897770   15.134842
 79    7.719422    8.278811   14.980301
 79    9.084498   10.798136   15.013589
 79   13.336651    8.548969   14.885428
 79   10.647706    3.639399   15.084718
 79   10.790986    5.384054   17.296768
 79   12.155453    7.553192   17.309027
 79   10.524563    8.140956   15.109480
 79   11.995255   10.838967   14.944012
 79   12.271645   10.814325   34.647042
 79   10.517997    8.327289   34.527667
 79   12.234473    7.791675   32.486398
 79   10.673586    5.637120   32.584080
 79   10.783258    3.739921   34.616106
 79   13.696895    8.573023   34.641765
 79    9.252355   10.931562   34.623700
 79    7.804431    8.463649   34.826598
 79   12.494200    6.072297   34.635035
 79    8.848066    5.877871   34.653557
 79    3.668648    4.370187   36.858289
 79   16.513796   11.684428   36.900974
 79    2.159565    1.773569   36.682855
 79   19.271338   11.900157   36.924145
 79   13.778811   11.861307   36.700440
 79   15.321192    4.177749   36.881198
 79   10.835085   11.942288   36.778320
 79   13.516649    1.794024   36.660179
 79   15.063008    9.260657   36.719940
 79   16.758747    6.788154   36.716005
 79   12.341963    4.241321   36.870752
 79    9.318412    4.280508   36.848172
 79    6.578882    4.339117   36.737875
 79    7.667185   12.035952   36.632309
 79   10.647080    1.606226   36.690241
 79    7.868893    1.690083   36.686820
 79    5.013485    1.734943   36.716163
 79    6.234853    9.372731   36.860953
 79   17.940541    9.198594   36.665656
 79   12.179162    9.191901   36.925806
 79    9.357707    9.442376   36.977268
 79    4.918394    6.765416   36.499820
 79   13.849653    6.716479   36.872766
 79   10.612675    6.720679   36.878025
 79    7.770780    6.926350   36.926188
 79   16.533580   10.199250   39.202760
 79    2.048507    0.163705   39.202760
 79   13.636560    0.163705   39.202760
 79    4.945525    0.163705   39.202760
 79   16.533580    5.181475   39.202760
 79   15.085070    2.672595   39.202760
 79   10.739550    0.163705   39.202760
 79   13.636560   10.199250   39.202760
 79   15.085070    7.690366   39.202760
 79    4.945521    5.181479   39.202760
 79   13.636560    5.181479   39.202760
 79   10.739550    5.181479   39.202760
 79    7.842535    5.181479   39.202760
 79    3.497020    2.672595   39.202760
 79   12.188060    2.672595   39.202760
 79    9.291045    2.672595   39.202760
 79    6.394025    2.672595   39.202760
 79    7.842535   10.199250   39.202760
 79   19.430591   10.199250   39.202760
 79    7.842535    0.163705   39.202760
 79   10.739550   10.199250   39.202760
 79    6.394028    7.690366   39.202760
 79   17.982080    7.690366   39.202760
 79   12.188060    7.690366   39.202760
 79    9.291042    7.690366   39.202760
 79   15.085070   11.035550   41.568030
 79    0.600000    1.000005   41.568030
 79    3.497015    1.000005   41.568030
 79   17.982085   11.035550   41.568030
 79   13.636560    3.508885   41.568030
 79   12.188060    1.000005   41.568030
 79   12.188060   11.035550   41.568030
 79   13.636560    8.526661   41.568030
 79   15.085070    6.017774   41.568030
 79    2.048510    3.508885   41.568030
 79   10.739550    3.508887   41.568030
 79    7.842535    3.508887   41.568030
 79    4.945525    3.508885   41.568030
 79    6.394028   11.035550   41.568030
 79    9.291045    1.000005   41.568030
 79    6.394025    1.000005   41.568030
 79    9.291042   11.035550   41.568030
 79    4.945521    8.526661   41.568030
 79   16.533580    8.526661   41.568030
 79   10.739550    8.526661   41.568030
 79    7.842535    8.526661   41.568030
 79    3.497010    6.017774   41.568030
 79   12.188060    6.017774   41.568030
 79    9.291042    6.017774   41.568030
 79    6.394028    6.017774   41.568030
 16   12.176340    9.648133   18.340549
 16    1.697058    0.018092   32.811355
  6   13.914109    9.890174   18.817968
  6   10.138329   10.101582   20.140786
  6   11.443933    9.561236   19.968648
  6    9.552886   10.232852   21.412510
  6   12.182360    9.104686   21.112616
  6   10.372913    9.856848   22.493645
  6   11.627141    9.217866   22.356621
  6    9.833218   10.067064   23.888586
  6   10.711153   10.614889   24.966570
  6    8.603803    9.200139   24.173143
  6    9.695339   11.575127   24.237030
  6    8.549528   12.218573   24.852391
  6   10.500646   10.323760   26.442568
  6    7.839639    9.302115   25.269111
  6    7.635756   11.741583   25.754546
  6    9.288446   10.437252   27.073170
  6    7.955751   10.405487   26.360014
  6   10.211956   10.564917   29.473772
  6    9.115571   10.695270   28.571267
  6   10.148984   11.004859   30.757591
  6    7.982328   11.324420   29.054266
  6    9.015088   11.654913   31.235938
  6    7.935963   11.849718   30.373351
  6    3.146983    1.047094   32.723159
  1   14.093213   10.791539   19.428039
  1    8.534640   10.735371   21.680171
  1   13.140129    8.611343   21.039216
  1   10.179323   12.175246   23.519150
  1   21.352500   12.432084   26.198317
  1   14.274312    8.973788   19.315322
  1    7.171209   10.227802   27.099099
  1    1.186875    0.697796   24.465804
  1   14.514934    9.924577   17.912751
  1   10.988065   10.691828   31.531923
  1   11.376799   10.329784   27.110592
  1   12.108384    8.838961   23.231603
  1    7.126739   11.499532   28.344106
  1    3.276476    1.360547   33.807100
  1    9.472805   10.397348   19.233581
  1    6.915156    8.664079   25.258629
  1   21.509358   12.410027   30.624665
  1    4.003489    0.380456   32.467854
  1   11.761362   10.740383   24.737103
  1    8.275519    8.604867   23.292552
  1   11.177290   10.282405   29.014449
  1    3.015529    1.962183   32.056796
 
E= -894.0479 eV
box:  14.485070 0 0   7.242535  12.544435 0 0 0  55.000000
Kpoints:  1  1  1
basis: NGX=  64 NGY=  64 NGZ= 240 NGXF=  90 NGYF=  90 NGZF= 350
