# Supplementary material for: Controlling piezoresistance in single molecules through the isomerisation of bullvalenes
Source: Nat Commun. 2023 Oct 3;14:6089. doi: 10.1038/s41467-023-41674-z (PMC10547723; doi:10.1038/s41467-023-41674-z)
Supplement: Supplementary file 4 — Source Data [file 41467_2023_41674_MOESM4_ESM.zip › Fig. 8, S18 10-tip E MD at d = 14.0.txt]

 79    6.394028    6.017774    7.600000
 79    9.291042    6.017774    7.600000
 79   12.188060    6.017774    7.600000
 79    3.497010    6.017774    7.600000
 79    7.842535    8.526661    7.600000
 79   10.739550    8.526661    7.600000
 79   16.533580    8.526661    7.600000
 79    4.945521    8.526661    7.600000
 79    9.291042   11.035550    7.600000
 79    6.394025    1.000005    7.600000
 79    9.291045    1.000005    7.600000
 79    6.394028   11.035550    7.600000
 79    4.945525    3.508885    7.600000
 79    7.842535    3.508887    7.600000
 79   10.739550    3.508887    7.600000
 79    2.048510    3.508885    7.600000
 79   15.085070    6.017774    7.600000
 79   13.636560    8.526661    7.600000
 79   12.188060   11.035550    7.600000
 79   12.188060    1.000005    7.600000
 79   13.636560    3.508887    7.600000
 79   17.982080   11.035550    7.600000
 79    3.497015    1.000005    7.600000
 79    0.600000    1.000005    7.600000
 79   15.085070   11.035550    7.600000
 79    9.291042    7.690366    9.965270
 79   12.188060    7.690366    9.965270
 79   17.982080    7.690366    9.965270
 79    6.394028    7.690366    9.965270
 79   10.739550   10.199250    9.965270
 79    7.842535    0.163705    9.965270
 79   19.430590   10.199250    9.965270
 79    7.842535   10.199250    9.965270
 79    6.394025    2.672595    9.965270
 79    9.291042    2.672592    9.965270
 79   12.188060    2.672592    9.965270
 79    3.497020    2.672595    9.965270
 79    7.842535    5.181479    9.965270
 79   10.739550    5.181479    9.965270
 79   13.636560    5.181479    9.965270
 79    4.945521    5.181479    9.965270
 79   15.085070    7.690366    9.965270
 79   13.636560   10.199250    9.965270
 79   10.739550    0.163705    9.965270
 79   15.085070    2.672595    9.965270
 79   16.533580    5.181479    9.965270
 79    4.945525    0.163705    9.965270
 79   13.636560    0.163705    9.965270
 79    2.048507    0.163705    9.965270
 79   16.533580   10.199250    9.965270
 79    7.670455    6.897930   12.313854
 79   10.548212    6.997197   12.291086
 79   13.761567    6.879300   12.382663
 79    4.939583    6.980457   12.531021
 79    9.251949    9.474226   12.122442
 79   12.205134    9.305656   12.220529
 79   18.005429    9.461932   12.343829
 79    6.312106    9.426134   12.255511
 79    4.976020    2.012233   12.347058
 79    7.713226    1.835243   12.259459
 79   10.551318    1.957959   12.410300
 79    7.651595   12.133482   12.597515
 79    6.388599    4.375389   12.517678
 79    9.143334    4.360830   12.331491
 79   12.146227    4.421577   12.390022
 79   16.603393    7.038438   12.267325
 79   15.064572    9.426050   12.301800
 79   13.399406    2.037116   12.291535
 79   10.819896   12.107203   12.321788
 79   15.195316    4.412208   12.486896
 79   13.659731   11.936571   12.354675
 79   19.352277   11.997994   12.446420
 79    2.029901    1.943721   12.351565
 79   16.507743   11.986499   12.303266
 79    3.495787    4.368755   12.334623
 79    8.997493    5.981630   14.598637
 79   12.303902    6.087224   14.577524
 79    7.943361    8.681378   14.350414
 79    9.342252   11.139180   14.494161
 79   13.653976    8.570708   14.607039
 79   10.583416    3.714825   14.558527
 79   10.695009    5.467942   16.692164
 79   11.908410    7.688053   17.008527
 79   10.698156    8.424465   14.598642
 79   12.094461   10.971852   14.463595
 79   12.395875   10.882553   35.122678
 79   10.822191    8.597744   35.102801
 79   12.988349    7.209886   32.681975
 79   11.000528    5.595314   33.327638
 79   10.807390    3.644952   35.150841
 79   13.725204    8.217020   35.110827
 79    9.461915   10.990640   35.086319
 79    7.929206    8.484086   35.235603
 79   13.016627    5.567200   34.986407
 79    9.221908    5.910023   35.209926
 79    3.509652    4.352820   37.411262
 79   16.595690   11.827901   37.354377
 79    1.971392    1.862661   37.307721
 79   19.544051   11.951796   37.355080
 79   13.846900   11.924142   37.223515
 79   15.190543    4.369648   37.109572
 79   10.926554   12.062893   37.060939
 79   13.760028    1.835648   37.217207
 79   15.195530    9.437153   37.200640
 79   16.512058    6.867834   37.307971
 79   12.362552    4.240302   37.417110
 79    9.240591    4.189153   37.339696
 79    6.332267    4.327811   37.189284
 79    7.983918   11.914274   37.180705
 79   10.717362    1.752759   37.160606
 79    7.850436    1.782998   37.331165
 79    5.037534    1.844045   37.301898
 79    6.222673    9.402926   37.273535
 79   18.014618    9.235236   37.370348
 79   12.161406    9.272791   37.352709
 79    9.259082    9.313443   37.441159
 79    4.861741    6.851253   37.175035
 79   13.748981    6.785764   37.425472
 79   10.789763    6.704971   37.467101
 79    7.666765    6.707578   37.406876
 79   16.533580   10.199250   39.702760
 79    2.048507    0.163705   39.702760
 79   13.636560    0.163705   39.702760
 79    4.945525    0.163705   39.702760
 79   16.533580    5.181475   39.702760
 79   15.085070    2.672595   39.702760
 79   10.739550    0.163705   39.702760
 79   13.636560   10.199250   39.702760
 79   15.085070    7.690366   39.702760
 79    4.945521    5.181479   39.702760
 79   13.636560    5.181479   39.702760
 79   10.739550    5.181479   39.702760
 79    7.842535    5.181479   39.702760
 79    3.497020    2.672595   39.702760
 79   12.188060    2.672595   39.702760
 79    9.291045    2.672595   39.702760
 79    6.394025    2.672595   39.702760
 79    7.842535   10.199250   39.702760
 79   19.430591   10.199250   39.702760
 79    7.842535    0.163705   39.702760
 79   10.739550   10.199250   39.702760
 79    6.394028    7.690366   39.702760
 79   17.982080    7.690366   39.702760
 79   12.188060    7.690366   39.702760
 79    9.291042    7.690366   39.702760
 79   15.085070   11.035550   42.068030
 79    0.600000    1.000005   42.068030
 79    3.497015    1.000005   42.068030
 79   17.982085   11.035550   42.068030
 79   13.636560    3.508885   42.068030
 79   12.188060    1.000005   42.068030
 79   12.188060   11.035550   42.068030
 79   13.636560    8.526661   42.068030
 79   15.085070    6.017774   42.068030
 79    2.048510    3.508885   42.068030
 79   10.739550    3.508887   42.068030
 79    7.842535    3.508887   42.068030
 79    4.945525    3.508885   42.068030
 79    6.394028   11.035550   42.068030
 79    9.291045    1.000005   42.068030
 79    6.394025    1.000005   42.068030
 79    9.291042   11.035550   42.068030
 79    4.945521    8.526661   42.068030
 79   16.533580    8.526661   42.068030
 79   10.739550    8.526661   42.068030
 79    7.842535    8.526661   42.068030
 79    3.497010    6.017774   42.068030
 79   12.188060    6.017774   42.068030
 79    9.291042    6.017774   42.068030
 79    6.394028    6.017774   42.068030
 16   12.487024    9.500200   18.563075
 16   13.715182   11.304057   33.197872
  6   14.363052    9.504605   18.310363
  6   11.324498    8.446714   20.819744
  6   12.403560    9.233240   20.374543
  6   11.095773    8.370959   22.213030
  6   13.232110    9.975502   21.204711
  6   11.907095    9.087770   23.109862
  6   12.983748    9.836791   22.572595
  6   11.664943    9.098550   24.565745
  6   11.598217   10.459641   25.173914
  6   12.035060    7.883423   25.298794
  6   10.295125    9.776431   24.854198
  6    9.311789    9.318197   25.823132
  6   12.087929   10.626757   26.487872
  6   11.687145    7.593482   26.578825
  6    9.563429    8.805717   27.037884
  6   11.756910    9.904386   27.554588
  6   10.960906    8.589821   27.496191
  6   13.297201   11.199714   29.152062
  6   12.189544   10.409413   28.902497
  6   13.786489   11.461311   30.430875
  6   11.411725   10.021166   30.015800
  6   13.008293   10.971533   31.546590
  6   11.850618   10.281186   31.319936
  6   14.965864   10.082115   33.031324
  1   14.737803   10.313873   19.014447
  1   10.055663    7.917850   22.501049
  1   13.781125   10.726902   20.735720
  1    9.841969   10.165248   23.932607
  1    8.682795    8.403857   27.623864
  1   14.693722    8.473871   18.564360
  1   11.106083    8.149186   28.492889
  1    8.245806    9.351601   25.525972
  1   14.301051    9.785402   17.203239
  1   14.765340   12.037147   30.611998
  1   12.565951   11.585928   26.798596
  1   13.727283   10.350206   23.318277
  1   10.523659    9.408328   29.849699
  1   15.558383   10.272178   32.109462
  1   10.736544    7.926829   20.102303
  1   12.291934    6.838616   27.054228
  1   11.268880    9.932591   32.183201
  1   15.628841   10.076848   33.918004
  1   11.858114   11.303634   24.434868
  1   12.553553    7.086100   24.725151
  1   13.914097   11.485121   28.276095
  1   14.563352    9.020787   32.949845
 
E= -893.9656 eV
box:  14.485070 0 0   7.242535  12.544435 0 0 0  55.000000
Kpoints:  1  1  1
basis: NGX=  64 NGY=  64 NGZ= 240 NGXF=  90 NGYF=  90 NGZF= 350
