# Supplementary material for: Controlling piezoresistance in single molecules through the isomerisation of bullvalenes
Source: Nat Commun. 2023 Oct 3;14:6089. doi: 10.1038/s41467-023-41674-z (PMC10547723; doi:10.1038/s41467-023-41674-z)
Supplement: Supplementary file 4 — Source Data [file 41467_2023_41674_MOESM4_ESM.zip › Fig. S18 10-tip E MD at d = 17.0.txt]

 79    6.394028    6.017774    6.100000
 79    9.291042    6.017774    6.100000
 79   12.188060    6.017774    6.100000
 79    3.497010    6.017774    6.100000
 79    7.842535    8.526661    6.100000
 79   10.739550    8.526661    6.100000
 79   16.533580    8.526661    6.100000
 79    4.945521    8.526661    6.100000
 79    9.291042   11.035550    6.100000
 79    6.394025    1.000005    6.100000
 79    9.291045    1.000005    6.100000
 79    6.394028   11.035550    6.100000
 79    4.945525    3.508885    6.100000
 79    7.842535    3.508887    6.100000
 79   10.739550    3.508887    6.100000
 79    2.048510    3.508885    6.100000
 79   15.085070    6.017774    6.100000
 79   13.636560    8.526661    6.100000
 79   12.188060   11.035550    6.100000
 79   12.188060    1.000005    6.100000
 79   13.636560    3.508887    6.100000
 79   17.982080   11.035550    6.100000
 79    3.497015    1.000005    6.100000
 79    0.600000    1.000005    6.100000
 79   15.085070   11.035550    6.100000
 79    9.291042    7.690366    8.465270
 79   12.188060    7.690366    8.465270
 79   17.982080    7.690366    8.465270
 79    6.394028    7.690366    8.465270
 79   10.739550   10.199250    8.465270
 79    7.842535    0.163705    8.465270
 79   19.430590   10.199250    8.465270
 79    7.842535   10.199250    8.465270
 79    6.394025    2.672595    8.465270
 79    9.291042    2.672592    8.465270
 79   12.188060    2.672592    8.465270
 79    3.497020    2.672595    8.465270
 79    7.842535    5.181479    8.465270
 79   10.739550    5.181479    8.465270
 79   13.636560    5.181479    8.465270
 79    4.945521    5.181479    8.465270
 79   15.085070    7.690366    8.465270
 79   13.636560   10.199250    8.465270
 79   10.739550    0.163705    8.465270
 79   15.085070    2.672595    8.465270
 79   16.533580    5.181479    8.465270
 79    4.945525    0.163705    8.465270
 79   13.636560    0.163705    8.465270
 79    2.048507    0.163705    8.465270
 79   16.533580   10.199250    8.465270
 79    7.690780    6.788382   10.920238
 79   10.781641    6.910952   10.773247
 79   13.674966    6.797081   10.747070
 79    4.925848    6.922489   10.730637
 79    9.272079    9.296341   10.699952
 79   12.221897    9.296140   10.754612
 79   17.931287    9.335680   10.835630
 79    6.297845    9.412158   10.881981
 79    5.000669    2.078174   10.838017
 79    7.848201    1.790304   10.933992
 79   10.792767    1.712759   10.794288
 79    7.516486   11.965206   11.023548
 79    6.460781    4.398699   10.847074
 79    9.247247    4.215307   10.909456
 79   12.244351    4.378216   10.716389
 79   16.409477    7.172482   10.928608
 79   15.139885    9.623121   11.182870
 79   13.633326    1.898329   10.698171
 79   10.842872   12.134560   10.858339
 79   15.219566    4.338893   10.945581
 79   13.536692   11.808964   10.775322
 79   19.181611   11.754355   10.771980
 79    2.131204    1.995463   10.597884
 79   16.409216   11.903592   10.751068
 79    3.435500    4.641285   10.779241
 79    9.310580    5.928091   13.019205
 79   12.236466    5.973947   13.093106
 79    8.054893    8.472526   13.096928
 79    9.277312   11.039476   12.913548
 79   13.605543    8.252056   13.052869
 79   10.905278    3.586979   12.897797
 79   10.805030    5.082361   15.108840
 79   12.619922    6.970791   15.601999
 79   10.736580    8.380389   13.285842
 79   12.107003   10.900591   12.969240
 79   12.075352   11.165074   36.616030
 79   10.590132    8.644394   36.603548
 79   13.866693    7.056540   34.351203
 79   12.219679    6.129272   36.433911
 79   10.753052    3.764186   36.706512
 79   13.672432    8.796456   36.597452
 79    9.090503   11.022549   36.498302
 79    7.810457    8.441493   36.633968
 79   15.124118    6.450976   36.754886
 79    9.260119    5.970948   36.472746
 79    3.394353    4.386099   38.891167
 79   16.495777   11.967115   38.762435
 79    1.966528    1.785381   38.856309
 79   19.351539   11.898447   38.770674
 79   13.768670   11.983402   38.583471
 79   15.112204    4.248309   38.601234
 79   10.724236   11.950831   38.790988
 79   13.614712    1.869880   38.750184
 79   15.295056    9.553969   38.683874
 79   16.659361    6.926106   38.834457
 79   12.233785    4.283244   38.847543
 79    9.130810    4.271422   38.871134
 79    6.274161    4.418661   38.761900
 79    7.686760   11.910408   38.741823
 79   10.665573    1.839499   38.802781
 79    7.697067    1.903946   38.925439
 79    4.917541    1.841016   38.872978
 79    6.267692    9.450614   38.732739
 79   18.024510    9.291166   38.737696
 79   12.232573    9.375409   38.813796
 79    9.278307    9.451485   38.972740
 79    4.951345    6.835677   38.708750
 79   13.377616    6.718766   38.874032
 79   10.500980    6.789546   38.964915
 79    7.714348    6.824127   38.850914
 79   16.533580   10.199250   41.202760
 79    2.048507    0.163705   41.202760
 79   13.636560    0.163705   41.202760
 79    4.945525    0.163705   41.202760
 79   16.533580    5.181475   41.202760
 79   15.085070    2.672595   41.202760
 79   10.739550    0.163705   41.202760
 79   13.636560   10.199250   41.202760
 79   15.085070    7.690366   41.202760
 79    4.945521    5.181479   41.202760
 79   13.636560    5.181479   41.202760
 79   10.739550    5.181479   41.202760
 79    7.842535    5.181479   41.202760
 79    3.497020    2.672595   41.202760
 79   12.188060    2.672595   41.202760
 79    9.291045    2.672595   41.202760
 79    6.394025    2.672595   41.202760
 79    7.842535   10.199250   41.202760
 79   19.430591   10.199250   41.202760
 79    7.842535    0.163705   41.202760
 79   10.739550   10.199250   41.202760
 79    6.394028    7.690366   41.202760
 79   17.982080    7.690366   41.202760
 79   12.188060    7.690366   41.202760
 79    9.291042    7.690366   41.202760
 79   15.085070   11.035550   43.568030
 79    0.600000    1.000005   43.568030
 79    3.497015    1.000005   43.568030
 79   17.982085   11.035550   43.568030
 79   13.636560    3.508885   43.568030
 79   12.188060    1.000005   43.568030
 79   12.188060   11.035550   43.568030
 79   13.636560    8.526661   43.568030
 79   15.085070    6.017774   43.568030
 79    2.048510    3.508885   43.568030
 79   10.739550    3.508887   43.568030
 79    7.842535    3.508887   43.568030
 79    4.945525    3.508885   43.568030
 79    6.394028   11.035550   43.568030
 79    9.291045    1.000005   43.568030
 79    6.394025    1.000005   43.568030
 79    9.291042   11.035550   43.568030
 79    4.945521    8.526661   43.568030
 79   16.533580    8.526661   43.568030
 79   10.739550    8.526661   43.568030
 79    7.842535    8.526661   43.568030
 79    3.497010    6.017774   43.568030
 79   12.188060    6.017774   43.568030
 79    9.291042    6.017774   43.568030
 79    6.394028    6.017774   43.568030
 16   12.477526    8.260659   17.725757
 16   13.579915    8.174539   32.223273
  6   13.659307    9.618466   17.812475
  6   11.935222    6.280065   19.645546
  6   12.773231    7.348620   19.269188
  6   12.091511    5.732062   20.929932
  6   13.683748    7.807765   20.203270
  6   12.972292    6.164677   21.938817
  6   13.785398    7.264423   21.531837
  6   13.183890    5.547560   23.338564
  6   12.085514    5.783332   24.443586
  6   14.626530    5.470756   23.774716
  6   12.261219    4.393989   23.800401
  6   12.584505    3.225350   24.689216
  6   12.459393    6.116040   25.840805
  6   15.147645    4.967675   24.931915
  6   13.475698    3.267918   25.741477
  6   13.388173    5.583976   26.649948
  6   14.291912    4.531873   26.095261
  6   12.387910    6.568767   28.698129
  6   13.486636    6.011338   28.080354
  6   12.508890    7.217534   29.935636
  6   14.709389    6.096564   28.759286
  6   13.716521    7.279903   30.576764
  6   14.852420    6.743013   29.982501
  6   15.080752    9.300669   32.028329
  1   13.377420   10.232608   16.943364
  1   11.555187    4.732673   21.115314
  1   14.406979    8.573499   20.079095
  1   11.452293    4.058746   23.075003
  1   13.688516    2.322554   26.225041
  1   13.595421   10.185565   18.704012
  1   14.942966    4.288225   27.006063
  1   11.977331    2.318186   24.561979
  1   14.678844    9.258851   17.681902
  1   11.607411    7.601479   30.396416
  1   11.752343    6.811872   26.290985
  1   14.612347    7.606704   22.252729
  1   15.644315    5.898556   28.277598
  1   15.181376    9.810190   33.018915
  1   11.142162    5.833492   19.021981
  1   16.207176    4.847248   25.084830
  1   15.871069    6.585571   30.547969
  1   15.946901    8.574401   31.761704
  1   11.245432    6.339808   23.943901
  1   15.304221    5.893552   23.058359
  1   11.399381    6.601092   28.190143
  1   14.734287    9.974680   31.191739
 
E= -894.4472 eV
box:  14.485070 0 0   7.242535  12.544435 0 0 0  55.000000
Kpoints:  1  1  1
basis: NGX=  64 NGY=  64 NGZ= 240 NGXF=  90 NGYF=  90 NGZF= 350
