# Supplementary material for: Controlling piezoresistance in single molecules through the isomerisation of bullvalenes
Source: Nat Commun. 2023 Oct 3;14:6089. doi: 10.1038/s41467-023-41674-z (PMC10547723; doi:10.1038/s41467-023-41674-z)
Supplement: Supplementary file 4 — Source Data [file 41467_2023_41674_MOESM4_ESM.zip › Table S1 Amm gas phase.txt]

 16   11.556195    6.623559   13.619792
 16   11.109238    6.079769   24.424228
  6   11.518028    4.822466   13.865551
  6   10.386882    7.182628   14.834612
  6    9.061692    6.720536   14.886451
  6   10.785904    8.163871   15.752469
  6    8.182748    7.201643   15.853283
  6    9.890623    8.666120   16.697490
  6    8.563854    8.202325   16.774697
  6    6.285709    8.886000   17.377215
  6    7.591489    8.779409   17.731372
  6   16.784418    9.481846   18.149995
  6   11.180344    0.731392   18.983342
  6    8.092779    9.341057   19.061385
  6    0.889490    1.406437   19.081180
  6    2.093891    0.806857   19.117177
  6   16.699272    9.417729   19.676468
  6    7.451992    8.691903   20.289683
  6    6.114885    8.748724   20.504566
  6    9.480858    7.326652   20.908291
  6    8.335646    8.051134   21.290203
  6   10.308225    6.730364   21.859338
  6    8.069779    8.164772   22.671040
  6   10.019177    6.829666   23.227669
  6    8.891263    7.563636   23.624704
  6   10.371790    4.417904   24.537032
  1   11.811040    8.532155   15.718765
  1    8.714512    5.977943   14.166574
  1    7.173388    6.791820   15.902728
  1   10.513794    4.413894   13.705159
  1   15.812558    9.431636   17.659244
  1   15.678719    9.322719   20.047165
  1    5.720881    8.250336   21.393931
  1    5.998387    8.542548   16.380589
  1   12.438585    2.498409   19.125508
  1   11.195198    6.178051   21.550730
  1    9.169058    9.152438   19.125619
  1    7.219771    8.766973   22.995113
  1   10.234887    9.449404   17.373445
  1   12.193321    4.389075   13.116151
  1    2.988510    1.430798   19.190134
  1   10.436825    3.892685   23.576011
  1    8.671090    7.682378   24.686876
  1    9.326917    4.480599   24.863597
  1   11.877826    4.562207   14.868491
  1   10.317750    1.396432   18.961128
  1    9.722048    7.203525   19.851247
  1   10.946722    3.862211   25.289715
 
E=  -304.4961 eV
box:  11.588056 0 0   5.794028  10.035548 0 0 0  55.000000
Kpoints:  2  2  1
basis: NGX=  90 NGY=  90 NGZ= 420 NGXF= 128 NGYF= 128 NGZF= 630
