# Supplementary material for: Controlling piezoresistance in single molecules through the isomerisation of bullvalenes
Source: Nat Commun. 2023 Oct 3;14:6089. doi: 10.1038/s41467-023-41674-z (PMC10547723; doi:10.1038/s41467-023-41674-z)
Supplement: Supplementary file 4 — Source Data [file 41467_2023_41674_MOESM4_ESM.zip › Table S1 Amp gas phase.txt]

 16   10.820928    4.945247   13.510400
 16   10.820928    4.945247   24.556192
  6   12.563177    4.576424   13.126274
  6   11.026779    6.234635   14.724355
  6   11.187031    7.580447   14.358826
  6   11.332592    8.566035   15.334974
  6   10.984968    5.913938   16.087107
  6   11.332082    8.252238   16.712341
  6   11.135355    6.903289   17.057446
  6    6.560769    0.310212   17.461720
  6   11.523868    9.309048   17.734367
  6    6.790549    1.506890   18.269090
  6    3.928569    0.374074   19.033296
  6   10.713550    9.258084   19.033296
  6    4.279807    1.674012   19.033296
  6    5.645884    2.204606   19.033296
  6    6.790549    1.506890   19.797502
  6   11.523868    9.309048   20.332225
  6    6.560769    0.310212   20.604872
  6   11.135355    6.903289   21.009146
  6   11.332082    8.252238   21.354251
  6   10.984968    5.913938   21.979485
  6   11.332592    8.566035   22.731618
  6   11.026779    6.234635   23.342237
  6   11.187031    7.580447   23.707766
  6   12.563177    4.576424   24.940318
  1   13.074792    5.470974   12.752034
  1   13.086597    4.181512   14.006003
  1   10.131514    8.330198   19.033296
  1    2.866426    0.117588   19.033296
  1    3.484636    2.424827   19.033296
  1    7.511279    2.202575   20.226396
  1    7.118684    0.278632   21.543939
  1   11.174657    7.857516   13.303407
  1    7.511279    2.202575   17.840196
  1   10.840524    4.874031   21.689397
  1   11.416759    9.610985   23.032674
  1   12.559590    3.813200   12.337000
  1   10.840524    4.874031   16.377195
  1    5.717609    3.291695   19.033296
  1   13.086597    4.181512   24.060589
  1   11.416759    9.610985   15.033918
  1   13.074792    5.470974   25.314558
  1   11.174657    7.857516   24.763185
  1    7.118684    0.278632   16.522653
  1   11.132353    6.603668   18.103189
  1   11.132353    6.603668   19.963403
  1   12.559590    3.813200   25.729592
 
E=  -304.4079 eV
box:  11.588056 0 0   5.794028  10.035548 0 0 0  55.000000
Kpoints:  2  2  1
basis: NGX=  90 NGY=  90 NGZ= 420 NGXF= 128 NGYF= 128 NGZF= 630
