# Supplementary material for: Controlling piezoresistance in single molecules through the isomerisation of bullvalenes
Source: Nat Commun. 2023 Oct 3;14:6089. doi: 10.1038/s41467-023-41674-z (PMC10547723; doi:10.1038/s41467-023-41674-z)
Supplement: Supplementary file 4 — Source Data [file 41467_2023_41674_MOESM4_ESM.zip › Table S1 Apm gas phase.txt]

 16   10.770570    5.234333   13.632514
 16   10.770570    5.234333   24.433834
  6   12.222248    6.284763   13.935413
  6    9.613835    5.849088   14.831497
  6    9.275618    7.207177   14.948071
  6    8.974185    4.928595   15.673188
  6    8.364555    7.628476   15.914114
  6    8.040006    5.353690   16.616565
  6    7.714266    6.714302   16.770708
  6    5.884807    8.203027   17.460972
  6    6.699127    7.158823   17.752564
  6   16.367484    8.716994   18.270355
  6    5.166435    5.659722   19.033174
  6    3.992619    6.319907   19.033174
  6    6.517131    6.343698   19.033174
  6   15.408590    7.775209   19.033174
  6   16.367484    8.716994   19.795993
  6    6.699127    7.158823   20.313784
  6    5.884807    8.203027   20.605376
  6    7.714266    6.714302   21.295640
  6    8.040006    5.353690   21.449783
  6    8.364555    7.628476   22.152234
  6    8.974185    4.928595   22.393160
  6    9.275618    7.207177   23.118277
  6    9.613835    5.849088   23.234851
  6   12.222248    6.284763   24.130935
  1   12.607865    6.127074   14.950232
  1    6.007011    8.691356   16.490890
  1   15.859829    9.578041   17.835425
  1   11.995820    7.345134   13.775798
  1    7.548625    4.602076   17.235334
  1    7.548625    4.602076   20.831014
  1    6.007011    8.691356   21.575458
  1    7.295510    5.574768   19.033174
  1    5.153669    4.566012   19.033174
  1    8.156421    8.694099   22.046984
  1   14.655561    5.737085   19.033174
  1    9.223174    3.871051   22.479919
  1    9.731453    7.942585   14.283643
  1   12.607865    6.127074   23.116116
  1   14.372907    8.112812   19.033174
  1    9.731453    7.942585   23.782705
  1   12.985699    5.979654   13.207733
  1   11.995820    7.345134   24.290550
  1    9.223174    3.871051   15.586429
  1    8.156421    8.694099   16.019364
  1   15.859829    9.578041   20.230923
  1   12.985699    5.979654   24.858615
 
E=  -304.4935 eV
box:  11.588056 0 0   5.794028  10.035548 0 0 0  55.000000
Kpoints:  2  2  1
basis: NGX=  90 NGY=  90 NGZ= 420 NGXF= 128 NGYF= 128 NGZF= 630
