# Supplementary material for: Controlling piezoresistance in single molecules through the isomerisation of bullvalenes
Source: Nat Commun. 2023 Oct 3;14:6089. doi: 10.1038/s41467-023-41674-z (PMC10547723; doi:10.1038/s41467-023-41674-z)
Supplement: Supplementary file 4 — Source Data [file 41467_2023_41674_MOESM4_ESM.zip › Table S1 Bmm gas phase.txt]

 16    9.868738    5.635720   13.251366
 16   11.668604    6.324699   25.715738
  6    8.243344    5.161201   12.582319
  6    9.617251    8.044812   14.611723
  6    9.370355    6.663897   14.617023
  6    9.288784    8.826079   15.722240
  6    8.776243    6.089290   15.749545
  6    8.678579    8.261243   16.857543
  6    8.427394    6.875189   16.843169
  6    8.335501    9.057832   18.054238
  6    3.573298    0.011560   18.591816
  6    7.168936    8.836514   18.711730
  6    3.027384    1.413872   18.732720
  6    2.019869    1.746172   19.554658
  6    9.891352    9.490507   19.898716
  6    6.736630    9.423298   19.979576
  6    1.282502    0.819106   20.423508
  6    9.153146    9.301911   21.020014
  6    7.730154    9.672828   21.140308
  6   10.590076    7.491337   21.975943
  6    9.761399    8.609085   22.184019
  6   11.167509    6.812658   23.045727
  6    9.519234    9.008594   23.511176
  6   10.939032    7.231016   24.363419
  6   10.100464    8.333109   24.586740
  6   13.281896    7.162511   25.829522
  1    7.655850    4.588428   13.310636
  1    9.478613    9.900947   15.695738
  1    8.623458    5.010878   15.776809
  1    3.490518    2.194114   18.123498
  1   12.075598    1.285734   21.004900
  1    7.687427    6.052096   12.267516
  1    7.296840    9.457554   22.115996
  1    1.688987    2.787874   19.585351
  1    8.433927    4.530699   11.704266
  1   11.784585    5.931637   22.873271
  1   10.939152    9.183431   19.917128
  1    7.999965    6.404651   17.728998
  1    8.885777    9.876818   23.702253
  1   13.867251    7.027611   24.911209
  1   10.064397    8.507200   13.730981
  1    5.755770    9.086738   20.315032
  1    9.905463    8.660708   25.608495
  1   13.146495    8.230621   26.036852
  1    4.412138    0.041575   17.886114
  1    6.471184    8.118249   18.273709
  1   10.752056    7.132191   20.959492
  1   13.819435    6.702107   26.668652
 
E=  -304.3971 eV
box:  11.588056 0 0   5.794028  10.035548 0 0 0  55.000000
Kpoints:  2  2  1
basis: NGX=  90 NGY=  90 NGZ= 420 NGXF= 128 NGYF= 128 NGZF= 630
