# Supplementary material for: Controlling piezoresistance in single molecules through the isomerisation of bullvalenes
Source: Nat Commun. 2023 Oct 3;14:6089. doi: 10.1038/s41467-023-41674-z (PMC10547723; doi:10.1038/s41467-023-41674-z)
Supplement: Supplementary file 4 — Source Data [file 41467_2023_41674_MOESM4_ESM.zip › Table S1 Bmp gas phase.txt]

 16   10.750298    5.578862   13.392010
 16   11.650869    6.535845   25.644634
  6    9.648920    4.204716   12.934355
  6    9.525360    7.704476   14.669950
  6    9.831405    6.335012   14.712015
  6    8.891887    8.320808   15.751716
  6    9.464711    5.597674   15.846995
  6    8.508318    7.586612   16.889197
  6    8.804307    6.209829   16.907093
  6    7.845608    8.213897   18.051903
  6    8.426382    9.516782   18.604746
  6    1.612276    0.593425   18.664322
  6    6.805437    7.591592   18.663486
  6    0.506065    0.549228   19.422244
  6    6.118616    7.999314   19.889158
  6    9.043700    9.191787   19.948822
  6    5.906576    9.468271   20.291749
  6    8.361773    8.772618   21.043910
  6    6.894787    8.610230   21.080932
  6    9.114863    8.326265   22.241850
  6   10.264991    8.998995   22.684615
  6    8.744325    7.159234   22.939077
  6   11.046013    8.508588   23.732638
  6    9.517026    6.657977   23.981639
  6   10.699791    7.311544   24.376195
  6   13.132753    7.562404   25.761301
  1    9.779145    8.286612   13.782906
  1    1.795204    1.474945   18.044376
  1   11.404129    1.397162   19.398816
  1    6.506442    8.310958   22.053747
  1    8.655527    9.385651   15.698676
  1   10.554093    9.930359   22.196800
  1    9.736299    4.544779   15.910418
  1    8.666489    4.590927   12.639034
  1    6.437141    6.666539   18.212372
  1   10.134638    9.191219   19.996605
  1    7.861371    6.602262   22.621468
  1    8.560598    5.627697   17.796079
  1   11.927764    9.066779   24.041658
  1    9.219624    5.731944   24.476266
  1   10.108868    3.703689   12.072722
  1    5.299691    7.342701   20.183514
  1   13.688073    7.575075   24.814561
  1   12.894819    8.585909   26.076246
  1    9.539236    3.475975   13.746443
  1    9.237838    9.832081   17.937769
  1   16.558244    9.628687   20.825952
  1   13.761324    7.100831   26.533491
 
E=  -304.4896 eV
box:  11.588056 0 0   5.794028  10.035548 0 0 0  55.000000
Kpoints:  2  2  1
basis: NGX=  90 NGY=  90 NGZ= 420 NGXF= 128 NGYF= 128 NGZF= 630
