# Supplementary material for: Controlling piezoresistance in single molecules through the isomerisation of bullvalenes
Source: Nat Commun. 2023 Oct 3;14:6089. doi: 10.1038/s41467-023-41674-z (PMC10547723; doi:10.1038/s41467-023-41674-z)
Supplement: Supplementary file 4 — Source Data [file 41467_2023_41674_MOESM4_ESM.zip › Table S1 Bpm gas phase.txt]

 16   11.102552    5.911539   13.532185
 16   11.651568    6.128822   25.766499
  6    9.809562    4.647927   13.740511
  6    9.459347    7.825311   14.737827
  6   10.644119    7.073650   14.799445
  6    9.124773    8.704513   15.767592
  6   11.513825    7.277517   15.879006
  6    9.972932    8.884793   16.878576
  6   11.188156    8.175832   16.892770
  6    9.598200    9.733140   18.028532
  6    8.336946    9.687266   18.527068
  6    4.906104    0.479202   18.741336
  6    4.571292    1.945081   18.916671
  6    3.545936    2.399821   19.652505
  6    2.060330    0.246243   19.773719
  6   10.980764    9.830429   20.058298
  6    2.569236    1.563357   20.363943
  6   10.087926    9.698397   21.070118
  6    2.939253    0.247766   21.055767
  6   11.113429    7.634278   22.031417
  6   10.451773    8.858664   22.239490
  6   11.478745    6.821439   23.100889
  6   10.149610    9.225931   23.563240
  6   11.198450    7.206910   24.418761
  6   10.520762    8.415587   24.639754
  6   13.376287    6.649189   26.034458
  1    8.804055    7.730763   13.870658
  1    8.204131    9.287253   15.706380
  1    7.615040    9.047652   18.012911
  1   11.310144    7.303615   21.011336
  1    5.811515    0.422073   18.125200
  1    8.810166    5.081021   13.617380
  1    2.361446    0.046961   21.956963
  1    3.394246    3.479871   19.733093
  1    9.969047    3.901289   12.951648
  1   11.965057    5.862581   22.925780
  1    1.008474    0.050396   19.981129
  1    9.892297    4.160669   14.720179
  1    3.848493    0.138478   23.753462
  1   13.999050    6.439234   25.155827
  1   12.439053    6.704419   15.925413
  1   11.965045    9.372217   20.180639
  1   10.287821    8.722216   25.660297
  1   13.420968    7.716140   26.282444
  1   11.864287    8.277120   17.742879
  1    5.227739    2.665884   18.423082
  1    1.798603    2.123128   20.894098
  1   13.752733    6.070022   26.887813
 
E=  -304.3790 eV
box:  11.588056 0 0   5.794028  10.035548 0 0 0  55.000000
Kpoints:  2  2  1
basis: NGX=  90 NGY=  90 NGZ= 420 NGXF= 128 NGYF= 128 NGZF= 630
