# Supplementary material for: Controlling piezoresistance in single molecules through the isomerisation of bullvalenes
Source: Nat Commun. 2023 Oct 3;14:6089. doi: 10.1038/s41467-023-41674-z (PMC10547723; doi:10.1038/s41467-023-41674-z)
Supplement: Supplementary file 4 — Source Data [file 41467_2023_41674_MOESM4_ESM.zip › Table S1 Bpp gas phase.txt]

 16   11.283028    6.050236   13.527390
 16   11.385629    6.124408   25.641456
  6   10.341401    4.503683   13.716171
  6    9.210305    7.510509   14.699259
  6   10.533911    7.050881   14.794727
  6    8.649131    8.267953   15.727172
  6   11.297511    7.424844   15.908640
  6    9.396898    8.615044   16.870163
  6   10.741070    8.202741   16.921864
  6    8.797136    9.337810   18.010680
  6    7.565458    8.990028   18.461724
  6    3.860173    0.328853   18.752971
  6    3.175418    1.672820   18.872473
  6    2.035109    1.875107   19.550362
  6    6.899000    9.460069   19.676594
  6   10.031081    9.783881   20.095495
  6    1.262711    0.837463   20.246934
  6    7.697153    9.694163   20.986704
  6    9.153016    9.465566   21.078959
  6    9.654441    8.752690   22.279093
  6   10.876238    9.099387   22.879553
  6    8.966854    7.642714   22.806336
  6   11.422857    8.344932   23.918320
  6    9.508454    6.876046   23.834125
  6   10.760912    7.200613   24.387920
  6   13.144923    6.537022   25.720240
  1    7.621518    8.625501   15.640281
  1   12.328040    7.078398   15.981246
  1    4.780072    0.477795   18.174447
  1    8.624264    7.284819   13.806901
  1    7.148268    9.409801   21.883830
  1   11.406370    9.984491   22.525096
  1    9.266312    4.678994   13.592021
  1   13.206175    2.885022   19.592112
  1   10.682246    3.826758   12.921739
  1    5.913246    9.024582   19.841745
  1    8.019952    7.335711   22.358541
  1   12.367768    8.656909   24.360487
  1   11.345783    8.438461   17.798962
  1    8.976077    5.991827   24.188037
  1   10.539307    4.043159   14.692235
  1   11.078387    9.507455   20.238937
  1   13.625129    6.397617   24.743126
  1   13.316035    7.556394   26.087004
  1    7.036580    8.201010   17.920646
  1    3.657360    2.521994   18.381784
  1   11.949446    1.204128   20.738120
  1   13.588959    5.835953   26.438913
 
E=  -304.4631 eV
box:  11.588056 0 0   5.794028  10.035548 0 0 0  55.000000
Kpoints:  2  2  1
basis: NGX=  90 NGY=  90 NGZ= 420 NGXF= 128 NGYF= 128 NGZF= 630
