# Supplementary material for: Controlling piezoresistance in single molecules through the isomerisation of bullvalenes
Source: Nat Commun. 2023 Oct 3;14:6089. doi: 10.1038/s41467-023-41674-z (PMC10547723; doi:10.1038/s41467-023-41674-z)
Supplement: Supplementary file 4 — Source Data [file 41467_2023_41674_MOESM4_ESM.zip › Table S1 Cmm gas phase.txt]

 16   10.938720    5.835031   13.549672
 16   11.819809    6.770210   25.773032
  6    9.954060    4.329447   13.318700
  6   10.063662    6.698979   14.819661
  6   10.160602    8.101791   14.853814
  6    9.345727    6.052392   15.835936
  6    9.607346    8.823101   15.910697
  6    8.780056    6.784698   16.877728
  6    8.909893    8.182029   16.951586
  6    8.353626    8.930397   18.106599
  6    7.127205    8.617798   18.593398
  6    9.239538    9.949567   18.703977
  6    2.952995    1.184478   19.405649
  6    1.532864    1.548681   19.499899
  6    0.518770    0.690655   19.688752
  6    6.504000    9.232541   19.831743
  6    3.592056    0.063080   20.234253
  6    7.359183    8.871558   21.027529
  6    8.649921    9.250354   21.192469
  6    9.428876    8.712982   22.335699
  6   10.728892    8.214041   22.131428
  6    8.890010    8.631504   23.631611
  6   11.445205    7.628168   23.171140
  6    9.615716    8.065517   24.682970
  6   10.902548    7.553679   24.462076
  6   13.134479    8.000697   26.043599
  1   10.049428    3.626407   14.155285
  1    9.266200    4.967188   15.840916
  1   12.898824    2.615153   19.405462
  1    6.929646    8.183123   21.758456
  1    8.900523    4.587138   13.156893
  1    8.271624    6.257387   17.684968
  1   11.166095    8.236666   21.132410
  1    9.690933    9.911461   15.914782
  1   10.341603    3.844318   12.413570
  1    7.896921    9.045196   23.814590
  1   11.086066    1.076990   19.741836
  1    4.388749    0.041836   18.173977
  1   12.429357    7.199032   22.987374
  1    9.186875    8.031809   25.685291
  1   10.670037    8.628827   14.045753
  1   13.763694    8.122750   25.153341
  1    5.516196    8.775344   19.973698
  1   12.699349    8.964455   26.332419
  1    6.549326    7.848915   18.076130
  1    3.620187    2.035040   19.264120
  1    4.607888    0.299371   20.548821
  1   13.754921    7.628133   26.869022
 
E=  -304.4277 eV
box:  11.588056 0 0   5.794028  10.035548 0 0 0  55.000000
Kpoints:  2  2  1
basis: NGX=  90 NGY=  90 NGZ= 420 NGXF= 128 NGYF= 128 NGZF= 630
