# Supplementary material for: Controlling piezoresistance in single molecules through the isomerisation of bullvalenes
Source: Nat Commun. 2023 Oct 3;14:6089. doi: 10.1038/s41467-023-41674-z (PMC10547723; doi:10.1038/s41467-023-41674-z)
Supplement: Supplementary file 4 — Source Data [file 41467_2023_41674_MOESM4_ESM.zip › Table S1 Cmp gas phase.txt]

 16   11.737192    6.155204   47.870987
 16   11.737197    6.155203    5.229603
  6   12.299112    4.485989   47.438900
  6   10.556927    5.865015   49.154467
  6    9.551368    6.828480   49.355065
  6   10.613188    4.767533   50.025872
  6    8.669671    6.718745   50.427400
  6    9.715656    4.660077   51.084581
  6    8.731647    5.635099   51.323202
  6    7.824335    5.516226   52.489774
  6    7.300870    4.310347   52.818588
  6    7.605158    6.745692   53.277900
  6    5.179629    4.842540   54.050299
  6    6.462503    4.042034   54.050296
  6    5.146981    6.188254   54.050298
  6    6.320465    7.069279   54.050294
  6    7.605162    6.745693   54.822682
  6    7.300876    4.310349    0.281999
  6    7.824343    5.516228    0.610809
  6    8.731659    5.635102    1.777378
  6    9.715668    4.660081    2.015997
  6    8.669684    6.718748    2.673180
  6   10.613200    4.767536    3.074706
  6    9.551381    6.828483    3.745514
  6   10.556939    5.865016    3.946112
  6   12.299131    4.485986    5.661667
  1   12.932357    4.030178   48.211289
  1    9.809933    3.826074   51.780500
  1    4.238109    4.292021   54.050301
  1    7.514211    3.460753    0.933670
  1   11.388849    4.012627   49.904962
  1    9.809945    3.826078    1.320077
  1    6.077164    8.131954   54.050294
  1   11.439087    3.839866   47.224338
  1   12.896506    4.595016   46.524667
  1    6.195621    2.977681   54.050297
  1    7.893976    7.474938    2.544718
  1    9.458781    7.663304   48.658942
  1   11.388861    4.012629    3.195615
  1    9.458794    7.663306    4.441638
  1    7.893963    7.474935   50.555861
  1    4.176317    6.687479   54.050300
  1   12.932384    4.030196    4.889273
  1   11.439110    3.839851    5.876214
  1    7.514201    3.460751   52.166917
  1    8.097939    7.623869   52.864007
  1    8.097945    7.623870    0.236572
  1   12.896519    4.595005    6.575904
 
E=  -304.4857 eV
box:  11.588056 0 0   5.794028  10.035548 0 0 0  55.000000
Kpoints:  2  2  1
basis: NGX=  90 NGY=  90 NGZ= 420 NGXF= 128 NGYF= 128 NGZF= 630
