# Supplementary material for: Controlling piezoresistance in single molecules through the isomerisation of bullvalenes
Source: Nat Commun. 2023 Oct 3;14:6089. doi: 10.1038/s41467-023-41674-z (PMC10547723; doi:10.1038/s41467-023-41674-z)
Supplement: Supplementary file 4 — Source Data [file 41467_2023_41674_MOESM4_ESM.zip › Table S1 Cpm gas phase.txt]

 16   11.673082    5.866891   47.785889
 16   11.673077    5.866892    5.314668
  6   13.403252    5.703132   47.240758
  6   11.861136    7.022276   49.130284
  6   11.449167    8.357261   49.007366
  6   12.392538    6.590690   50.353862
  6   11.569921    9.236876   50.086701
  6   12.531211    7.474991   51.419594
  6   12.111480    8.813943   51.313280
  6   12.214075    9.718596   52.486012
  6    5.375744    0.480507   52.816902
  6   13.455543    9.617038   53.279474
  6    5.316895    1.360163   54.050278
  6    6.404235    2.410765   54.050279
  6    7.712285    2.111632   54.050280
  6    8.277138    0.756296   54.050280
  6   13.455542    9.617038   54.821085
  6    5.375743    0.480507    0.283655
  6   12.214074    9.718596    0.614546
  6   12.111477    8.813943    1.787277
  6   12.531208    7.474991    1.680964
  6   11.569918    9.236877    3.013856
  6   12.392534    6.590689    2.746696
  6   11.449163    8.357261    4.093191
  6   11.861132    7.022277    3.970273
  6   13.403247    5.703127    5.859795
  1   13.800371    6.677969   46.934962
  1   12.930529    7.106807   52.365546
  1   14.205617    8.960188   52.840183
  1    4.478616    0.433931    0.904605
  1   14.035874    5.267377   48.024027
  1    9.366785    0.731740   54.050280
  1   12.930527    7.106807    0.735011
  1    4.346082    1.872178   54.050278
  1   12.678743    5.545476   50.463411
  1    5.474806    0.244461    3.123872
  1    6.096715    3.459164   54.050279
  1   13.399758    5.032459   46.371693
  1   12.678739    5.545476    2.637146
  1   11.045899    8.711159    5.042893
  1   14.035866    5.267371    5.076524
  1   11.045903    8.711158   48.057664
  1    8.440377    2.927112   54.050280
  1   13.800370    6.677962    6.165591
  1    5.474809    0.244461   49.976685
  1    4.478618    0.433931   52.195951
  1   14.205616    8.960188    0.260376
  1   13.399753    5.032452    6.728859
 
E=  -304.3699 eV
box:  11.588056 0 0   5.794028  10.035548 0 0 0  55.000000
Kpoints:  2  2  1
basis: NGX=  90 NGY=  90 NGZ= 420 NGXF= 128 NGYF= 128 NGZF= 630
