# Supplementary material for: Controlling piezoresistance in single molecules through the isomerisation of bullvalenes
Source: Nat Commun. 2023 Oct 3;14:6089. doi: 10.1038/s41467-023-41674-z (PMC10547723; doi:10.1038/s41467-023-41674-z)
Supplement: Supplementary file 4 — Source Data [file 41467_2023_41674_MOESM4_ESM.zip › Table S1 D gas phase.txt]

 16   12.634477    3.496704   16.947211
 16   12.576495    2.739250    5.833328
  6   11.585902    3.563634    7.052868
  6   10.623542    4.494033    6.645792
  6   11.721777    3.270885    8.414905
  6    9.821715    5.132537    7.583864
  6   10.914637    3.911004    9.350943
  6    9.951538    4.850729    8.950742
  6    7.783373    5.727570    9.652223
  6    9.089611    5.527958    9.939102
  6    6.789573    6.348514   10.600361
  6    7.183448    7.756423   10.998218
  6    9.733067    5.884658   11.201609
  6    8.326853    8.061091   11.637512
  6    9.364641    7.106118   12.036963
  6    6.652753    5.469037   11.830133
  6    9.048065    5.703956   12.569353
  6    7.668708    5.203889   12.669995
  6   10.361881    5.982902   14.703353
  6    9.954661    5.180436   13.637893
  6   11.164629    5.460975   15.714441
  6   10.371727    3.844493   13.592117
  6   11.570571    4.124144   15.672376
  6   11.173177    3.315393   14.599538
  6    2.632049    3.860241   16.133934
  6   11.500219    1.293596    5.589909
  1   12.454129    2.525142    8.731108
  1   10.515185    4.710384    5.582670
  1    9.104518    5.889422    7.274135
  1    5.815325    6.388663   10.094527
  1    5.673882    5.023593   12.030075
  1    7.478462    4.555860   13.526799
  1    7.403982    5.359565    8.698345
  1    8.521489    9.104856   11.900781
  1   11.495102    6.087177   16.543702
  1   10.797149    5.666438   11.239741
  1   10.043447    3.223799   12.757527
  1   11.021177    3.674565   10.408956
  1   10.236364    7.555931   12.514136
  1   11.509496    2.278252   14.556975
  1    6.484808    8.558864   10.754028
  1   10.025853    7.018079   14.742580
  1   14.268951    4.923666   15.869573
  1    3.418315    3.616629   16.858279
  1    2.751970    3.255380   15.226253
  1   10.487135    1.622544    5.327868
  1   11.934012    0.715611    4.765264
  1   11.458190    0.682944    6.500561
 
E=  -304.2381 eV
box:  11.588056 0 0   5.794028  10.035548 0 0 0  35.000000
Kpoints:  2  2  1
basis: NGX=  90 NGY=  90 NGZ= 256 NGXF= 128 NGYF= 128 NGZF= 392
