# Supplementary material for: Controlling piezoresistance in single molecules through the isomerisation of bullvalenes
Source: Nat Commun. 2023 Oct 3;14:6089. doi: 10.1038/s41467-023-41674-z (PMC10547723; doi:10.1038/s41467-023-41674-z)
Supplement: Supplementary file 4 — Source Data [file 41467_2023_41674_MOESM4_ESM.zip › Table S1 E gas phase.txt]

 16   10.306702    5.314014   18.035432
 16   11.477846    5.763682    3.494633
  6   10.853600    5.972378    5.142414
  6    9.530650    6.385635    5.331824
  6   11.641908    5.668571    6.258570
  6    9.008070    6.507090    6.613101
  6   11.116188    5.790694    7.539515
  6    9.796197    6.228429    7.740530
  6    7.813114    6.031168    9.340831
  6    9.258516    6.412184    9.096127
  6    6.984220    7.217966    9.778488
  6    7.220008    7.916914   10.904141
  6   10.056045    6.920230   10.065270
  6    8.289444    7.650792   11.869383
  6    9.688674    7.166264   11.449157
  6    7.743900    4.910850   10.357844
  6    8.748942    6.236240   12.241255
  6    8.164974    5.034308   11.627049
  6   10.358222    5.451696   13.992045
  6    9.131235    6.040388   13.673921
  6   10.714649    5.243896   15.320224
  6    8.256071    6.398296   14.701288
  6    9.845092    5.622311   16.349244
  6    8.607641    6.194003   16.033480
  6    9.547749    3.668591   18.190446
  6   11.030721    4.013022    3.287143
  1   12.660285    5.305772    6.111333
  1    8.915758    6.598974    4.456755
  1    7.988438    6.864371    6.748682
  1    6.157589    7.521812    9.130250
  1    7.338216    3.949783   10.026173
  1    8.077940    4.171875   12.289958
  1    7.397925    5.646867    8.402434
  1    8.325811    8.340282   12.712127
  1   11.665596    4.777575   15.580184
  1   11.076645    7.201729    9.792987
  1    7.300268    6.851684   14.438102
  1   11.716639    5.533626    8.410294
  1   10.485907    7.583665   12.065391
  1    7.920891    6.465505   16.836164
  1    6.565149    8.760566   11.142848
  1   11.035417    5.173773   13.184005
  1    9.926293    3.006957   17.401454
  1    9.837468    3.284566   19.175428
  1    8.455131    3.735054   18.115230
  1    9.958892    3.875455    3.475868
  1   11.266256    3.752413    2.248760
  1   11.604324    3.380997    3.976479
 
E=  -304.2352 eV
box:  11.588056 0 0   5.794028  10.035548 0 0 0  35.000000
Kpoints:  2  2  1
basis: NGX=  90 NGY=  90 NGZ= 256 NGXF= 128 NGYF= 128 NGZF= 392
