# Supplementary material for: Controlling piezoresistance in single molecules through the isomerisation of bullvalenes
Source: Nat Commun. 2023 Oct 3;14:6089. doi: 10.1038/s41467-023-41674-z (PMC10547723; doi:10.1038/s41467-023-41674-z)
Supplement: Supplementary file 4 — Source Data [file 41467_2023_41674_MOESM4_ESM.zip › Table S1 F gas phase.txt]

 16   13.206996    6.517195   34.928729
 16    7.412955    3.512546   34.862512
  6    9.002316    2.729065   34.933639
  6    9.607285    2.280877   33.754033
  6    9.635759    2.509025    1.158910
  6   10.840469    1.644987   33.804014
  6   10.871756    1.868409    1.199864
  6   11.489456    1.436011    0.027291
  6    2.213818    1.542048   34.199302
  6    1.252631    0.799440    0.017788
  6    3.499733    1.224609   33.990152
  6    9.952845   10.034760   34.577953
  6    7.439196   10.033014    1.246516
  6    9.920912   10.032241    1.094693
  6    8.790222   10.031462    1.814377
  6    9.294181    8.810779   33.987296
  6    7.045905    9.237675    0.012623
  6    8.006863    8.496214   34.192465
  6    5.036129    8.398154   33.801778
  6    5.694546    8.601184    0.021741
  6   15.389936    7.760854   33.753721
  6    5.086460    8.161627    1.196025
  6   14.794767    7.307511   34.937604
  6   15.439298    7.522374    1.157120
  6   12.227954    8.031657    0.042369
  6    6.438889    2.006520    0.080382
  1    9.153215    2.840083    2.080024
  1    9.087902    2.424620   32.805538
  1   11.322279    1.308882   32.887220
  1    4.104049    1.867737   33.344391
  1    9.901312    8.167195   33.344750
  1    7.612554    7.601094   33.708328
  1    1.821249    2.439457   33.718136
  1   10.874771   10.030357    1.625406
  1   14.871703    7.623168   32.802917
  1    6.657674   10.031914    2.001846
  1    5.599182    8.288402    2.146228
  1   11.382672    1.735438    2.150562
  1    8.857903   10.029521    2.910006
  1   14.956438    7.184680    2.074982
  1    5.201387    0.000063   34.260857
  1    5.516122    8.740354   32.885806
  1   12.533833    8.629134    0.909980
  1   11.178385    7.740030    0.150844
  1   12.355707    8.638856   34.137051
  1    6.724081    1.271476   34.316825
  1    5.386413    2.281219   34.964566
  1    6.589397    1.561146    1.071175
 
E=  -304.0211 eV
box:  11.588056 0 0   5.794028  10.035548 0 0 0  35.000000
Kpoints:  2  2  1
basis: NGX=  90 NGY=  90 NGZ= 256 NGXF= 128 NGYF= 128 NGZF= 392
