# Supplementary material for: Controlling piezoresistance in single molecules through the isomerisation of bullvalenes
Source: Nat Commun. 2023 Oct 3;14:6089. doi: 10.1038/s41467-023-41674-z (PMC10547723; doi:10.1038/s41467-023-41674-z)
Supplement: Supplementary file 4 — Source Data [file 41467_2023_41674_MOESM4_ESM.zip › Table S1 G gas phase.txt]

 16   12.386836    3.838505   17.329675
 16   12.533251    4.546332    5.160792
  6   11.496761    4.833704    6.571976
  6   10.626500    5.929486    6.619063
  6   11.578175    3.973826    7.672699
  6    9.840361    6.147063    7.745669
  6   10.788429    4.193997    8.794326
  6    9.905574    5.282620    8.848016
  6    7.712792    5.987367    9.800850
  6    9.075145    5.513655   10.046464
  6    6.530408    5.682455   10.714231
  6    7.082093    7.108404   10.663603
  6    9.650799    5.349924   11.256660
  6    7.840380    7.718586   11.759419
  6    8.674733    7.092673   12.610011
  6    6.653570    4.828445   11.901509
  6    8.978415    5.605977   12.577923
  6    7.707057    4.776799   12.729839
  6   10.769472    4.124612   13.612888
  6    9.886615    5.202529   13.732461
  6   11.524737    3.690582   14.700468
  6    9.760923    5.824080   14.976622
  6   11.401151    4.328799   15.938585
  6   10.510837    5.398393   16.068210
  6   13.824475    4.898600   16.987906
  6   13.936982    5.579208    5.685328
  1   12.266357    3.129168    7.630517
  1   10.582768    6.617894    5.774380
  1    9.173344    7.006615    7.789881
  1    5.594603    5.560788   10.166354
  1    5.797143    4.182876   12.115938
  1    7.675441    4.097686   13.582366
  1    7.441784    6.034912    8.749266
  1    7.742273    8.804464   11.852275
  1   12.223606    2.858863   14.591647
  1   10.714172    5.117632   11.279605
  1    9.045541    6.635340   15.096834
  1   10.815745    3.501050    9.632974
  1    9.231567    7.697475   13.326208
  1   10.420980    5.901462   17.031549
  1    6.465044    7.804217   10.093660
  1   10.846530    3.599377   12.662178
  1   13.504796    5.943996   16.898522
  1    2.917990    4.785680   17.839070
  1    2.735133    4.592469   16.059831
  1   14.280556    5.263244    6.678331
  1    3.144293    5.428467    4.945595
  1   13.650179    6.637776    5.722585
 
E=  -304.0472 eV
box:  11.588056 0 0   5.794028  10.035548 0 0 0  30.000000
Kpoints:  2  2  1
basis: NGX=  90 NGY=  90 NGZ= 224 NGXF= 128 NGYF= 128 NGZF= 336
