# Supplementary material for: Controlling piezoresistance in single molecules through the isomerisation of bullvalenes
Source: Nat Commun. 2023 Oct 3;14:6089. doi: 10.1038/s41467-023-41674-z (PMC10547723; doi:10.1038/s41467-023-41674-z)
Supplement: Supplementary file 4 — Source Data [file 41467_2023_41674_MOESM4_ESM.zip › Table S1 H gas phase.txt]

 16   10.169128    4.531499   17.572187
 16    9.579099    7.130483    2.909381
  6    9.284143    7.089933    4.660495
  6    8.416360    6.127755    5.187409
  6    9.941169    7.978048    5.522919
  6    8.194204    6.063250    6.559613
  6    9.713790    7.907278    6.893636
  6    8.828401    6.960280    7.420697
  6    7.166880    6.767802    9.359044
  6    8.615151    6.890149    8.899738
  6    7.868912    8.116054    9.508536
  6    8.281853    8.687740   10.787143
  6    9.741833    6.284762    9.616941
  6    8.693075    8.007716   11.873024
  6    9.855862    6.101858   10.941398
  6    6.772319    5.948084   10.506848
  6    8.795639    6.496468   11.953275
  6    7.463831    5.814832   11.648951
  6    9.898498    4.858035   13.546445
  6    9.182947    6.043148   13.354686
  6   10.207541    4.411215   14.827349
  6    8.731506    6.739679   14.479140
  6    9.792315    5.137811   15.947026
  6    9.036277    6.300608   15.765054
  6    8.661033    3.542367   17.808224
  6   11.020879    6.022106    2.888910
  1   10.633297    8.713359    5.111003
  1    7.933404    5.424167    4.508704
  1    7.519558    5.316795    6.977570
  1    7.575157    8.841467    8.751261
  1    5.830429    5.396434   10.404581
  1    7.063989    5.170092   12.433153
  1    6.460263    6.754229    8.530004
  1    9.054095    8.576249   12.730837
  1   10.761152    3.481863   14.974647
  1   10.591203    6.005725    8.988548
  1    8.131761    7.637918   14.342413
  1   10.204046    8.599468    7.578915
  1   10.799431    5.710353   11.326674
  1    8.673831    6.851333   16.635198
  1    8.310975    9.783120   10.826682
  1   10.216039    4.274208   12.684239
  1    8.549629    2.829707   16.982074
  1    8.783552    3.003518   18.754547
  1    7.774898    4.187241   17.852791
  1   10.765758    5.069343    3.368462
  1   11.273776    5.855875    1.835591
  1   11.869563    6.477712    3.413724
 
E=  -303.9073 eV
box:  11.588056 0 0   5.794028  10.035548 0 0 0  35.000000
Kpoints:  2  2  1
basis: NGX=  90 NGY=  90 NGZ= 256 NGXF= 128 NGYF= 128 NGZF= 392
