# Supplementary material for: Controlling piezoresistance in single molecules through the isomerisation of bullvalenes
Source: Nat Commun. 2023 Oct 3;14:6089. doi: 10.1038/s41467-023-41674-z (PMC10547723; doi:10.1038/s41467-023-41674-z)
Supplement: Supplementary file 4 — Source Data [file 41467_2023_41674_MOESM4_ESM.zip › Table S1 I gas phase.txt]

 16    2.591691    2.841108   16.216552
 16    3.191464    3.071290    8.776558
  6   13.392617    3.839348    9.574830
  6   12.101972    3.367059    9.320144
  6   13.570973    4.874710   10.502108
  6   11.008292    3.927216    9.971262
  6   12.474983    5.431534   11.150735
  6   11.172705    4.978207   10.885361
  6    9.002591    6.004440   10.668072
  6    9.989130    5.606179   11.510022
  6    7.820272    6.799722   10.964765
  6    7.060294    6.736841   12.288736
  6   10.082092    7.418620   13.109005
  6    7.899794    7.976814   11.987887
  6    9.163570    8.292522   12.656073
  6    7.429856    5.773196   13.329241
  6    9.968330    5.913814   13.010592
  6    8.676081    5.397826   13.648426
  6   11.246148    3.812172   13.579169
  6   11.072994    5.189871   13.778987
  6   12.172906    3.085233   14.315974
  6   11.840756    5.811721   14.761252
  6   12.950514    3.725028   15.290635
  6   12.773774    5.090588   15.507377
  6    3.971050    3.060244   15.052305
  6    3.539776    1.817272   10.047303
  1    2.992454    5.229956   10.715839
  1   11.971165    2.540981    8.621084
  1   10.003298    3.554123    9.785149
  1    7.195099    7.017169   10.097931
  1    6.604101    5.318274   13.884941
  1    8.809027    4.655379   14.437254
  1    9.161845    5.805635    9.604688
  1    7.314631    8.846150   11.689338
  1   12.311797    2.017736   14.134407
  1   11.017350    7.826584   13.490977
  1   11.698791    6.865786   14.980703
  1   12.616851    6.243427   11.860776
  1    9.399783    9.359044   12.735818
  1   13.379584    5.590395   16.265263
  1    5.988693    6.900107   12.178628
  1   10.636760    3.309732   12.829641
  1    4.117784    4.128209   14.846515
  1    4.861187    2.644767   15.539550
  1    3.773314    2.535083   14.108702
  1    2.636869    1.224863   10.241778
  1    4.331671    1.173014    9.646985
  1    3.869938    2.291083   10.980750
 
E=  -304.0714 eV
box:  11.588056 0 0   5.794028  10.035548 0 0 0  35.000000
Kpoints:  2  2  1
basis: NGX=  90 NGY=  90 NGZ= 256 NGXF= 128 NGYF= 128 NGZF= 392
