# Supplementary material for: Controlling piezoresistance in single molecules through the isomerisation of bullvalenes
Source: Nat Commun. 2023 Oct 3;14:6089. doi: 10.1038/s41467-023-41674-z (PMC10547723; doi:10.1038/s41467-023-41674-z)
Supplement: Supplementary file 4 — Source Data [file 41467_2023_41674_MOESM4_ESM.zip › Table S1 J gas phase.txt]

 16    2.878153    4.704095   16.735084
 16    2.592146    1.216171   10.552151
  6   12.857739    2.338263   10.919894
  6   12.632959    3.452218   10.107723
  6   12.066071    2.143349   12.058254
  6   11.623538    4.355375   10.429364
  6   11.057787    3.047118   12.372834
  6   10.815481    4.160386   11.556690
  6    8.799558    5.269455   10.842160
  6    9.704573    5.108942   11.832318
  6    7.606623    6.189495   10.894825
  6    6.685393    5.794152   12.032104
  6    9.221612    7.278862   13.227470
  6    8.078581    7.621632   11.028424
  6    8.804688    8.065391   12.069819
  6    7.056694    5.784758   13.325804
  6    9.686029    5.803420   13.134821
  6    8.374529    6.165238   13.844446
  6   12.112428    6.017069   13.716635
  6   10.844475    5.526088   14.048676
  6   13.203996    5.773859   14.540924
  6   10.696926    4.778209   15.217845
  6   13.047428    5.036200   15.720564
  6   11.786399    4.532675   16.052737
  6    3.348894    3.120435   15.976345
  6    3.908936    2.071151   11.467778
  1    0.670663    1.277003   12.693970
  1   13.268049    3.613376    9.234891
  1   11.440607    5.230187    9.808956
  1    7.058265    6.086702    9.948619
  1    6.327017    5.472824   14.079717
  1    8.459254    6.124600   14.930435
  1    8.936974    4.675334    9.934781
  1    7.826337    8.323429   10.230839
  1   14.197188    6.142648   14.280558
  1    9.800876    7.833393   13.967161
  1    9.712897    4.383367   15.466772
  1   10.435400    2.883623   13.248213
  1    9.103119    9.116925   12.072369
  1   11.665677    3.934601   16.957808
  1    5.668660    5.490540   11.772267
  1   12.229903    6.595453   12.801729
  1    3.482355    3.252919   14.895109
  1    4.295582    2.818965   16.440244
  1    2.580024    2.357733   16.153857
  1    3.598959    2.233620   12.508419
  1    4.792929    1.422673   11.434411
  1    4.132712    3.038898   11.002356
 
E=  -304.2863 eV
box:  11.588056 0 0   5.794028  10.035548 0 0 0  35.000000
Kpoints:  2  2  1
basis: NGX=  90 NGY=  90 NGZ= 256 NGXF= 128 NGYF= 128 NGZF= 392
