# Supplementary material for: Controlling piezoresistance in single molecules through the isomerisation of bullvalenes
Source: Nat Commun. 2023 Oct 3;14:6089. doi: 10.1038/s41467-023-41674-z (PMC10547723; doi:10.1038/s41467-023-41674-z)
Supplement: Supplementary file 4 — Source Data [file 41467_2023_41674_MOESM4_ESM.zip › Table S1 K gas phase.txt]

 16   12.726061    3.937722   17.121334
 16   12.222597    3.701953    5.135516
  6   11.325360    4.281760    6.550960
  6   10.705100    5.536914    6.550756
  6   11.267752    3.490120    7.703141
  6   10.025273    5.979932    7.680826
  6   10.587007    3.935808    8.829602
  6    9.951555    5.188141    8.837381
  6    7.951769    6.438552    9.836918
  6    9.235667    5.659021   10.031443
  6    6.794468    5.695260   10.470838
  6    8.093118    7.842412   10.381744
  6    9.751468    5.402266   11.251618
  6    8.331565    8.118569   11.677499
  6    8.476301    7.133549   12.751279
  6    6.702804    5.436408   11.787556
  6    9.194285    5.783137   12.544638
  6    7.682530    5.823393   12.805679
  6   11.132346    6.099093   14.096551
  6   10.036989    5.331537   13.693990
  6   11.940067    5.675130   15.147142
  6    9.780412    4.115838   14.331262
  6   11.663360    4.471506   15.805290
  6   10.584160    3.685369   15.385357
  6    2.289490    2.957221   16.110681
  6   13.830462    4.442085    5.553221
  1   11.761191    2.516942    7.697162
  1   10.771856    6.169369    5.664004
  1    9.554461    6.961706    7.682151
  1    6.004250    5.340646    9.804213
  1    5.832716    4.881330   12.151593
  1    7.428732    5.524330   13.821855
  1    7.754397    6.502689    8.761190
  1    8.439726    9.165491   11.977218
  1   12.799097    6.265797   15.467967
  1   10.705768    4.877184   11.300723
  1    8.930428    3.521011   13.997028
  1   10.504230    3.299317    9.707876
  1    8.671627    7.555101   13.736489
  1   10.384457    2.735244   15.883611
  1    8.020259    8.668371    9.668940
  1   11.331242    7.040253   13.584692
  1    2.701714    3.579269   15.306413
  1    3.091685    2.627758   16.781507
  1    1.781591    2.089029   15.671982
  1    2.552132    4.118689    6.554677
  1    2.956873    4.082969    4.803156
  1   13.773049    5.537444    5.528731
 
E=  -304.2461 eV
box:  11.588056 0 0   5.794028  10.035548 0 0 0  35.000000
Kpoints:  2  2  1
basis: NGX=  90 NGY=  90 NGZ= 256 NGXF= 128 NGYF= 128 NGZF= 392
