# Supplementary material for: Controlling piezoresistance in single molecules through the isomerisation of bullvalenes
Source: Nat Commun. 2023 Oct 3;14:6089. doi: 10.1038/s41467-023-41674-z (PMC10547723; doi:10.1038/s41467-023-41674-z)
Supplement: Supplementary file 4 — Source Data [file 41467_2023_41674_MOESM4_ESM.zip › Table S1 L gas phase.txt]

 16    1.828454    2.794020   17.182546
 16    2.369334    3.158781    9.174832
  6   12.670635    3.953619   10.104998
  6   11.334137    3.648348    9.827954
  6   12.970027    4.848393   11.139569
  6   10.313710    4.240848   10.563561
  6   11.946253    5.433387   11.876543
  6   10.603606    5.140460   11.598451
  6    8.511110    6.432914   11.463087
  6    9.499730    5.797565   12.338715
  6    7.013540    6.515955   11.781423
  6    6.450895    5.951502   13.014883
  6    8.433276    8.031087   14.196656
  6    7.866107    7.794575   11.767882
  6    8.189165    8.554568   12.981268
  6    7.042224    5.951261   14.222898
  6    9.468540    5.806202   13.698282
  6    8.408557    6.547723   14.487168
  6   10.718866    3.701262   14.281894
  6   10.452557    5.060822   14.508664
  6   11.604992    3.001638   15.093816
  6   11.109343    5.700524   15.571068
  6   12.250609    3.649535   16.153642
  6   12.002264    5.007783   16.379605
  6    3.307775    3.091668   16.166246
  6    2.617739    1.733629   10.277220
  1   14.014347    5.076333   11.363526
  1   11.109653    2.931731    9.036207
  1    9.273678    4.000985   10.347214
  1    6.380859    6.401913   10.899179
  1    6.528069    5.489240   15.069392
  1    8.634700    6.402817   15.551469
  1    8.725766    6.297648   10.403786
  1    7.726144    8.404702   10.873943
  1   11.807529    1.944085   14.911297
  1    8.673499    8.700344   15.027769
  1   10.919440    6.758054   15.749611
  1   12.171335    6.135736   12.675341
  1    8.231731    9.640148   12.862411
  1   12.527415    5.512324   17.191889
  1    5.461567    5.497238   12.919786
  1   10.206443    3.199848   13.464709
  1    3.431760    4.168486   15.994778
  1    4.161746    2.699993   16.731721
  1    3.224820    2.578804   15.199316
  1    1.664126    1.212830   10.430775
  1    3.334836    1.070962    9.778013
  1    3.013118    2.057316   11.248369
 
E=  -304.4028 eV
box:  11.588056 0 0   5.794028  10.035548 0 0 0  35.000000
Kpoints:  2  2  1
basis: NGX=  90 NGY=  90 NGZ= 256 NGXF= 128 NGYF= 128 NGZF= 392
