# Supplementary material for: Controlling piezoresistance in single molecules through the isomerisation of bullvalenes
Source: Nat Commun. 2023 Oct 3;14:6089. doi: 10.1038/s41467-023-41674-z (PMC10547723; doi:10.1038/s41467-023-41674-z)
Supplement: Supplementary file 4 — Source Data [file 41467_2023_41674_MOESM4_ESM.zip › Table S5 10-tip Amm - Dmm TS at d = 9.2; E= 0.81.txt]

 79    6.394028    6.017774    0.000000
 79    9.291042    6.017774    0.000000
 79   12.188060    6.017774    0.000000
 79    3.497010    6.017774    0.000000
 79    7.842535    8.526661    0.000000
 79   10.739550    8.526661    0.000000
 79   16.533580    8.526661    0.000000
 79    4.945521    8.526661    0.000000
 79    9.291042   11.035550    0.000000
 79    6.394025    1.000005    0.000000
 79    9.291045    1.000005    0.000000
 79    6.394028   11.035550    0.000000
 79    4.945525    3.508885    0.000000
 79    7.842535    3.508885    0.000000
 79   10.739550    3.508887    0.000000
 79    2.048510    3.508885    0.000000
 79   15.085070    6.017774    0.000000
 79   13.636560    8.526661    0.000000
 79   12.188060   11.035550    0.000000
 79   12.188060    1.000005    0.000000
 79   13.636560    3.508887    0.000000
 79   17.982080   11.035550    0.000000
 79    3.497015    1.000005    0.000000
 79    0.600000    1.000005    0.000000
 79   15.085070   11.035550    0.000000
 79    9.291042    7.690366    2.365271
 79   12.188060    7.690366    2.365271
 79   17.982080    7.690366    2.365271
 79    6.394028    7.690366    2.365271
 79   10.739550   10.199250    2.365271
 79    7.842535    0.163705    2.365271
 79   19.430591   10.199250    2.365271
 79    7.842535   10.199250    2.365271
 79    6.394025    2.672595    2.365271
 79    9.291045    2.672595    2.365271
 79   12.188060    2.672592    2.365271
 79    3.497015    2.672595    2.365271
 79    7.842535    5.181479    2.365271
 79   10.739550    5.181479    2.365271
 79   13.636560    5.181479    2.365271
 79    4.945525    5.181475    2.365271
 79   15.085070    7.690366    2.365271
 79   13.636560   10.199250    2.365271
 79   10.739555    0.163705    2.365271
 79   15.085070    2.672595    2.365271
 79   16.533580    5.181479    2.365271
 79    4.945525    0.163705    2.365271
 79   13.636560    0.163705    2.365271
 79    2.048507    0.163705    2.365271
 79   16.533580   10.199250    2.365271
 79    7.669285    6.791791    4.721065
 79   10.785137    6.829254    4.623445
 79   13.804939    6.813272    4.689771
 79    4.886096    6.853157    4.766471
 79    9.302924    9.356638    4.590852
 79   12.222217    9.452416    4.670024
 79   17.985492    9.361821    4.740090
 79    6.296240    9.408172    4.785456
 79    4.971724    1.895242    4.757230
 79    7.837192    1.834378    4.773777
 79   10.742179    1.763962    4.796130
 79    7.792039   11.925180    4.789367
 79    6.309920    4.318743    4.776660
 79    9.159607    4.298342    4.694714
 79   12.302299    4.247915    4.691909
 79   16.585830    6.849707    4.772029
 79   15.195949    9.417733    4.784443
 79   13.663266    1.813034    4.749125
 79   10.808385   12.055369    4.759714
 79   15.160086    4.307606    4.772147
 79   13.732580   11.933238    4.763751
 79   19.422841   11.875429    4.724524
 79    2.049691    1.854182    4.758853
 79   16.562150   11.886917    4.741575
 79    3.489172    4.346033    4.748614
 79    9.225956    6.078185    6.879491
 79   12.384814    5.946084    6.824718
 79    7.932684    8.563623    6.846040
 79    9.381046   10.984862    6.839382
 79   13.676044    8.549180    6.888917
 79   10.673684    3.579863    6.853560
 79   10.809908    5.296688    8.977318
 79   12.333529    7.557578    9.066506
 79   10.773903    8.538452    6.985859
 79   12.290790   11.042695    7.027879
 79   12.198831   11.053290   22.646591
 79   10.731789    8.506587   22.686130
 79   12.327588    7.568692   20.608680
 79   10.830481    5.291311   20.702107
 79   10.702379    3.573468   22.824254
 79   13.652062    8.591869   22.779829
 79    9.287792   10.958788   22.840096
 79    7.900756    8.520057   22.822071
 79   12.396513    5.963219   22.848061
 79    9.221447    6.046036   22.791493
 79    3.490203    4.341771   24.923978
 79   16.554197   11.883016   24.927523
 79    2.036485    1.869254   24.912109
 79   19.413860   11.872015   24.942723
 79   13.716420   11.935698   24.841194
 79   15.155011    4.322816   24.896063
 79   10.768657   12.052881   24.904845
 79   13.653267    1.825783   24.914996
 79   15.197191    9.422373   24.880315
 79   16.593854    6.852848   24.900089
 79   12.304277    4.265033   24.982413
 79    9.163148    4.281803   24.976539
 79    6.309490    4.300086   24.897249
 79    7.768349   11.935216   24.899470
 79   10.743082    1.763347   24.883514
 79    7.835210    1.822754   24.898500
 79    4.963166    1.874158   24.907001
 79    6.296716    9.399544   24.887658
 79   17.989097    9.359339   24.926372
 79   12.213197    9.461567   25.000339
 79    9.294723    9.343295   25.076519
 79    4.890950    6.844374   24.898435
 79   13.811808    6.836245   24.975882
 79   10.786403    6.827747   25.047332
 79    7.671436    6.770531   24.953583
 79   16.533580   10.199250   27.302760
 79    2.048507    0.163705   27.302760
 79   13.636560    0.163705   27.302760
 79    4.945525    0.163705   27.302760
 79   16.533580    5.181475   27.302760
 79   15.085070    2.672595   27.302760
 79   10.739555    0.163705   27.302760
 79   13.636560   10.199250   27.302760
 79   15.085070    7.690366   27.302760
 79    4.945525    5.181475   27.302760
 79   13.636560    5.181479   27.302760
 79   10.739550    5.181479   27.302760
 79    7.842535    5.181479   27.302760
 79    3.497015    2.672595   27.302760
 79   12.188060    2.672595   27.302760
 79    9.291045    2.672595   27.302760
 79    6.394025    2.672595   27.302760
 79    7.842535   10.199250   27.302760
 79   19.430591   10.199250   27.302760
 79    7.842535    0.163705   27.302760
 79   10.739550   10.199250   27.302760
 79    6.394028    7.690366   27.302760
 79   17.982080    7.690366   27.302760
 79   12.188060    7.690366   27.302760
 79    9.291042    7.690366   27.302760
 79   15.085070   11.035550   29.668030
 79    0.600000    1.000005   29.668030
 79    3.497015    1.000005   29.668030
 79   17.982090   11.035550   29.668030
 79   13.636560    3.508885   29.668030
 79   12.188060    1.000005   29.668030
 79   12.188060   11.035550   29.668030
 79   13.636560    8.526661   29.668030
 79   15.085070    6.017774   29.668030
 79    2.048510    3.508885   29.668030
 79   10.739550    3.508887   29.668030
 79    7.842535    3.508885   29.668030
 79    4.945525    3.508885   29.668030
 79    6.394028   11.035550   29.668030
 79    9.291045    1.000005   29.668030
 79    6.394025    1.000005   29.668030
 79    9.291042   11.035550   29.668030
 79    4.945521    8.526661   29.668030
 79   16.533580    8.526661   29.668030
 79   10.739550    8.526661   29.668030
 79    7.842535    8.526661   29.668030
 79    3.497010    6.017774   29.668030
 79   12.188060    6.017774   29.668030
 79    9.291042    6.017774   29.668030
 79    6.394028    6.017774   29.668030
 16    6.028377    0.332773    8.352560
 16   11.748650   12.008107   20.335995
  6    4.752727    1.533975    8.850667
  6    6.863054    0.106115    9.923681
  6    7.902415    1.001550   10.213951
  6   13.801044   11.646804   10.848775
  6    8.631933    0.879527   11.391563
  6   14.544838   11.530673   12.025842
  6   15.625812   12.393985   12.329382
  6   10.511955    0.314185   13.572938
  6   16.473190   12.246970   13.545000
  6   11.505895    0.211525   14.516580
  6   18.956990   10.612380   15.081570
  6   15.927486   11.426655   14.705245
  6   18.021737    9.923349   14.337928
  6   16.688750   10.288340   14.091960
  6   18.699271   11.930230   15.773389
  6   16.203686   11.774854   16.148609
  6   17.455730   12.005082   16.599620
  6   13.809382   12.312367   16.813375
  6   15.081393   11.789565   17.120888
  6   12.799949   12.374659   17.778724
  6   15.276144   11.285362   18.421542
  6   13.043437   11.921749   19.087561
  6   14.283514   11.357922   19.396027
  6    4.453540    1.256884   20.661840
  1   12.995620   10.940055   10.640872
  1    8.144262    1.797787    9.505418
  1    9.418245    1.611525   11.575166
  1    5.268441    2.461930    9.137548
  1   12.472852    0.659078   14.277680
  1   19.559618   12.182476   16.406103
  1   17.588790   12.259077   17.652603
  1   10.803272    0.838391   12.661356
  1   18.378969    9.048873   13.787501
  1    4.582138    0.239997   17.506866
  1   14.850445   11.275005   14.574093
  1   16.228328   10.815732   18.672163
  1   14.289173   10.709434   12.697867
  1    4.118752    1.716156    7.973519
  1   16.137122    9.696565   13.360394
  1    4.200966    1.794080   19.737400
  1   14.459584   10.968802   20.401054
  1    5.413005    1.599185   21.063739
  1    4.161139    1.147849    9.689831
  1   19.990009   10.258910   15.073720
  1    6.368126    0.157673   15.812311
  1    3.661441    1.403349   21.408342
 
E= -896.1103 eV
box:  14.485070 0 0   7.242535  12.544435 0 0 0  55.000000
Kpoints:  1  1  1
basis: NGX=  72 NGY=  72 NGZ= 270 NGXF= 144 NGYF= 144 NGZF= 540
