# Supplementary material for: Controlling piezoresistance in single molecules through the isomerisation of bullvalenes
Source: Nat Commun. 2023 Oct 3;14:6089. doi: 10.1038/s41467-023-41674-z (PMC10547723; doi:10.1038/s41467-023-41674-z)
Supplement: Supplementary file 4 — Source Data [file 41467_2023_41674_MOESM4_ESM.zip › Table S5 10-tip Amm at d = 9.2; E= 0.25; fully relaxed.txt]

 79    6.394028    6.017774    0.000000
 79    9.291042    6.017774    0.000000
 79   12.188060    6.017774    0.000000
 79    3.497010    6.017774    0.000000
 79    7.842535    8.526661    0.000000
 79   10.739550    8.526661    0.000000
 79   16.533580    8.526661    0.000000
 79    4.945521    8.526661    0.000000
 79    9.291042   11.035550    0.000000
 79    6.394025    1.000005    0.000000
 79    9.291045    1.000005    0.000000
 79    6.394028   11.035550    0.000000
 79    4.945525    3.508885    0.000000
 79    7.842535    3.508887    0.000000
 79   10.739550    3.508887    0.000000
 79    2.048510    3.508885    0.000000
 79   15.085070    6.017774    0.000000
 79   13.636560    8.526661    0.000000
 79   12.188060   11.035550    0.000000
 79   12.188060    1.000005    0.000000
 79   13.636560    3.508887    0.000000
 79   17.982080   11.035550    0.000000
 79    3.497015    1.000005    0.000000
 79    0.600000    1.000005    0.000000
 79   15.085070   11.035550    0.000000
 79    9.291042    7.690366    2.365271
 79   12.188060    7.690366    2.365271
 79   17.982080    7.690366    2.365271
 79    6.394028    7.690366    2.365271
 79   10.739550   10.199250    2.365271
 79    7.842535    0.163705    2.365271
 79   19.430591   10.199250    2.365271
 79    7.842535   10.199250    2.365271
 79    6.394025    2.672595    2.365271
 79    9.291042    2.672592    2.365271
 79   12.188060    2.672592    2.365271
 79    3.497015    2.672595    2.365271
 79    7.842535    5.181479    2.365271
 79   10.739550    5.181479    2.365271
 79   13.636560    5.181479    2.365271
 79    4.945521    5.181479    2.365271
 79   15.085070    7.690366    2.365271
 79   13.636560   10.199250    2.365271
 79   10.739550    0.163705    2.365271
 79   15.085070    2.672595    2.365271
 79   16.533580    5.181479    2.365271
 79    4.945525    0.163705    2.365271
 79   13.636560    0.163705    2.365271
 79    2.048507    0.163705    2.365271
 79   16.533580   10.199250    2.365271
 79    7.668305    6.789450    4.721060
 79   10.776038    6.813118    4.622855
 79   13.805499    6.793530    4.682692
 79    4.885943    6.853517    4.768983
 79    9.297796    9.352089    4.589482
 79   12.224648    9.398140    4.650036
 79   17.985291    9.360973    4.742875
 79    6.293842    9.408185    4.784631
 79    4.968044    1.896801    4.733369
 79    7.836188    1.833498    4.773050
 79   10.741215    1.761374    4.798669
 79    7.789305   11.927416    4.790355
 79    6.308602    4.319473    4.781078
 79    9.157792    4.297058    4.697163
 79   12.300737    4.241144    4.690483
 79   16.585799    6.850840    4.778703
 79   15.197977    9.416901    4.782337
 79   13.661950    1.812366    4.752378
 79   10.802315   12.045680    4.750218
 79   15.163738    4.303210    4.777760
 79   13.726775   11.922127    4.722956
 79   19.422465   11.875292    4.727012
 79    2.047135    1.853409    4.759194
 79   16.564544   11.886966    4.742306
 79    3.488483    4.349784    4.751140
 79    9.221255    6.073366    6.884457
 79   12.386964    5.927166    6.826957
 79    7.924102    8.556852    6.847514
 79    9.379668   10.974816    6.831356
 79   13.713821    8.489384    6.885474
 79   10.672137    3.575579    6.855363
 79   10.807512    5.292740    8.980780
 79   12.332655    7.554235    9.061488
 79   10.771595    8.520097    6.975867
 79   12.317356   10.944152    6.963326
 79   12.322530   10.958912   22.656169
 79   10.756129    8.475968   22.697492
 79   12.323965    7.551478   20.603683
 79   10.818843    5.280894   20.692505
 79   10.698314    3.564536   22.818529
 79   13.711178    8.488196   22.776940
 79    9.357174   10.942682   22.835251
 79    7.917531    8.529939   22.824543
 79   12.395836    5.925440   22.840981
 79    9.214954    6.039948   22.785788
 79    3.494337    4.345326   24.926846
 79   16.563370   11.881934   24.928410
 79    2.057229    1.849703   24.916769
 79   19.427824   11.871421   24.943891
 79   13.729423   11.933455   24.860628
 79   15.166046    4.300709   24.894824
 79   10.819209   12.042743   24.882030
 79   13.669298    1.809868   24.914536
 79   15.199229    9.418351   24.877571
 79   16.590271    6.852134   24.896002
 79   12.306719    4.242757   24.983125
 79    9.167869    4.283557   24.975711
 79    6.313544    4.310688   24.898792
 79    7.799383   11.920853   24.888184
 79   10.750652    1.758262   24.882176
 79    7.844195    1.826725   24.902881
 79    4.977445    1.883346   24.910786
 79    6.300687    9.403020   24.885203
 79   17.990212    9.360350   24.925436
 79   12.239536    9.422636   24.999484
 79    9.310693    9.342252   25.077962
 79    4.890737    6.851548   24.899350
 79   13.809196    6.797860   24.984676
 79   10.783774    6.811080   25.047144
 79    7.673120    6.776478   24.951405
 79   16.533580   10.199250   27.302760
 79    2.048507    0.163705   27.302760
 79   13.636560    0.163705   27.302760
 79    4.945525    0.163705   27.302760
 79   16.533580    5.181475   27.302760
 79   15.085070    2.672595   27.302760
 79   10.739555    0.163705   27.302760
 79   13.636560   10.199250   27.302760
 79   15.085070    7.690366   27.302760
 79    4.945525    5.181475   27.302760
 79   13.636560    5.181479   27.302760
 79   10.739550    5.181479   27.302760
 79    7.842535    5.181479   27.302760
 79    3.497015    2.672595   27.302760
 79   12.188060    2.672595   27.302760
 79    9.291045    2.672595   27.302760
 79    6.394025    2.672595   27.302760
 79    7.842535   10.199250   27.302760
 79   19.430591   10.199250   27.302760
 79    7.842535    0.163705   27.302760
 79   10.739550   10.199250   27.302760
 79    6.394028    7.690366   27.302760
 79   17.982080    7.690366   27.302760
 79   12.188060    7.690366   27.302760
 79    9.291042    7.690366   27.302760
 79   15.085070   11.035550   29.668030
 79    0.600000    1.000005   29.668030
 79    3.497015    1.000005   29.668030
 79   17.982090   11.035550   29.668030
 79   13.636560    3.508885   29.668030
 79   12.188060    1.000005   29.668030
 79   12.188060   11.035550   29.668030
 79   13.636560    8.526661   29.668030
 79   15.085070    6.017774   29.668030
 79    2.048510    3.508885   29.668030
 79   10.739550    3.508887   29.668030
 79    7.842535    3.508885   29.668030
 79    4.945525    3.508885   29.668030
 79    6.394028   11.035550   29.668030
 79    9.291045    1.000005   29.668030
 79    6.394025    1.000005   29.668030
 79    9.291042   11.035550   29.668030
 79    4.945521    8.526661   29.668030
 79   16.533580    8.526661   29.668030
 79   10.739550    8.526661   29.668030
 79    7.842535    8.526661   29.668030
 79    3.497010    6.017774   29.668030
 79   12.188060    6.017774   29.668030
 79    9.291042    6.017774   29.668030
 79    6.394028    6.017774   29.668030
 16    6.003330    0.287631    8.145854
 16   11.967765   11.746696   20.352586
  6    4.589978    1.397717    8.416458
  6    6.658405    0.040985    9.792564
  6    7.468898    1.066431   10.304370
  6   13.754154   11.397624   10.516166
  6    8.144757    0.885587   11.505648
  6   14.451506   11.220417   11.715223
  6   15.321894   12.209927   12.214206
  6   17.537623   12.386553   13.169810
  6   16.262376   11.949417   13.332386
  6   18.702770   12.079547   13.991510
  6   18.923621   10.650366   14.545410
  6   15.871425   11.023291   14.489176
  6   17.946961    9.580556   14.339432
  6   16.603442    9.705902   14.312845
  6   18.647860   11.841741   15.488069
  6   16.168788   11.541630   15.904847
  6   17.419816   11.911450   16.274051
  6   13.783523   11.910917   16.723287
  6   15.119122   11.530666   16.956163
  6   12.856418   11.960471   17.766358
  6   15.457352   11.155049   18.274849
  6   13.235862   11.639767   19.080769
  6   14.545563   11.219992   19.329736
  6    4.602863    1.007294   20.566251
  1   13.131328   10.593531   10.115274
  1    7.590633    1.996782    9.745368
  1    8.767959    1.694385   11.890755
  1    4.955088    2.330093    8.864777
  1   12.382981    0.010443   13.656534
  1   19.535934   12.189694   16.016749
  1   17.555349   12.267032   17.298503
  1   10.523822    0.400124   12.257825
  1   18.371788    8.584031   14.190379
  1   11.828069   12.258875   17.562224
  1   14.792047   10.832298   14.419565
  1   16.463950   10.785173   18.470631
  1   14.368311   10.260704   12.230081
  1    4.188796    1.601731    7.411108
  1   16.000349    8.810650   14.144264
  1    4.252057    1.453804   19.629458
  1   14.850247   10.931284   20.340114
  1    5.567498    1.427230   20.864201
  1    3.826323    0.920523    9.039937
  1   19.966422   10.332750   14.530282
  1   13.462511   12.195555   15.717920
  1    3.868570    1.165241   21.364903
 
E= -896.6652 eV
box:  14.485070 0 0   7.242535  12.544435 0 0 0  55.000000
Kpoints:  1  1  1
basis: NGX=  72 NGY=  72 NGZ= 270 NGXF= 144 NGYF= 144 NGZF= 540
