# Supplementary material for: Controlling piezoresistance in single molecules through the isomerisation of bullvalenes
Source: Nat Commun. 2023 Oct 3;14:6089. doi: 10.1038/s41467-023-41674-z (PMC10547723; doi:10.1038/s41467-023-41674-z)
Supplement: Supplementary file 4 — Source Data [file 41467_2023_41674_MOESM4_ESM.zip › Table S5 10-tip Amp at d = 9.2; E= 0.29; fully relaxed.txt]

 79    6.394028   -6.017774    0.000000
 79    9.291042   -6.017774    0.000000
 79   12.188060   -6.017774    0.000000
 79    3.497010   -6.017774    0.000000
 79    7.842535   -8.526661    0.000000
 79   10.739550   -8.526661    0.000000
 79   16.533580   -8.526661    0.000000
 79    4.945521   -8.526661    0.000000
 79    9.291042  -11.035550    0.000000
 79    6.394025   -1.000005    0.000000
 79    9.291045   -1.000005    0.000000
 79    6.394028  -11.035550    0.000000
 79    4.945525   -3.508885    0.000000
 79    7.842535   -3.508887    0.000000
 79   10.739550   -3.508887    0.000000
 79    2.048510   -3.508885    0.000000
 79   15.085070   -6.017774    0.000000
 79   13.636560   -8.526661    0.000000
 79   12.188060  -11.035550    0.000000
 79   12.188060   -1.000005    0.000000
 79   13.636560   -3.508887    0.000000
 79   17.982080  -11.035550    0.000000
 79    3.497015   -1.000005    0.000000
 79    0.600000   -1.000005    0.000000
 79   15.085070  -11.035550    0.000000
 79    9.291042   -7.690366    2.365271
 79   12.188060   -7.690366    2.365271
 79   17.982080   -7.690366    2.365271
 79    6.394028   -7.690366    2.365271
 79   10.739550  -10.199250    2.365271
 79    7.842535   -0.163705    2.365271
 79   19.430591  -10.199250    2.365271
 79    7.842535  -10.199250    2.365271
 79    6.394025   -2.672595    2.365271
 79    9.291042   -2.672592    2.365271
 79   12.188060   -2.672592    2.365271
 79    3.497015   -2.672595    2.365271
 79    7.842535   -5.181479    2.365271
 79   10.739550   -5.181479    2.365271
 79   13.636560   -5.181479    2.365271
 79    4.945521   -5.181479    2.365271
 79   15.085070   -7.690366    2.365271
 79   13.636560  -10.199250    2.365271
 79   10.739550   -0.163705    2.365271
 79   15.085070   -2.672595    2.365271
 79   16.533580   -5.181479    2.365271
 79    4.945525   -0.163705    2.365271
 79   13.636560   -0.163705    2.365271
 79    2.048507   -0.163705    2.365271
 79   16.533580  -10.199250    2.365271
 79    7.678060   -6.793903    4.726976
 79   10.781097   -6.826895    4.621812
 79   13.811888   -6.807565    4.687092
 79    4.894686   -6.857336    4.767665
 79    9.296460   -9.366461    4.588653
 79   12.223902   -9.414929    4.647550
 79   17.988952   -9.363879    4.744273
 79    6.295680   -9.410256    4.784161
 79    4.969644   -1.903168    4.742515
 79    7.840479   -1.836844    4.774577
 79   10.740954   -1.763794    4.797205
 79    7.777370  -11.938774    4.782988
 79    6.313155   -4.323375    4.778812
 79    9.160428   -4.303437    4.699186
 79   12.297902   -4.254774    4.686854
 79   16.593224   -6.853897    4.775683
 79   15.203847   -9.420968    4.784092
 79   13.658220   -1.826399    4.752428
 79   10.791247  -12.061929    4.742654
 79   15.162732   -4.314054    4.776883
 79   13.731983  -11.930306    4.730863
 79   19.417361  -11.879408    4.728460
 79    2.044447   -1.867477    4.762270
 79   16.563752  -11.889116    4.750830
 79    3.492824   -4.354628    4.751885
 79    9.249504   -6.092779    6.888166
 79   12.390116   -5.940849    6.822598
 79    7.929102   -8.570612    6.848500
 79    9.359306  -11.004504    6.830816
 79   13.693020   -8.530948    6.883681
 79   10.679431   -3.576746    6.851058
 79   10.830380   -5.278134    8.982578
 79   12.320745   -7.558982    9.049125
 79   10.764478   -8.554603    6.977789
 79   12.284797  -10.997596    6.952502
 79   12.260851  -10.938866   22.643658
 79   10.734795   -8.455585   22.693535
 79   12.328357   -7.559522   20.603852
 79   10.814286   -5.295446   20.702649
 79   10.698994   -3.566548   22.820368
 79   13.703829   -8.502340   22.777761
 79    9.323421  -10.931538   22.834658
 79    7.898556   -8.516808   22.827201
 79   12.397423   -5.932087   22.844052
 79    9.193067   -6.025663   22.789573
 79    3.491238   -4.342409   24.926487
 79   16.551466  -11.881781   24.928428
 79    2.051489   -1.849532   24.916856
 79   19.420656  -11.872285   24.945290
 79   13.715327  -11.925556   24.829057
 79   15.163327   -4.302701   24.895245
 79   10.803867  -12.038976   24.879701
 79   13.663711   -1.810529   24.915335
 79   15.193964   -9.418856   24.880106
 79   16.587867   -6.852024   24.896170
 79   12.306200   -4.244930   24.983263
 79    9.161005   -4.271865   24.977087
 79    6.309224   -4.303176   24.896313
 79    7.791001  -11.922437   24.891190
 79   10.744249   -1.758075   24.883114
 79    7.832142   -1.814705   24.900212
 79    4.969237   -1.875665   24.910406
 79    6.295898   -9.403687   24.888141
 79   17.985612   -9.361194   24.925608
 79   12.228730   -9.427627   24.995001
 79    9.306001   -9.337191   25.077536
 79    4.886526   -6.848760   24.898237
 79   13.806562   -6.804680   24.986509
 79   10.778559   -6.806805   25.046647
 79    7.667623   -6.770868   24.957370
 79   16.533580  -10.199250   27.302760
 79    2.048507   -0.163705   27.302760
 79   13.636560   -0.163705   27.302760
 79    4.945525   -0.163705   27.302760
 79   16.533580   -5.181475   27.302760
 79   15.085070   -2.672595   27.302760
 79   10.739555   -0.163705   27.302760
 79   13.636560  -10.199250   27.302760
 79   15.085070   -7.690366   27.302760
 79    4.945525   -5.181475   27.302760
 79   13.636560   -5.181479   27.302760
 79   10.739550   -5.181479   27.302760
 79    7.842535   -5.181479   27.302760
 79    3.497015   -2.672595   27.302760
 79   12.188060   -2.672595   27.302760
 79    9.291045   -2.672595   27.302760
 79    6.394025   -2.672595   27.302760
 79    7.842535  -10.199250   27.302760
 79   19.430591  -10.199250   27.302760
 79    7.842535   -0.163705   27.302760
 79   10.739550  -10.199250   27.302760
 79    6.394028   -7.690366   27.302760
 79   17.982080   -7.690366   27.302760
 79   12.188060   -7.690366   27.302760
 79    9.291042   -7.690366   27.302760
 79   15.085070  -11.035550   29.668030
 79    0.600000   -1.000005   29.668030
 79    3.497015   -1.000005   29.668030
 79   17.982090  -11.035550   29.668030
 79   13.636560   -3.508885   29.668030
 79   12.188060   -1.000005   29.668030
 79   12.188060  -11.035550   29.668030
 79   13.636560   -8.526661   29.668030
 79   15.085070   -6.017774   29.668030
 79    2.048510   -3.508885   29.668030
 79   10.739550   -3.508887   29.668030
 79    7.842535   -3.508885   29.668030
 79    4.945525   -3.508885   29.668030
 79    6.394028  -11.035550   29.668030
 79    9.291045   -1.000005   29.668030
 79    6.394025   -1.000005   29.668030
 79    9.291042  -11.035550   29.668030
 79    4.945521   -8.526661   29.668030
 79   16.533580   -8.526661   29.668030
 79   10.739550   -8.526661   29.668030
 79    7.842535   -8.526661   29.668030
 79    3.497010   -6.017774   29.668030
 79   12.188060   -6.017774   29.668030
 79    9.291042   -6.017774   29.668030
 79    6.394028   -6.017774   29.668030
 16    5.938478   -0.351670    8.183111
 16   11.893124  -11.791226   20.367244
  6    4.528214   -1.410814    8.571686
  6    6.703286   -0.039147    9.758837
  6   15.293343  -12.202058    9.682457
  6    6.102623   -0.187685   11.017094
  6   16.025557  -12.001446   10.845393
  6    6.855461    0.007363   12.178289
  6   15.462164  -12.194666   12.129109
  6   17.616189  -12.453640   13.220071
  6   16.329408  -12.030173   13.324194
  6   18.736369  -12.124720   14.091582
  6   18.883460  -10.668726   14.622123
  6   15.848611  -11.170825   14.504154
  6   17.868560   -9.652412   14.355214
  6   16.529682   -9.829350   14.303291
  6   18.627191  -11.859503   15.576518
  6   16.134269  -11.631101   15.941093
  6   17.389409  -11.948501   16.345011
  6   13.732486  -11.963811   16.743478
  6   15.069388  -11.584434   16.983307
  6   12.787855  -11.993031   17.770900
  6   15.381957  -11.168644   18.300339
  6   13.150170  -11.655579   19.084350
  6   14.451505  -11.214027   19.340747
  6    4.669638   -1.045738   20.662483
  1    5.051467   -0.470755   11.103318
  1   15.764563  -12.069040    8.704675
  1   17.060112  -11.673682   10.755940
  1    4.911330   -2.320044    9.055233
  1   12.441251   -0.034821   13.795281
  1   19.518492  -12.152155   16.133107
  1   17.525554  -12.245228   17.388653
  1   10.649387   -0.471269   12.323282
  1   18.258408   -8.647958   14.163269
  1   11.761978  -12.298631   17.555341
  1   14.764739  -11.026567   14.398029
  1   16.382684  -10.788912   18.513493
  1    6.373623   -0.139055   13.149721
  1    4.086632   -1.662594    7.595356
  1   15.897218   -8.970836   14.064450
  1    4.395162   -1.560765   19.733101
  1   14.731785  -10.899719   20.348079
  1    5.656988   -1.362841   21.015125
  1    3.781408   -0.899837    9.192360
  1   19.911098  -10.304781   14.640574
  1   13.424065  -12.272198   15.741017
  1    3.918098   -1.236598   21.440688

E= -896.6243 eV
box:  14.485070 0 0   7.242535  12.544435 0 0 0  55.000000
Kpoints:  1  1  1
basis: NGX=  72 NGY=  72 NGZ= 270 NGXF= 144 NGYF= 144 NGZF= 540
