# Supplementary material for: Controlling piezoresistance in single molecules through the isomerisation of bullvalenes
Source: Nat Commun. 2023 Oct 3;14:6089. doi: 10.1038/s41467-023-41674-z (PMC10547723; doi:10.1038/s41467-023-41674-z)
Supplement: Supplementary file 4 — Source Data [file 41467_2023_41674_MOESM4_ESM.zip › Table S5 10-tip Apm at d = 9.2; E= 0.26; fully relaxed.txt]

 79    6.394028   -6.017774    0.000000
 79    9.291042   -6.017774    0.000000
 79   12.188060   -6.017774    0.000000
 79    3.497010   -6.017774    0.000000
 79    7.842535   -8.526661    0.000000
 79   10.739550   -8.526661    0.000000
 79   16.533580   -8.526661    0.000000
 79    4.945521   -8.526661    0.000000
 79    9.291042  -11.035550    0.000000
 79    6.394025   -1.000005    0.000000
 79    9.291045   -1.000005    0.000000
 79    6.394028  -11.035550    0.000000
 79    4.945525   -3.508885    0.000000
 79    7.842535   -3.508887    0.000000
 79   10.739550   -3.508887    0.000000
 79    2.048510   -3.508885    0.000000
 79   15.085070   -6.017774    0.000000
 79   13.636560   -8.526661    0.000000
 79   12.188060  -11.035550    0.000000
 79   12.188060   -1.000005    0.000000
 79   13.636560   -3.508887    0.000000
 79   17.982080  -11.035550    0.000000
 79    3.497015   -1.000005    0.000000
 79    0.600000   -1.000005    0.000000
 79   15.085070  -11.035550    0.000000
 79    9.291042   -7.690366    2.365271
 79   12.188060   -7.690366    2.365271
 79   17.982080   -7.690366    2.365271
 79    6.394028   -7.690366    2.365271
 79   10.739550  -10.199250    2.365271
 79    7.842535   -0.163705    2.365271
 79   19.430591  -10.199250    2.365271
 79    7.842535  -10.199250    2.365271
 79    6.394025   -2.672595    2.365271
 79    9.291042   -2.672592    2.365271
 79   12.188060   -2.672592    2.365271
 79    3.497015   -2.672595    2.365271
 79    7.842535   -5.181479    2.365271
 79   10.739550   -5.181479    2.365271
 79   13.636560   -5.181479    2.365271
 79    4.945521   -5.181479    2.365271
 79   15.085070   -7.690366    2.365271
 79   13.636560  -10.199250    2.365271
 79   10.739550   -0.163705    2.365271
 79   15.085070   -2.672595    2.365271
 79   16.533580   -5.181479    2.365271
 79    4.945525   -0.163705    2.365271
 79   13.636560   -0.163705    2.365271
 79    2.048507   -0.163705    2.365271
 79   16.533580  -10.199250    2.365271
 79    7.669614   -6.787159    4.722304
 79   10.776477   -6.812395    4.622351
 79   13.805734   -6.792544    4.682887
 79    4.887138   -6.852667    4.768854
 79    9.298071   -9.351651    4.589242
 79   12.225585   -9.398603    4.651170
 79   17.987316   -9.360128    4.743338
 79    6.295624   -9.407094    4.785303
 79    4.966288   -1.895676    4.737443
 79    7.834374   -1.831698    4.771648
 79   10.739784   -1.759811    4.798000
 79    7.787908  -11.926969    4.789972
 79    6.308113   -4.317665    4.779943
 79    9.157012   -4.293925    4.698253
 79   12.298956   -4.240309    4.689739
 79   16.586864   -6.849910    4.779057
 79   15.199298   -9.414394    4.783233
 79   13.660926   -1.812146    4.752580
 79   10.800792  -12.045230    4.749143
 79   15.163011   -4.302579    4.778511
 79   13.728182  -11.922506    4.726672
 79   19.421796  -11.874455    4.726413
 79    2.045983   -1.852794    4.759503
 79   16.563513  -11.884916    4.741909
 79    3.488286   -4.348802    4.750927
 79    9.225010   -6.071940    6.885001
 79   12.387027   -5.925175    6.826797
 79    7.925772   -8.555783    6.848209
 79    9.377936  -10.974783    6.831111
 79   13.713458   -8.488636    6.886665
 79   10.672500   -3.572934    6.856191
 79   10.809749   -5.288273    8.982336
 79   12.329152   -7.553162    9.060652
 79   10.771138   -8.519708    6.975371
 79   12.316513  -10.948304    6.961919
 79   12.275318  -10.965632   22.662139
 79   10.752015   -8.468611   22.691978
 79   12.326123   -7.554105   20.594008
 79   10.818776   -5.287226   20.696426
 79   10.697080   -3.566346   22.818808
 79   13.695670   -8.503597   22.778136
 79    9.342816  -10.942886   22.835472
 79    7.918131   -8.529169   22.827120
 79   12.396643   -5.931069   22.842016
 79    9.209680   -6.037120   22.788309
 79    3.494290   -4.342824   24.926338
 79   16.557105  -11.882060   24.930194
 79    2.058129   -1.848627   24.915264
 79   19.425425  -11.871650   24.946154
 79   13.726493  -11.929637   24.838416
 79   15.165550   -4.299364   24.896838
 79   10.812362  -12.043234   24.888696
 79   13.669320   -1.809230   24.915285
 79   15.196603   -9.415595   24.881137
 79   16.590156   -6.850860   24.897997
 79   12.307259   -4.243185   24.982247
 79    9.164650   -4.278443   24.976023
 79    6.313643   -4.308069   24.897105
 79    7.796271  -11.921606   24.888919
 79   10.748196   -1.758410   24.881849
 79    7.838064   -1.820022   24.898785
 79    4.976599   -1.881043   24.907398
 79    6.301457   -9.403259   24.886647
 79   17.989550   -9.361379   24.927230
 79   12.234258   -9.431482   24.997845
 79    9.312398   -9.343182   25.078906
 79    4.890095   -6.849672   24.899381
 79   13.808092   -6.802471   24.984728
 79   10.782674   -6.811815   25.047429
 79    7.672590   -6.776313   24.953698
 79   16.533580  -10.199250   27.302760
 79    2.048507   -0.163705   27.302760
 79   13.636560   -0.163705   27.302760
 79    4.945525   -0.163705   27.302760
 79   16.533580   -5.181475   27.302760
 79   15.085070   -2.672595   27.302760
 79   10.739555   -0.163705   27.302760
 79   13.636560  -10.199250   27.302760
 79   15.085070   -7.690366   27.302760
 79    4.945525   -5.181475   27.302760
 79   13.636560   -5.181479   27.302760
 79   10.739550   -5.181479   27.302760
 79    7.842535   -5.181479   27.302760
 79    3.497015   -2.672595   27.302760
 79   12.188060   -2.672595   27.302760
 79    9.291045   -2.672595   27.302760
 79    6.394025   -2.672595   27.302760
 79    7.842535  -10.199250   27.302760
 79   19.430591  -10.199250   27.302760
 79    7.842535   -0.163705   27.302760
 79   10.739550  -10.199250   27.302760
 79    6.394028   -7.690366   27.302760
 79   17.982080   -7.690366   27.302760
 79   12.188060   -7.690366   27.302760
 79    9.291042   -7.690366   27.302760
 79   15.085070  -11.035550   29.668030
 79    0.600000   -1.000005   29.668030
 79    3.497015   -1.000005   29.668030
 79   17.982090  -11.035550   29.668030
 79   13.636560   -3.508885   29.668030
 79   12.188060   -1.000005   29.668030
 79   12.188060  -11.035550   29.668030
 79   13.636560   -8.526661   29.668030
 79   15.085070   -6.017774   29.668030
 79    2.048510   -3.508885   29.668030
 79   10.739550   -3.508887   29.668030
 79    7.842535   -3.508885   29.668030
 79    4.945525   -3.508885   29.668030
 79    6.394028  -11.035550   29.668030
 79    9.291045   -1.000005   29.668030
 79    6.394025   -1.000005   29.668030
 79    9.291042  -11.035550   29.668030
 79    4.945521   -8.526661   29.668030
 79   16.533580   -8.526661   29.668030
 79   10.739550   -8.526661   29.668030
 79    7.842535   -8.526661   29.668030
 79    3.497010   -6.017774   29.668030
 79   12.188060   -6.017774   29.668030
 79    9.291042   -6.017774   29.668030
 79    6.394028   -6.017774   29.668030
 16    5.997728   -0.289278    8.154094
 16   11.978961  -11.762959   20.360934
  6    4.583221   -1.398795    8.430612
  6    6.658218   -0.036621    9.800695
  6    7.474688   -1.058544   10.311047
  6   13.747232  -11.395691   10.526685
  6    8.145421   -0.877075   11.515145
  6   14.441116  -11.218335   11.728352
  6   15.313265  -12.204587   12.228591
  6   17.529010  -12.377780   13.171115
  6   16.254052  -11.943921   13.349356
  6   18.702407  -12.071268   13.980881
  6   18.927528  -10.641597   14.535000
  6   15.874008  -11.022533   14.515793
  6   17.944252   -9.575858   14.340174
  6   16.602733   -9.705507   14.324892
  6   18.664527  -11.836878   15.476889
  6   16.183445  -11.565385   15.918324
  6   17.449074  -11.898729   16.281136
  6   14.092061  -10.654044   17.069327
  6   15.142381  -11.591048   16.976943
  6   13.171607  -10.684413   18.121925
  6    7.976443   -0.007577   18.007862
  6   13.273155  -11.660680   19.125111
  6    7.087934   -0.031641   19.074495
  6    4.584644   -1.015342   20.602843
  1   13.123312  -10.591284   10.126995
  1    7.605600   -1.986299    9.748336
  1    8.773272   -1.684308   11.895679
  1    4.948991   -2.330120    8.880929
  1   12.379199    0.002342   13.631046
  1   19.562343  -12.175247   15.995412
  1   17.624014  -12.160879   17.326992
  1   10.504681   -0.388552   12.254000
  1   18.367291   -8.579975   14.185876
  1   12.361502   -9.953117   18.151393
  1   14.792091  -10.844768   14.459359
  1    8.749800   -0.773660   17.964635
  1   14.353609  -10.259919   12.243533
  1    4.178078   -1.606533    7.427519
  1   15.998898   -8.811043   14.152325
  1    4.252743   -1.475499   19.661949
  1    7.219529   -0.782417   19.855636
  1    5.526001   -1.461001   20.945487
  1    3.820422   -0.920452    9.054548
  1   19.969738  -10.318253   14.516983
  1   13.986843   -9.873418   16.313680
  1    3.824989   -1.150100   21.383813

E= -896.6543 eV
box:  14.485070 0 0   7.242535  12.544435 0 0 0  55.000000
Kpoints:  1  1  1
basis: NGX=  72 NGY=  72 NGZ= 270 NGXF= 144 NGYF= 144 NGZF= 540
