# Supplementary material for: Controlling piezoresistance in single molecules through the isomerisation of bullvalenes
Source: Nat Commun. 2023 Oct 3;14:6089. doi: 10.1038/s41467-023-41674-z (PMC10547723; doi:10.1038/s41467-023-41674-z)
Supplement: Supplementary file 4 — Source Data [file 41467_2023_41674_MOESM4_ESM.zip › Table S5 10-tip App at d = 9.2; E= 0.28; fully relaxed.txt]

 79    6.394028    6.017774    0.000000
 79    9.291042    6.017774    0.000000
 79   12.188060    6.017774    0.000000
 79    3.497010    6.017774    0.000000
 79    7.842535    8.526661    0.000000
 79   10.739550    8.526661    0.000000
 79   16.533580    8.526661    0.000000
 79    4.945521    8.526661    0.000000
 79    9.291042   11.035550    0.000000
 79    6.394025    1.000005    0.000000
 79    9.291045    1.000005    0.000000
 79    6.394028   11.035550    0.000000
 79    4.945525    3.508885    0.000000
 79    7.842535    3.508887    0.000000
 79   10.739550    3.508887    0.000000
 79    2.048510    3.508885    0.000000
 79   15.085070    6.017774    0.000000
 79   13.636560    8.526661    0.000000
 79   12.188060   11.035550    0.000000
 79   12.188060    1.000005    0.000000
 79   13.636560    3.508887    0.000000
 79   17.982080   11.035550    0.000000
 79    3.497015    1.000005    0.000000
 79    0.600000    1.000005    0.000000
 79   15.085070   11.035550    0.000000
 79    9.291042    7.690366    2.365271
 79   12.188060    7.690366    2.365271
 79   17.982080    7.690366    2.365271
 79    6.394028    7.690366    2.365271
 79   10.739550   10.199250    2.365271
 79    7.842535    0.163705    2.365271
 79   19.430591   10.199250    2.365271
 79    7.842535   10.199250    2.365271
 79    6.394025    2.672595    2.365271
 79    9.291042    2.672592    2.365271
 79   12.188060    2.672592    2.365271
 79    3.497015    2.672595    2.365271
 79    7.842535    5.181479    2.365271
 79   10.739550    5.181479    2.365271
 79   13.636560    5.181479    2.365271
 79    4.945521    5.181479    2.365271
 79   15.085070    7.690366    2.365271
 79   13.636560   10.199250    2.365271
 79   10.739550    0.163705    2.365271
 79   15.085070    2.672595    2.365271
 79   16.533580    5.181479    2.365271
 79    4.945525    0.163705    2.365271
 79   13.636560    0.163705    2.365271
 79    2.048507    0.163705    2.365271
 79   16.533580   10.199250    2.365271
 79    7.678497    6.794856    4.727118
 79   10.782001    6.829119    4.622077
 79   13.812121    6.809116    4.687561
 79    4.894628    6.855985    4.767758
 79    9.298317    9.366623    4.589437
 79   12.224805    9.417879    4.647992
 79   17.989677    9.363025    4.744280
 79    6.297032    9.409752    4.783923
 79    4.970680    1.903485    4.742014
 79    7.841593    1.837336    4.774360
 79   10.742147    1.763270    4.797030
 79    7.778627   11.938562    4.783742
 79    6.314358    4.323584    4.778715
 79    9.161303    4.304850    4.699028
 79   12.298287    4.254510    4.686809
 79   16.593286    6.853889    4.775852
 79   15.204338    9.421143    4.784565
 79   13.658521    1.825166    4.752356
 79   10.792663   12.062314    4.742667
 79   15.162251    4.314013    4.777053
 79   13.733110   11.931260    4.732059
 79   19.418990   11.877695    4.728147
 79    2.044831    1.866821    4.761879
 79   16.564965   11.888815    4.750975
 79    3.492608    4.353683    4.751841
 79    9.250348    6.093811    6.888360
 79   12.390537    5.940592    6.822280
 79    7.931225    8.572452    6.848547
 79    9.360729   11.006442    6.831432
 79   13.694278    8.532082    6.884771
 79   10.678761    3.576840    6.850837
 79   10.830816    5.277692    8.982412
 79   12.322832    7.557406    9.049630
 79   10.767132    8.555483    6.978458
 79   12.285376   10.999503    6.954337
 79   12.283086   10.923269   22.669804
 79   10.737100    8.450384   22.697542
 79   12.316491    7.559138   20.597372
 79   10.804901    5.293922   20.695930
 79   10.694926    3.565045   22.816008
 79   13.706817    8.477751   22.778831
 79    9.335965   10.925457   22.836638
 79    7.898851    8.516960   22.827231
 79   12.388556    5.925381   22.840316
 79    9.188014    6.023057   22.786433
 79    3.488480    4.342520   24.926129
 79   16.552073   11.881742   24.930082
 79    2.052115    1.845580   24.916875
 79   19.420843   11.871874   24.945368
 79   13.716602   11.925584   24.846951
 79   15.163497    4.297780   24.894824
 79   10.806582   12.035549   24.882225
 79   13.664492    1.808398   24.914982
 79   15.190727    9.416481   24.881369
 79   16.583750    6.851173   24.895659
 79   12.303263    4.240412   24.982003
 79    9.158364    4.271004   24.975043
 79    6.305655    4.303777   24.895211
 79    7.792932   11.920777   24.887242
 79   10.742019    1.757823   24.881969
 79    7.830496    1.816589   24.899840
 79    4.967669    1.876971   24.910319
 79    6.294854    9.403666   24.888231
 79   17.982902    9.360670   24.926190
 79   12.230813    9.409883   25.003584
 79    9.304020    9.334338   25.079345
 79    4.883489    6.849699   24.898698
 79   13.802568    6.794071   24.987105
 79   10.771476    6.800478   25.046758
 79    7.664537    6.769296   24.955864
 79   16.533580   10.199250   27.302760
 79    2.048507    0.163705   27.302760
 79   13.636560    0.163705   27.302760
 79    4.945525    0.163705   27.302760
 79   16.533580    5.181475   27.302760
 79   15.085070    2.672595   27.302760
 79   10.739555    0.163705   27.302760
 79   13.636560   10.199250   27.302760
 79   15.085070    7.690366   27.302760
 79    4.945525    5.181475   27.302760
 79   13.636560    5.181479   27.302760
 79   10.739550    5.181479   27.302760
 79    7.842535    5.181479   27.302760
 79    3.497015    2.672595   27.302760
 79   12.188060    2.672595   27.302760
 79    9.291045    2.672595   27.302760
 79    6.394025    2.672595   27.302760
 79    7.842535   10.199250   27.302760
 79   19.430591   10.199250   27.302760
 79    7.842535    0.163705   27.302760
 79   10.739550   10.199250   27.302760
 79    6.394028    7.690366   27.302760
 79   17.982080    7.690366   27.302760
 79   12.188060    7.690366   27.302760
 79    9.291042    7.690366   27.302760
 79   15.085070   11.035550   29.668030
 79    0.600000    1.000005   29.668030
 79    3.497015    1.000005   29.668030
 79   17.982090   11.035550   29.668030
 79   13.636560    3.508885   29.668030
 79   12.188060    1.000005   29.668030
 79   12.188060   11.035550   29.668030
 79   13.636560    8.526661   29.668030
 79   15.085070    6.017774   29.668030
 79    2.048510    3.508885   29.668030
 79   10.739550    3.508887   29.668030
 79    7.842535    3.508885   29.668030
 79    4.945525    3.508885   29.668030
 79    6.394028   11.035550   29.668030
 79    9.291045    1.000005   29.668030
 79    6.394025    1.000005   29.668030
 79    9.291042   11.035550   29.668030
 79    4.945521    8.526661   29.668030
 79   16.533580    8.526661   29.668030
 79   10.739550    8.526661   29.668030
 79    7.842535    8.526661   29.668030
 79    3.497010    6.017774   29.668030
 79   12.188060    6.017774   29.668030
 79    9.291042    6.017774   29.668030
 79    6.394028    6.017774   29.668030
 16    5.937662    0.348581    8.190339
 16   11.979117   11.752608   20.368512
  6    4.529037    1.413731    8.573393
  6    6.711232    0.035163    9.762641
  6   15.302522   12.201596    9.679374
  6    6.116240    0.181271   11.024797
  6   16.040688   12.005673   10.838707
  6    6.874556   -0.013973   12.183503
  6   15.483123   12.194792   12.124935
  6   17.645336   12.438951   13.211135
  6   16.355736   12.025176   13.315582
  6   18.770083   12.081112   14.068920
  6   18.895653   10.614106   14.577653
  6   15.875533   11.172089   14.499639
  6   17.861953    9.615341   14.315379
  6   16.526519    9.816960   14.286808
  6   18.675991   11.792550   15.550451
  6   16.176739   11.673858   15.916607
  6   17.447364   11.913912   16.327853
  6   14.061811   10.787606   17.028493
  6   15.113215   11.725567   16.954299
  6   13.153160   10.789240   18.089255
  6    7.935426    0.142054   17.988553
  6   13.256325   11.744465   19.113036
  6    7.042186    0.148616   19.056284
  6    4.548129    0.982394   20.711620
  1    5.065882    0.461764   11.115415
  1   15.767214   12.063765    8.700033
  1   17.078455   11.684693   10.747262
  1    4.912076    2.325390    9.052847
  1   12.479454   -0.026840   13.767743
  1   19.579596   12.051990   16.102757
  1   17.605949   12.137254   17.387245
  1   10.678618    0.467724   12.320668
  1   18.233028    8.608283   14.107404
  1   12.349059   10.050251   18.120142
  1   14.786520   11.055864   14.407044
  1    8.706689    0.913505   17.948524
  1    6.397458    0.128555   13.156249
  1    4.092410    1.659803    7.593358
  1   15.875311    8.973875   14.051331
  1    4.338675    1.505174   19.769598
  1    7.147290    0.908673   19.830220
  1    5.431916    1.395630   21.211421
  1    3.777722    0.909273    9.193715
  1   19.919164   10.234117   14.573878
  1   13.960499   10.020085   16.257212
  1    3.690987    1.057760   21.395869
 
E= -896.6368 eV
box:  14.485070 0 0   7.242535  12.544435 0 0 0  55.000000
Kpoints:  1  1  1
basis: NGX=  72 NGY=  72 NGZ= 270 NGXF= 144 NGYF= 144 NGZF= 540
