# Supplementary material for: Controlling piezoresistance in single molecules through the isomerisation of bullvalenes
Source: Nat Commun. 2023 Oct 3;14:6089. doi: 10.1038/s41467-023-41674-z (PMC10547723; doi:10.1038/s41467-023-41674-z)
Supplement: Supplementary file 4 — Source Data [file 41467_2023_41674_MOESM4_ESM.zip › Table S5 10-tip Bmm - Cmm TS at d = 9.2; E= 0.85.txt]

 79    6.394028    6.017774    0.000000
 79    9.291042    6.017774    0.000000
 79   12.188060    6.017774    0.000000
 79    3.497010    6.017774    0.000000
 79    7.842535    8.526661    0.000000
 79   10.739550    8.526661    0.000000
 79   16.533580    8.526661    0.000000
 79    4.945521    8.526661    0.000000
 79    9.291042   11.035550    0.000000
 79    6.394025    1.000005    0.000000
 79    9.291045    1.000005    0.000000
 79    6.394028   11.035550    0.000000
 79    4.945525    3.508885    0.000000
 79    7.842535    3.508885    0.000000
 79   10.739550    3.508887    0.000000
 79    2.048510    3.508885    0.000000
 79   15.085070    6.017774    0.000000
 79   13.636560    8.526661    0.000000
 79   12.188060   11.035550    0.000000
 79   12.188060    1.000005    0.000000
 79   13.636560    3.508887    0.000000
 79   17.982080   11.035550    0.000000
 79    3.497015    1.000005    0.000000
 79    0.600000    1.000005    0.000000
 79   15.085070   11.035550    0.000000
 79    9.291042    7.690366    2.365271
 79   12.188060    7.690366    2.365271
 79   17.982080    7.690366    2.365271
 79    6.394028    7.690366    2.365271
 79   10.739550   10.199250    2.365271
 79    7.842535    0.163705    2.365271
 79   19.430591   10.199250    2.365271
 79    7.842535   10.199250    2.365271
 79    6.394025    2.672595    2.365271
 79    9.291045    2.672595    2.365271
 79   12.188060    2.672592    2.365271
 79    3.497015    2.672595    2.365271
 79    7.842535    5.181479    2.365271
 79   10.739550    5.181479    2.365271
 79   13.636560    5.181479    2.365271
 79    4.945525    5.181475    2.365271
 79   15.085070    7.690366    2.365271
 79   13.636560   10.199250    2.365271
 79   10.739555    0.163705    2.365271
 79   15.085070    2.672595    2.365271
 79   16.533580    5.181479    2.365271
 79    4.945525    0.163705    2.365271
 79   13.636560    0.163705    2.365271
 79    2.048507    0.163705    2.365271
 79   16.533580   10.199250    2.365271
 79    7.674486    6.782979    4.722586
 79   10.779053    6.795178    4.623835
 79   13.812532    6.770930    4.677049
 79    4.892236    6.851032    4.769499
 79    9.310964    9.344754    4.588671
 79   12.241584    9.361274    4.645418
 79   17.995794    9.355592    4.748753
 79    6.305825    9.402310    4.786967
 79    4.974407    1.892913    4.745518
 79    7.839826    1.826647    4.770083
 79   10.746124    1.748724    4.794586
 79    7.811222   11.912243    4.800471
 79    6.310653    4.315342    4.780257
 79    9.159655    4.288813    4.698081
 79   12.304646    4.221400    4.687510
 79   16.591893    6.844779    4.784008
 79   15.210487    9.411311    4.783305
 79   13.674827    1.796877    4.752674
 79   10.831887   12.036791    4.765482
 79   15.171863    4.287927    4.777751
 79   13.732247   11.912720    4.713386
 79   19.435320   11.868154    4.727879
 79    2.060626    1.839236    4.760514
 79   16.572363   11.878431    4.745364
 79    3.493833    4.344727    4.750401
 79    9.226741    6.058295    6.887083
 79   12.402550    5.892789    6.825409
 79    7.945611    8.550931    6.846723
 79    9.432222   10.952497    6.836419
 79   13.770444    8.430206    6.887682
 79   10.673735    3.556656    6.854017
 79   10.816409    5.274281    8.979433
 79   12.361542    7.520113    9.052925
 79   10.799437    8.487270    6.971447
 79   12.392148   10.878061    6.960571
 79   12.317256   11.054420   22.683657
 79   10.765438    8.509169   22.692006
 79   12.319718    7.547784   20.608028
 79   10.817943    5.275777   20.691583
 79   10.694676    3.564375   22.817816
 79   13.679361    8.536494   22.779062
 79    9.362084   10.957068   22.836959
 79    7.927230    8.535360   22.824141
 79   12.393393    5.932967   22.843325
 79    9.225188    6.050823   22.786489
 79    3.493287    4.345036   24.922859
 79   16.568668   11.882553   24.924546
 79    2.052033    1.855861   24.913577
 79   19.428534   11.870042   24.942367
 79   13.743361   11.942927   24.887426
 79   15.163069    4.305433   24.895229
 79   10.802616   12.051296   24.906699
 79   13.667349    1.810751   24.915197
 79   15.199379    9.416071   24.880913
 79   16.590282    6.851244   24.898008
 79   12.306325    4.245279   24.981668
 79    9.168865    4.288015   24.974548
 79    6.313951    4.309822   24.894469
 79    7.794384   11.923135   24.884988
 79   10.750432    1.757813   24.878746
 79    7.846042    1.832956   24.892931
 79    4.974717    1.886420   24.911563
 79    6.302665    9.401341   24.885454
 79   17.991095    9.360231   24.926256
 79   12.229907    9.454130   24.993872
 79    9.308587    9.345287   25.078256
 79    4.890776    6.849674   24.899747
 79   13.807848    6.810305   24.979630
 79   10.787574    6.820419   25.045091
 79    7.674111    6.777857   24.950040
 79   16.533580   10.199250   27.302760
 79    2.048507    0.163705   27.302760
 79   13.636560    0.163705   27.302760
 79    4.945525    0.163705   27.302760
 79   16.533580    5.181475   27.302760
 79   15.085070    2.672595   27.302760
 79   10.739550    0.163705   27.302760
 79   13.636560   10.199250   27.302760
 79   15.085070    7.690366   27.302760
 79    4.945525    5.181475   27.302760
 79   13.636560    5.181479   27.302760
 79   10.739550    5.181479   27.302760
 79    7.842535    5.181479   27.302760
 79    3.497020    2.672595   27.302760
 79   12.188060    2.672595   27.302760
 79    9.291045    2.672595   27.302760
 79    6.394025    2.672595   27.302760
 79    7.842535   10.199250   27.302760
 79   19.430591   10.199250   27.302760
 79    7.842535    0.163705   27.302760
 79   10.739550   10.199250   27.302760
 79    6.394028    7.690366   27.302760
 79   17.982080    7.690366   27.302760
 79   12.188060    7.690366   27.302760
 79    9.291042    7.690366   27.302760
 79   15.085070   11.035550   29.668030
 79    0.600000    1.000005   29.668030
 79    3.497015    1.000005   29.668030
 79   17.982085   11.035550   29.668030
 79   13.636560    3.508885   29.668030
 79   12.188060    1.000005   29.668030
 79   12.188060   11.035550   29.668030
 79   13.636560    8.526661   29.668030
 79   15.085070    6.017774   29.668030
 79    2.048510    3.508885   29.668030
 79   10.739550    3.508887   29.668030
 79    7.842535    3.508885   29.668030
 79    4.945525    3.508885   29.668030
 79    6.394028   11.035550   29.668030
 79    9.291045    1.000005   29.668030
 79    6.394025    1.000005   29.668030
 79    9.291042   11.035550   29.668030
 79    4.945521    8.526661   29.668030
 79   16.533580    8.526661   29.668030
 79   10.739550    8.526661   29.668030
 79    7.842535    8.526661   29.668030
 79    3.497010    6.017774   29.668030
 79   12.188060    6.017774   29.668030
 79    9.291042    6.017774   29.668030
 79    6.394028    6.017774   29.668030
 16    6.245029    0.201028    8.093164
 16   12.185139   12.146606   20.514474
  6    4.849441    1.235466    8.622172
  6    7.199630    0.000234    9.593149
  6    7.184496    0.999970   10.573354
  6   15.332580   11.467271    9.726516
  6    8.053472    0.932058   11.656372
  6   16.196701   11.410592   10.825633
  6   16.214424   12.421596   11.807536
  6   10.377461    0.982166   13.503828
  6   17.082651   12.392197   13.011056
  6   10.912672    1.152627   14.892384
  6   19.171577   11.389910   15.372360
  6   16.328010   11.178930   15.085500
  6   18.279000   10.633560   14.619260
  6   17.111708   11.114806   13.804494
  6   11.889505    0.221165   15.547880
  6   16.330916   12.230560   16.026778
  6    9.933455    0.804935   15.989400
  6   14.063055   11.721184   16.976409
  6   15.393706   12.121724   17.188638
  6   13.139162   11.696470   18.019019
  6   15.768392   12.457622   18.506430
  6   13.518925   12.076651   19.313268
  6   14.852045   12.435460   19.562163
  6    4.799918    1.402696   20.767668
  1   15.355417   10.676131    8.970451
  1    6.496765    1.839841   10.505773
  1    8.000360    1.703029   12.425620
  1    5.203403    2.243253    8.864366
  1   11.252933    2.187165   15.020961
  1   12.573881    0.681684   16.261742
  1    9.889061    1.501322   16.828612
  1   10.283388    1.900266   12.919332
  1   18.364079    9.546837   14.677377
  1   12.100571   11.425037   17.829593
  1   15.727519   10.300263   15.328961
  1    9.561824    0.185809   18.713539
  1   16.887600   10.566616   10.903402
  1    4.183590    1.286802    7.753040
  1   16.734948   10.290381   13.187818
  1    4.502120    1.834996   19.802448
  1    7.935905    0.151882   20.572659
  1    5.737326    1.847145   21.118522
  1    4.333984    0.773889    9.471869
  1   19.889075   10.832882   15.980170
  1   13.732436   11.476024   15.965814
  1    4.011092    1.560677   21.514449
 
E= -896.0776 eV
box:  14.485070 0 0   7.242535  12.544435 0 0 0  55.000000
Kpoints:  1  1  1
basis: NGX=  72 NGY=  72 NGZ= 270 NGXF= 144 NGYF= 144 NGZF= 540
