# Supplementary material for: Controlling piezoresistance in single molecules through the isomerisation of bullvalenes
Source: Nat Commun. 2023 Oct 3;14:6089. doi: 10.1038/s41467-023-41674-z (PMC10547723; doi:10.1038/s41467-023-41674-z)
Supplement: Supplementary file 4 — Source Data [file 41467_2023_41674_MOESM4_ESM.zip › Table S5 10-tip Bmm - Dmm TS at d = 9.2; E= 0.84.txt]

 79    6.394028    6.017774    0.000000
 79    9.291042    6.017774    0.000000
 79   12.188060    6.017774    0.000000
 79    3.497010    6.017774    0.000000
 79    7.842535    8.526661    0.000000
 79   10.739550    8.526661    0.000000
 79   16.533580    8.526661    0.000000
 79    4.945521    8.526661    0.000000
 79    9.291042   11.035550    0.000000
 79    6.394025    1.000005    0.000000
 79    9.291045    1.000005    0.000000
 79    6.394028   11.035550    0.000000
 79    4.945525    3.508885    0.000000
 79    7.842535    3.508887    0.000000
 79   10.739550    3.508887    0.000000
 79    2.048510    3.508885    0.000000
 79   15.085070    6.017774    0.000000
 79   13.636560    8.526661    0.000000
 79   12.188060   11.035550    0.000000
 79   12.188060    1.000005    0.000000
 79   13.636560    3.508887    0.000000
 79   17.982080   11.035550    0.000000
 79    3.497015    1.000005    0.000000
 79    0.600000    1.000005    0.000000
 79   15.085070   11.035550    0.000000
 79    9.291042    7.690366    2.365271
 79   12.188060    7.690366    2.365271
 79   17.982080    7.690366    2.365271
 79    6.394028    7.690366    2.365271
 79   10.739550   10.199250    2.365271
 79    7.842535    0.163705    2.365271
 79   19.430591   10.199250    2.365271
 79    7.842535   10.199250    2.365271
 79    6.394025    2.672595    2.365271
 79    9.291042    2.672592    2.365271
 79   12.188060    2.672592    2.365271
 79    3.497015    2.672595    2.365271
 79    7.842535    5.181479    2.365271
 79   10.739550    5.181479    2.365271
 79   13.636560    5.181479    2.365271
 79    4.945521    5.181479    2.365271
 79   15.085070    7.690366    2.365271
 79   13.636560   10.199250    2.365271
 79   10.739550    0.163705    2.365271
 79   15.085070    2.672595    2.365271
 79   16.533580    5.181479    2.365271
 79    4.945525    0.163705    2.365271
 79   13.636560    0.163705    2.365271
 79    2.048507    0.163705    2.365271
 79   16.533580   10.199250    2.365271
 79    7.669316    6.805330    4.729248
 79   10.773828    6.819124    4.621520
 79   13.798351    6.782655    4.684093
 79    4.884513    6.857315    4.772258
 79    9.304036    9.366876    4.589230
 79   12.239579    9.397264    4.650462
 79   17.985133    9.358029    4.747222
 79    6.292000    9.409675    4.787407
 79    4.964521    1.910974    4.715893
 79    7.838555    1.842216    4.766006
 79   10.734690    1.760002    4.805852
 79    7.789873   11.920884    4.796436
 79    6.307162    4.333324    4.780121
 79    9.151394    4.311386    4.702863
 79   12.289358    4.233274    4.694187
 79   16.580358    6.846671    4.781595
 79   15.201224    9.410273    4.783145
 79   13.657951    1.807340    4.752236
 79   10.830859   12.049636    4.755136
 79   15.156889    4.294025    4.776258
 79   13.732528   11.924237    4.707637
 79   19.420803   11.876561    4.728833
 79    2.042805    1.840660    4.758339
 79   16.567039   11.881241    4.740693
 79    3.480793    4.354316    4.747371
 79    9.229659    6.105992    6.893187
 79   12.365082    5.919414    6.828859
 79    7.940759    8.593257    6.849420
 79    9.420453   11.009760    6.834387
 79   13.718949    8.470581    6.887896
 79   10.643941    3.574749    6.862062
 79   10.790161    5.280071    8.993955
 79   12.294103    7.559430    9.050428
 79   10.791290    8.562036    6.959508
 79   12.369941   10.970172    6.992492
 79   12.320355   10.895374   22.673029
 79   10.749111    8.454298   22.688010
 79   12.339394    7.536770   20.604504
 79   10.804889    5.285804   20.700281
 79   10.682280    3.563323   22.819147
 79   13.735818    8.462499   22.773360
 79    9.360133   10.938087   22.835133
 79    7.913907    8.534309   22.832109
 79   12.391258    5.916690   22.843569
 79    9.192418    6.032314   22.791156
 79    3.494355    4.342762   24.928401
 79   16.555950   11.880431   24.926538
 79    2.065322    1.839173   24.919169
 79   19.423665   11.869119   24.944370
 79   13.731540   11.933393   24.851781
 79   15.165334    4.289708   24.893780
 79   10.826591   12.036227   24.880745
 79   13.669938    1.805262   24.914259
 79   15.200414    9.414262   24.876475
 79   16.583112    6.842700   24.891846
 79   12.302547    4.236702   24.983146
 79    9.161285    4.281436   24.977991
 79    6.311430    4.310133   24.896735
 79    7.800013   11.918344   24.887628
 79   10.748046    1.754683   24.879432
 79    7.840887    1.820951   24.899715
 79    4.978475    1.882064   24.915944
 79    6.296530    9.401940   24.891141
 79   17.987775    9.357494   24.925591
 79   12.243314    9.412296   24.998116
 79    9.317185    9.345024   25.077974
 79    4.882065    6.848757   24.899512
 79   13.805654    6.789633   24.987636
 79   10.779686    6.809758   25.044854
 79    7.665957    6.778487   24.956616
 79   16.533580   10.199250   27.302760
 79    2.048507    0.163705   27.302760
 79   13.636560    0.163705   27.302760
 79    4.945525    0.163705   27.302760
 79   16.533580    5.181475   27.302760
 79   15.085070    2.672595   27.302760
 79   10.739555    0.163705   27.302760
 79   13.636560   10.199250   27.302760
 79   15.085070    7.690366   27.302760
 79    4.945525    5.181475   27.302760
 79   13.636560    5.181479   27.302760
 79   10.739550    5.181479   27.302760
 79    7.842535    5.181479   27.302760
 79    3.497015    2.672595   27.302760
 79   12.188060    2.672595   27.302760
 79    9.291045    2.672595   27.302760
 79    6.394025    2.672595   27.302760
 79    7.842535   10.199250   27.302760
 79   19.430591   10.199250   27.302760
 79    7.842535    0.163705   27.302760
 79   10.739550   10.199250   27.302760
 79    6.394028    7.690366   27.302760
 79   17.982080    7.690366   27.302760
 79   12.188060    7.690366   27.302760
 79    9.291042    7.690366   27.302760
 79   15.085070   11.035550   29.668030
 79    0.600000    1.000005   29.668030
 79    3.497015    1.000005   29.668030
 79   17.982090   11.035550   29.668030
 79   13.636560    3.508885   29.668030
 79   12.188060    1.000005   29.668030
 79   12.188060   11.035550   29.668030
 79   13.636560    8.526661   29.668030
 79   15.085070    6.017774   29.668030
 79    2.048510    3.508885   29.668030
 79   10.739550    3.508887   29.668030
 79    7.842535    3.508885   29.668030
 79    4.945525    3.508885   29.668030
 79    6.394028   11.035550   29.668030
 79    9.291045    1.000005   29.668030
 79    6.394025    1.000005   29.668030
 79    9.291042   11.035550   29.668030
 79    4.945521    8.526661   29.668030
 79   16.533580    8.526661   29.668030
 79   10.739550    8.526661   29.668030
 79    7.842535    8.526661   29.668030
 79    3.497010    6.017774   29.668030
 79   12.188060    6.017774   29.668030
 79    9.291042    6.017774   29.668030
 79    6.394028    6.017774   29.668030
 16    6.575898    0.174134    7.923968
 16   12.138203   11.976885   20.506252
  6    5.566166    1.671305    8.121040
  6    7.306544   -0.018257    9.545067
  6    8.330877    0.869850    9.910730
  6   14.212116   11.479271   10.408501
  6    8.992644    0.713159   11.123646
  6   14.895815   11.322514   11.614468
  6   15.930699   12.198456   12.010640
  6   10.228570    0.509137   13.789175
  6   16.767890   11.974930   13.213050
  6   11.135035    0.502555   14.833950
  6   19.174324   10.603868   14.813029
  6   16.015630   10.848380   14.823660
  6   18.322748   10.036948   13.957569
  6   16.942713   10.548088   13.688989
  6   18.850936   11.837495   15.599446
  6   16.348933   11.347048   16.099573
  6   17.612300   11.825980   16.457220
  6   13.989506   11.902054   16.901926
  6   15.297259   11.456743   17.164389
  6   13.052458   12.030056   17.930129
  6   15.611343   11.119639   18.498580
  6   13.404955   11.731480   19.255068
  6   14.689116   11.256458   19.538851
  6    5.151149    1.177195   20.957060
  1   13.423288   10.779818   10.124170
  1    8.639187    1.664149    9.225499
  1    9.821349    1.388548   11.351492
  1    6.224170    2.549877    8.135547
  1   11.465496    1.468657   15.221005
  1   19.711175   12.114509   16.220192
  1   17.698298   12.348401   17.412276
  1    9.949971    1.503116   13.426236
  1   18.625212    9.144403   13.403573
  1   12.045592   12.386070   17.706386
  1   14.964159   10.618309   14.637499
  1   16.604189   10.726178   18.725209
  1   14.606006   10.490799   12.256294
  1    4.925967    1.712553    7.222909
  1   16.445885    9.874035   12.982893
  1    5.008867    1.794565   20.060559
  1   14.962550   10.990235   20.562235
  1    6.145235    1.328880   21.391719
  1    4.948958    1.606446    9.024216
  1   20.166736   10.167062   14.956566
  1   13.706264   12.178661   15.884382
  1    4.383815    1.406273   21.710245
 
E= -896.2321 eV
box:  14.485070 0 0   7.242535  12.544435 0 0 0  55.000000
Kpoints:  1  1  1
basis: NGX=  72 NGY=  72 NGZ= 270 NGXF= 144 NGYF= 144 NGZF= 540
