# Supplementary material for: Controlling piezoresistance in single molecules through the isomerisation of bullvalenes
Source: Nat Commun. 2023 Oct 3;14:6089. doi: 10.1038/s41467-023-41674-z (PMC10547723; doi:10.1038/s41467-023-41674-z)
Supplement: Supplementary file 4 — Source Data [file 41467_2023_41674_MOESM4_ESM.zip › Table S5 10-tip Bmm - E TS at d = 9.2; E= 0.62.txt]

 79    6.394028    6.017774    0.000000
 79    9.291042    6.017774    0.000000
 79   12.188060    6.017774    0.000000
 79    3.497010    6.017774    0.000000
 79    7.842535    8.526661    0.000000
 79   10.739550    8.526661    0.000000
 79   16.533580    8.526661    0.000000
 79    4.945521    8.526661    0.000000
 79    9.291042   11.035550    0.000000
 79    6.394025    1.000005    0.000000
 79    9.291045    1.000005    0.000000
 79    6.394028   11.035550    0.000000
 79    4.945525    3.508885    0.000000
 79    7.842535    3.508885    0.000000
 79   10.739550    3.508887    0.000000
 79    2.048510    3.508885    0.000000
 79   15.085070    6.017774    0.000000
 79   13.636560    8.526661    0.000000
 79   12.188060   11.035550    0.000000
 79   12.188060    1.000005    0.000000
 79   13.636560    3.508887    0.000000
 79   17.982080   11.035550    0.000000
 79    3.497015    1.000005    0.000000
 79    0.600000    1.000005    0.000000
 79   15.085070   11.035550    0.000000
 79    9.291042    7.690366    2.365271
 79   12.188060    7.690366    2.365271
 79   17.982080    7.690366    2.365271
 79    6.394028    7.690366    2.365271
 79   10.739550   10.199250    2.365271
 79    7.842535    0.163705    2.365271
 79   19.430591   10.199250    2.365271
 79    7.842535   10.199250    2.365271
 79    6.394025    2.672595    2.365271
 79    9.291045    2.672595    2.365271
 79   12.188060    2.672592    2.365271
 79    3.497015    2.672595    2.365271
 79    7.842535    5.181479    2.365271
 79   10.739550    5.181479    2.365271
 79   13.636560    5.181479    2.365271
 79    4.945525    5.181475    2.365271
 79   15.085070    7.690366    2.365271
 79   13.636560   10.199250    2.365271
 79   10.739555    0.163705    2.365271
 79   15.085070    2.672595    2.365271
 79   16.533580    5.181479    2.365271
 79    4.945525    0.163705    2.365271
 79   13.636560    0.163705    2.365271
 79    2.048507    0.163705    2.365271
 79   16.533580   10.199250    2.365271
 79    7.668126    6.789664    4.722098
 79   10.776874    6.810863    4.622128
 79   13.802406    6.778960    4.682036
 79    4.884297    6.848653    4.771394
 79    9.303292    9.350419    4.590126
 79   12.229946    9.404972    4.658860
 79   17.986702    9.355176    4.744117
 79    6.296816    9.401151    4.785580
 79    4.966309    1.894896    4.717347
 79    7.849242    1.824017    4.756762
 79   10.746431    1.749840    4.798649
 79    7.802726   11.912504    4.798290
 79    6.311649    4.319842    4.773623
 79    9.158885    4.290637    4.695724
 79   12.299141    4.227253    4.689799
 79   16.584687    6.843208    4.777107
 79   15.196280    9.405101    4.781678
 79   13.667983    1.797751    4.752606
 79   10.825589   12.039300    4.765204
 79   15.163959    4.288445    4.772300
 79   13.734674   11.919456    4.732157
 79   19.429052   11.866256    4.727450
 79    2.051958    1.837661    4.755196
 79   16.566140   11.874767    4.744007
 79    3.488229    4.344393    4.746036
 79    9.215490    6.066118    6.881443
 79   12.376279    5.909156    6.826292
 79    7.935868    8.561719    6.848413
 79    9.418243   10.969073    6.841979
 79   13.706677    8.469174    6.879803
 79   10.665294    3.562088    6.855698
 79   10.791403    5.280968    8.980775
 79   12.322034    7.535914    9.057133
 79   10.781906    8.514335    6.973535
 79   12.350370   10.978650    6.996378
 79   12.128116   10.987049   22.833027
 79   10.674481    8.549475   22.694121
 79   12.240518    7.614336   20.618179
 79   10.796948    5.298242   20.679453
 79   10.714748    3.583237   22.808678
 79   13.621866    8.597132   22.779054
 79    9.191495   10.989980   22.825913
 79    7.844363    8.490608   22.821637
 79   12.351987    5.987587   22.840795
 79    9.202673    6.042368   22.780950
 79    3.497130    4.359095   24.920136
 79   16.550574   11.884063   24.925487
 79    2.033248    1.899779   24.935665
 79   19.397191   11.888939   24.918354
 79   13.717085   11.952267   24.859017
 79   15.155355    4.326868   24.887951
 79   10.730389   12.057534   24.950096
 79   13.644079    1.829794   24.897013
 79   15.190561    9.424746   24.878664
 79   16.600551    6.861017   24.899788
 79   12.304591    4.275614   24.974741
 79    9.165625    4.276806   24.967753
 79    6.307087    4.309596   24.895372
 79    7.739919   11.926822   24.969760
 79   10.737689    1.767247   24.864209
 79    7.833499    1.833992   24.901283
 79    4.958622    1.872694   24.907446
 79    6.278693    9.411681   24.883130
 79   17.980016    9.368400   24.919756
 79   12.226782    9.354249   25.065770
 79    9.294732    9.384760   25.051065
 79    4.900566    6.859537   24.889347
 79   13.822756    6.818760   24.956705
 79   10.747793    6.815511   25.045375
 79    7.684096    6.775022   24.970282
 79   16.533580   10.199250   27.302760
 79    2.048507    0.163705   27.302760
 79   13.636560    0.163705   27.302760
 79    4.945525    0.163705   27.302760
 79   16.533580    5.181475   27.302760
 79   15.085070    2.672595   27.302760
 79   10.739550    0.163705   27.302760
 79   13.636560   10.199250   27.302760
 79   15.085070    7.690366   27.302760
 79    4.945521    5.181479   27.302760
 79   13.636560    5.181479   27.302760
 79   10.739550    5.181479   27.302760
 79    7.842535    5.181479   27.302760
 79    3.497020    2.672595   27.302760
 79   12.188060    2.672595   27.302760
 79    9.291045    2.672595   27.302760
 79    6.394025    2.672595   27.302760
 79    7.842535   10.199250   27.302760
 79   19.430591   10.199250   27.302760
 79    7.842535    0.163705   27.302760
 79   10.739550   10.199250   27.302760
 79    6.394028    7.690366   27.302760
 79   17.982080    7.690366   27.302760
 79   12.188060    7.690366   27.302760
 79    9.291042    7.690366   27.302760
 79   15.085070   11.035550   29.668030
 79    0.600000    1.000005   29.668030
 79    3.497015    1.000005   29.668030
 79   17.982085   11.035550   29.668030
 79   13.636560    3.508885   29.668030
 79   12.188060    1.000005   29.668030
 79   12.188060   11.035550   29.668030
 79   13.636560    8.526661   29.668030
 79   15.085070    6.017774   29.668030
 79    2.048510    3.508885   29.668030
 79   10.739550    3.508887   29.668030
 79    7.842535    3.508887   29.668030
 79    4.945525    3.508885   29.668030
 79    6.394028   11.035550   29.668030
 79    9.291045    1.000005   29.668030
 79    6.394025    1.000005   29.668030
 79    9.291042   11.035550   29.668030
 79    4.945521    8.526661   29.668030
 79   16.533580    8.526661   29.668030
 79   10.739550    8.526661   29.668030
 79    7.842535    8.526661   29.668030
 79    3.497010    6.017774   29.668030
 79   12.188060    6.017774   29.668030
 79    9.291042    6.017774   29.668030
 79    6.394028    6.017774   29.668030
 16   13.773325   12.508099    8.301916
 16    1.024466    0.223226   21.457316
  6    5.815190    1.611305    8.028049
  6    7.789222    0.288505   10.704501
  6    6.560998   -0.000249   10.096196
  6    7.857712    0.476190   12.087716
  6   12.653814   12.392074   10.880558
  6    6.712776    0.354566   12.889872
  6    5.496730    0.013274   12.261309
  6    6.723835    0.560345   14.362880
  6   13.661375   11.882372   15.209478
  6    6.921204    1.828940   14.919544
  6   15.117480   11.740010   15.571330
  6   15.778904   12.407014   16.590994
  6   12.636092   12.014890   16.286616
  6    6.890025    2.208335   16.265060
  6    8.008055    0.828005   17.446320
  6    5.433921    0.364910   17.294464
  6    6.585363    1.325506   17.447702
  6    3.002263    0.205255   17.884885
  6    4.334498    0.421323   18.276586
  6    1.967142    0.141758   18.816754
  6    4.588405    0.643819   19.644509
  6    2.254172    0.310385   20.174409
  6    3.567669    0.585170   20.585060
  6   21.334596   11.983243   20.645746
  1    4.819065    1.689871    8.475138
  1    8.816076    0.701882   12.557915
  1   11.698375   12.156288   10.406822
  1   15.699791   11.094949   14.911169
  1    8.691987    1.362634   18.108077
  1    6.504063    2.360898    8.437115
  1    6.419869    1.957364   18.327474
  1   16.855961   12.233016   16.665998
  1    5.743952    1.739637    6.932027
  1    8.189451   12.511064   18.475499
  1   11.791145   11.323237   16.236886
  1   11.838332   12.450902   12.870315
  1    5.607628    0.816799   19.990573
  1   13.639273    0.127081   19.920047
  1    8.688309    0.377028   10.092028
  1    7.184728    3.231872   16.502204
  1    3.794480    0.714190   21.647370
  1    7.158239   11.045314   20.170136
  1   13.377875   11.053471   14.549632
  1    7.187840    2.621412   14.213266
  1    2.767546    0.097483   16.824196
  1   20.619812   11.774644   21.452440
 
E= -896.2995 eV
box:  14.485070 0 0   7.242535  12.544435 0 0 0  55.000000
Kpoints:  1  1  1
basis: NGX=  72 NGY=  72 NGZ= 270 NGXF= 144 NGYF= 144 NGZF= 540
