# Supplementary material for: Controlling piezoresistance in single molecules through the isomerisation of bullvalenes
Source: Nat Commun. 2023 Oct 3;14:6089. doi: 10.1038/s41467-023-41674-z (PMC10547723; doi:10.1038/s41467-023-41674-z)
Supplement: Supplementary file 4 — Source Data [file 41467_2023_41674_MOESM4_ESM.zip › Table S5 10-tip Bmm at d = 9.2; E= 0.38; fully relaxed.txt]

 79    6.394028    6.017774    0.000000
 79    9.291042    6.017774    0.000000
 79   12.188060    6.017774    0.000000
 79    3.497010    6.017774    0.000000
 79    7.842535    8.526661    0.000000
 79   10.739550    8.526661    0.000000
 79   16.533580    8.526661    0.000000
 79    4.945521    8.526661    0.000000
 79    9.291042   11.035550    0.000000
 79    6.394025    1.000005    0.000000
 79    9.291045    1.000005    0.000000
 79    6.394028   11.035550    0.000000
 79    4.945525    3.508885    0.000000
 79    7.842535    3.508887    0.000000
 79   10.739550    3.508887    0.000000
 79    2.048510    3.508885    0.000000
 79   15.085070    6.017774    0.000000
 79   13.636560    8.526661    0.000000
 79   12.188060   11.035550    0.000000
 79   12.188060    1.000005    0.000000
 79   13.636560    3.508887    0.000000
 79   17.982080   11.035550    0.000000
 79    3.497015    1.000005    0.000000
 79    0.600000    1.000005    0.000000
 79   15.085070   11.035550    0.000000
 79    9.291042    7.690366    2.365271
 79   12.188060    7.690366    2.365271
 79   17.982080    7.690366    2.365271
 79    6.394028    7.690366    2.365271
 79   10.739550   10.199250    2.365271
 79    7.842535    0.163705    2.365271
 79   19.430591   10.199250    2.365271
 79    7.842535   10.199250    2.365271
 79    6.394025    2.672595    2.365271
 79    9.291042    2.672592    2.365271
 79   12.188060    2.672592    2.365271
 79    3.497015    2.672595    2.365271
 79    7.842535    5.181479    2.365271
 79   10.739550    5.181479    2.365271
 79   13.636560    5.181479    2.365271
 79    4.945521    5.181479    2.365271
 79   15.085070    7.690366    2.365271
 79   13.636560   10.199250    2.365271
 79   10.739550    0.163705    2.365271
 79   15.085070    2.672595    2.365271
 79   16.533580    5.181479    2.365271
 79    4.945525    0.163705    2.365271
 79   13.636560    0.163705    2.365271
 79    2.048507    0.163705    2.365271
 79   16.533580   10.199250    2.365271
 79    7.669580    6.786009    4.719829
 79   10.781229    6.824346    4.622543
 79   13.808408    6.813157    4.687297
 79    4.887262    6.855188    4.768002
 79    9.295823    9.350832    4.588758
 79   12.221259    9.431264    4.659222
 79   17.984399    9.364241    4.743379
 79    6.292560    9.409957    4.784424
 79    4.964043    1.894712    4.751254
 79    7.838096    1.835080    4.770568
 79   10.742987    1.766205    4.795321
 79    7.783105   11.931916    4.787213
 79    6.309172    4.316472    4.773253
 79    9.161202    4.296257    4.696093
 79   12.303004    4.254897    4.688988
 79   16.588017    6.854725    4.774639
 79   15.198450    9.425310    4.785696
 79   13.659762    1.820934    4.752284
 79   10.794202   12.054000    4.757199
 79   15.161144    4.313058    4.776921
 79   13.731619   11.936035    4.749695
 79   19.419165   11.878364    4.726261
 79    2.043982    1.859822    4.760345
 79   16.562276   11.890754    4.748488
 79    3.488309    4.349936    4.748265
 79    9.228075    6.073219    6.881618
 79   12.388637    5.948054    6.824782
 79    7.917542    8.550176    6.845783
 79    9.361204   10.972319    6.831082
 79   13.691932    8.535458    6.887434
 79   10.685831    3.580583    6.851570
 79   10.817581    5.295445    8.978160
 79   12.325585    7.564870    9.058240
 79   10.762932    8.532779    6.980549
 79   12.312732   11.002074    6.980324
 79   12.324511   11.030747   22.682282
 79   10.763687    8.493667   22.696071
 79   12.318370    7.548861   20.605916
 79   10.817644    5.276290   20.688127
 79   10.696636    3.563811   22.815735
 79   13.693483    8.510340   22.778150
 79    9.363542   10.946019   22.837073
 79    7.922572    8.530113   22.823822
 79   12.395189    5.926233   22.839977
 79    9.221353    6.044160   22.786244
 79    3.493257    4.345595   24.926454
 79   16.566798   11.883032   24.925681
 79    2.054659    1.851200   24.915915
 79   19.428605   11.871667   24.942973
 79   13.740467   11.938634   24.879329
 79   15.164617    4.300968   24.895123
 79   10.811615   12.047413   24.896069
 79   13.668703    1.809511   24.914470
 79   15.199638    9.417426   24.879305
 79   16.589553    6.852084   24.896683
 79   12.305841    4.243188   24.981671
 79    9.169590    4.285846   24.974970
 79    6.313739    4.311085   24.897745
 79    7.798373   11.921469   24.885809
 79   10.750503    1.758200   24.878963
 79    7.845913    1.830594   24.897482
 79    4.976920    1.885253   24.913531
 79    6.302417    9.403424   24.885301
 79   17.991066    9.360764   24.925733
 79   12.235715    9.436753   24.993381
 79    9.309014    9.340537   25.078867
 79    4.890213    6.851308   24.899599
 79   13.808807    6.801312   24.982205
 79   10.786015    6.813677   25.045933
 79    7.673357    6.776908   24.950756
 79   16.533580   10.199250   27.302760
 79    2.048507    0.163705   27.302760
 79   13.636560    0.163705   27.302760
 79    4.945525    0.163705   27.302760
 79   16.533580    5.181475   27.302760
 79   15.085070    2.672595   27.302760
 79   10.739555    0.163705   27.302760
 79   13.636560   10.199250   27.302760
 79   15.085070    7.690366   27.302760
 79    4.945525    5.181475   27.302760
 79   13.636560    5.181479   27.302760
 79   10.739550    5.181479   27.302760
 79    7.842535    5.181479   27.302760
 79    3.497015    2.672595   27.302760
 79   12.188060    2.672595   27.302760
 79    9.291045    2.672595   27.302760
 79    6.394025    2.672595   27.302760
 79    7.842535   10.199250   27.302760
 79   19.430591   10.199250   27.302760
 79    7.842535    0.163705   27.302760
 79   10.739550   10.199250   27.302760
 79    6.394028    7.690366   27.302760
 79   17.982080    7.690366   27.302760
 79   12.188060    7.690366   27.302760
 79    9.291042    7.690366   27.302760
 79   15.085070   11.035550   29.668030
 79    0.600000    1.000005   29.668030
 79    3.497015    1.000005   29.668030
 79   17.982090   11.035550   29.668030
 79   13.636560    3.508885   29.668030
 79   12.188060    1.000005   29.668030
 79   12.188060   11.035550   29.668030
 79   13.636560    8.526661   29.668030
 79   15.085070    6.017774   29.668030
 79    2.048510    3.508885   29.668030
 79   10.739550    3.508887   29.668030
 79    7.842535    3.508885   29.668030
 79    4.945525    3.508885   29.668030
 79    6.394028   11.035550   29.668030
 79    9.291045    1.000005   29.668030
 79    6.394025    1.000005   29.668030
 79    9.291042   11.035550   29.668030
 79    4.945521    8.526661   29.668030
 79   16.533580    8.526661   29.668030
 79   10.739550    8.526661   29.668030
 79    7.842535    8.526661   29.668030
 79    3.497010    6.017774   29.668030
 79   12.188060    6.017774   29.668030
 79    9.291042    6.017774   29.668030
 79    6.394028    6.017774   29.668030
 16    5.674186    0.458149    8.303642
 16   12.163335   11.908368   20.407494
  6    4.078861    1.041399    8.934360
  6   15.155355   12.275131    9.746617
  6    6.696275    0.431030    9.773197
  6   16.035582   12.359550   10.826945
  6    6.380621    1.206997   10.896818
  6    8.506909    0.612094   11.954854
  6    7.275794    1.292931   11.961197
  6    9.405024    0.718584   13.128185
  6   17.214142   11.978370   13.733591
  6    9.593483    1.914626   13.745629
  6   18.710280   12.015212   13.947858
  6   12.088235    0.315671   14.782821
  6   16.421328   11.742605   15.004916
  6   10.248730    2.164241   15.030066
  6   11.429289    1.356161   15.583316
  6    9.195771    0.000524   16.099075
  6   10.059265    1.189361   16.229550
  6   14.125297   11.999877   16.892285
  6   15.458899   12.326540   17.197833
  6   13.173680   11.843538   17.895294
  6   15.797180   12.487901   18.556660
  6   13.525043   12.030149   19.240079
  6   14.848180   12.342211   19.573662
  6    4.357462    1.099563   20.402083
  1    3.743071    0.420430    9.774452
  1   16.979122   11.812497   10.777313
  1    5.440077    1.752866   10.960036
  1   19.311333   11.299275   13.380247
  1   12.109513    1.957343   16.188307
  1    4.152870    2.097242    9.223623
  1    9.958274    1.712190   17.180903
  1   13.177580    0.264718   14.875210
  1    3.382715    0.942732    8.090738
  1   12.139009   11.608196   17.638857
  1   15.733993   10.892955   14.996934
  1    7.004329    1.881900   12.838563
  1    9.586672    0.174861   18.827354
  1    5.154015    1.791403   20.700773
  1   15.416514   11.666501    8.877462
  1   10.264149    3.213287   15.326619
  1   15.139211   12.474570   20.618267
  1    4.020057    1.319177   19.379426
  1   16.994110   11.152314   13.045163
  1    9.159593    2.801624   13.274205
  1   13.826099   11.903080   15.847293
  1    3.513496    1.167517   21.100843
 
E= -896.5358 eV
box:  14.485070 0 0   7.242535  12.544435 0 0 0  55.000000
Kpoints:  1  1  1
basis: NGX=  72 NGY=  72 NGZ= 270 NGXF= 144 NGYF= 144 NGZF= 540
