# Supplementary material for: Controlling piezoresistance in single molecules through the isomerisation of bullvalenes
Source: Nat Commun. 2023 Oct 3;14:6089. doi: 10.1038/s41467-023-41674-z (PMC10547723; doi:10.1038/s41467-023-41674-z)
Supplement: Supplementary file 4 — Source Data [file 41467_2023_41674_MOESM4_ESM.zip › Table S5 10-tip Bmp at d = 9.2; E= 0.34; fully relaxed.txt]

 79    6.394028    6.017774    0.000000
 79    9.291042    6.017774    0.000000
 79   12.188060    6.017774    0.000000
 79    3.497010    6.017774    0.000000
 79    7.842535    8.526661    0.000000
 79   10.739550    8.526661    0.000000
 79   16.533580    8.526661    0.000000
 79    4.945521    8.526661    0.000000
 79    9.291042   11.035550    0.000000
 79    6.394025    1.000005    0.000000
 79    9.291045    1.000005    0.000000
 79    6.394028   11.035550    0.000000
 79    4.945525    3.508885    0.000000
 79    7.842535    3.508885    0.000000
 79   10.739550    3.508887    0.000000
 79    2.048510    3.508885    0.000000
 79   15.085070    6.017774    0.000000
 79   13.636560    8.526661    0.000000
 79   12.188060   11.035550    0.000000
 79   12.188060    1.000005    0.000000
 79   13.636560    3.508887    0.000000
 79   17.982080   11.035550    0.000000
 79    3.497015    1.000005    0.000000
 79    0.600000    1.000005    0.000000
 79   15.085070   11.035550    0.000000
 79    9.291042    7.690366    2.365271
 79   12.188060    7.690366    2.365271
 79   17.982080    7.690366    2.365271
 79    6.394028    7.690366    2.365271
 79   10.739550   10.199250    2.365271
 79    7.842535    0.163705    2.365271
 79   19.430591   10.199250    2.365271
 79    7.842535   10.199250    2.365271
 79    6.394025    2.672595    2.365271
 79    9.291045    2.672595    2.365271
 79   12.188060    2.672592    2.365271
 79    3.497015    2.672595    2.365271
 79    7.842535    5.181479    2.365271
 79   10.739550    5.181479    2.365271
 79   13.636560    5.181479    2.365271
 79    4.945525    5.181475    2.365271
 79   15.085070    7.690366    2.365271
 79   13.636560   10.199250    2.365271
 79   10.739555    0.163705    2.365271
 79   15.085070    2.672595    2.365271
 79   16.533580    5.181479    2.365271
 79    4.945525    0.163705    2.365271
 79   13.636560    0.163705    2.365271
 79    2.048507    0.163705    2.365271
 79   16.533580   10.199250    2.365271
 79    7.671366    6.787161    4.723826
 79   10.780569    6.824057    4.622149
 79   13.807507    6.806771    4.687476
 79    4.888523    6.853410    4.767290
 79    9.299869    9.354164    4.588570
 79   12.227187    9.426514    4.658022
 79   17.989230    9.361344    4.743746
 79    6.297790    9.406901    4.785707
 79    4.965242    1.896114    4.749897
 79    7.839253    1.835160    4.769994
 79   10.742701    1.761502    4.794611
 79    7.785791   11.930369    4.789489
 79    6.309554    4.317338    4.773577
 79    9.160754    4.297625    4.697071
 79   12.300181    4.249387    4.688984
 79   16.588250    6.851909    4.775710
 79   15.203495    9.418815    4.786752
 79   13.660371    1.817642    4.752124
 79   10.800318   12.052801    4.751944
 79   15.160349    4.309083    4.777139
 79   13.737556   11.933023    4.741977
 79   19.422666   11.874565    4.726352
 79    2.045595    1.857102    4.762005
 79   16.565652   11.887037    4.749299
 79    3.487725    4.348902    4.748960
 79    9.236600    6.077109    6.883791
 79   12.385028    5.938925    6.823927
 79    7.930572    8.556873    6.847436
 79    9.373298   10.979595    6.830413
 79   13.697417    8.525706    6.888355
 79   10.679663    3.572719    6.851943
 79   10.816216    5.282239    8.981239
 79   12.323791    7.552495    9.055360
 79   10.773725    8.539562    6.978928
 79   12.327679   11.000785    6.973055
 79   12.284562   11.074933   22.656781
 79   10.760435    8.519640   22.687272
 79   12.326194    7.551704   20.602956
 79   10.823991    5.276864   20.691900
 79   10.699092    3.569913   22.821981
 79   13.661775    8.566218   22.774651
 79    9.349822   10.969480   22.829661
 79    7.929715    8.543175   22.824420
 79   12.392622    5.948795   22.845029
 79    9.232975    6.057420   22.788451
 79    3.492391    4.344312   24.924512
 79   16.562842   11.881496   24.930485
 79    2.049679    1.858674   24.911293
 79   19.426216   11.871465   24.944915
 79   13.735572   11.941182   24.860483
 79   15.159963    4.310886   24.896569
 79   10.802455   12.056456   24.897835
 79   13.665116    1.815448   24.914499
 79   15.197388    9.417648   24.879177
 79   16.592256    6.851445   24.900189
 79   12.306886    4.254294   24.981703
 79    9.168416    4.290508   24.975570
 79    6.314272    4.312552   24.898833
 79    7.790842   11.926122   24.887330
 79   10.749577    1.761025   24.882923
 79    7.843987    1.830716   24.902478
 79    4.975110    1.886960   24.905703
 79    6.302454    9.401746   24.885488
 79   17.990711    9.360217   24.927767
 79   12.226344    9.462598   24.994276
 79    9.308518    9.353672   25.077981
 79    4.891858    6.849806   24.900448
 79   13.810886    6.823282   24.975503
 79   10.788967    6.830257   25.046520
 79    7.675602    6.781668   24.948419
 79   16.533580   10.199250   27.302760
 79    2.048507    0.163705   27.302760
 79   13.636560    0.163705   27.302760
 79    4.945525    0.163705   27.302760
 79   16.533580    5.181475   27.302760
 79   15.085070    2.672595   27.302760
 79   10.739550    0.163705   27.302760
 79   13.636560   10.199250   27.302760
 79   15.085070    7.690366   27.302760
 79    4.945525    5.181475   27.302760
 79   13.636560    5.181479   27.302760
 79   10.739550    5.181479   27.302760
 79    7.842535    5.181479   27.302760
 79    3.497020    2.672595   27.302760
 79   12.188060    2.672595   27.302760
 79    9.291045    2.672595   27.302760
 79    6.394025    2.672595   27.302760
 79    7.842535   10.199250   27.302760
 79   19.430591   10.199250   27.302760
 79    7.842535    0.163705   27.302760
 79   10.739550   10.199250   27.302760
 79    6.394028    7.690366   27.302760
 79   17.982080    7.690366   27.302760
 79   12.188060    7.690366   27.302760
 79    9.291042    7.690366   27.302760
 79   15.085070   11.035550   29.668030
 79    0.600000    1.000005   29.668030
 79    3.497015    1.000005   29.668030
 79   17.982085   11.035550   29.668030
 79   13.636560    3.508885   29.668030
 79   12.188060    1.000005   29.668030
 79   12.188060   11.035550   29.668030
 79   13.636560    8.526661   29.668030
 79   15.085070    6.017774   29.668030
 79    2.048510    3.508885   29.668030
 79   10.739550    3.508887   29.668030
 79    7.842535    3.508885   29.668030
 79    4.945525    3.508885   29.668030
 79    6.394028   11.035550   29.668030
 79    9.291045    1.000005   29.668030
 79    6.394025    1.000005   29.668030
 79    9.291042   11.035550   29.668030
 79    4.945521    8.526661   29.668030
 79   16.533580    8.526661   29.668030
 79   10.739550    8.526661   29.668030
 79    7.842535    8.526661   29.668030
 79    3.497010    6.017774   29.668030
 79   12.188060    6.017774   29.668030
 79    9.291042    6.017774   29.668030
 79    6.394028    6.017774   29.668030
 16    5.681096    0.464363    8.273270
 16   12.099034   11.954759   20.347243
  6    4.082038    1.054834    8.888417
  6   15.143806   12.262411    9.733590
  6    6.690653    0.429319    9.750309
  6   16.014567   12.339315   10.821360
  6    6.371862    1.209877   10.870382
  6    8.482918    0.594965   11.945257
  6    7.258813    1.287361   11.941735
  6    9.377595    0.703440   13.120074
  6   17.177506   11.965037   13.743047
  6    9.578812    1.910820   13.710143
  6   18.674612   11.994825   13.941829
  6   12.066938    0.312964   14.753803
  6   16.399690   11.746824   15.027089
  6   10.241796    2.181946   14.985121
  6   11.419314    1.369907   15.538605
  6    9.196172    0.023356   16.105253
  6   10.051221    1.225237   16.195807
  6   15.186591   11.158282   17.832292
  6   15.466435   12.393330   17.216420
  6   14.213230   11.046138   18.827227
  6    7.504024    0.969218   17.661441
  6   13.482944   12.176103   19.233481
  6    6.526499    0.872679   18.648209
  6    4.232181    1.100035   20.555258
  1    3.729793    0.431257    9.719667
  1   16.955098   11.785550   10.780785
  1    5.436030    1.764551   10.924099
  1   19.267295   11.263222   13.388381
  1   12.106412    1.972612   16.135467
  1    4.159381    2.108262    9.185085
  1    9.981921    1.746056   17.151174
  1   13.155357    0.256305   14.838872
  1    3.397139    0.967146    8.034320
  1   14.022461   10.075106   19.293135
  1   15.664471   10.937958   15.022192
  1    6.986077    1.879884   12.817220
  1    7.681345    1.938096   17.190177
  1    5.002356    1.774855   20.949609
  1   15.407078   11.653271    8.865907
  1   10.274790    3.237422   15.258252
  1    5.979886    1.770187   18.930949
  1    3.839709    1.466752   19.596689
  1   16.944859   11.133682   13.064957
  1    9.157433    2.791492   13.215754
  1   15.750489   10.271931   17.535117
  1    3.415940    1.020974   21.284231
 
E= -896.5739 eV
box:  14.485070 0 0   7.242535  12.544435 0 0 0  55.000000
Kpoints:  1  1  1
basis: NGX=  72 NGY=  72 NGZ= 270 NGXF= 144 NGYF= 144 NGZF= 540
