# Supplementary material for: Controlling piezoresistance in single molecules through the isomerisation of bullvalenes
Source: Nat Commun. 2023 Oct 3;14:6089. doi: 10.1038/s41467-023-41674-z (PMC10547723; doi:10.1038/s41467-023-41674-z)
Supplement: Supplementary file 4 — Source Data [file 41467_2023_41674_MOESM4_ESM.zip › Table S5 10-tip Bpm at d = 9.2; E= 0.29; fully relaxed.txt]

 79    6.394028    6.017774    0.000000
 79    9.291042    6.017774    0.000000
 79   12.188060    6.017774    0.000000
 79    3.497010    6.017774    0.000000
 79    7.842535    8.526661    0.000000
 79   10.739550    8.526661    0.000000
 79   16.533580    8.526661    0.000000
 79    4.945521    8.526661    0.000000
 79    9.291042   11.035550    0.000000
 79    6.394025    1.000005    0.000000
 79    9.291045    1.000005    0.000000
 79    6.394028   11.035550    0.000000
 79    4.945525    3.508885    0.000000
 79    7.842535    3.508885    0.000000
 79   10.739550    3.508887    0.000000
 79    2.048510    3.508885    0.000000
 79   15.085070    6.017774    0.000000
 79   13.636560    8.526661    0.000000
 79   12.188060   11.035550    0.000000
 79   12.188060    1.000005    0.000000
 79   13.636560    3.508887    0.000000
 79   17.982080   11.035550    0.000000
 79    3.497015    1.000005    0.000000
 79    0.600000    1.000005    0.000000
 79   15.085070   11.035550    0.000000
 79    9.291042    7.690366    2.365271
 79   12.188060    7.690366    2.365271
 79   17.982080    7.690366    2.365271
 79    6.394028    7.690366    2.365271
 79   10.739550   10.199250    2.365271
 79    7.842535    0.163705    2.365271
 79   19.430591   10.199250    2.365271
 79    7.842535   10.199250    2.365271
 79    6.394025    2.672595    2.365271
 79    9.291045    2.672595    2.365271
 79   12.188060    2.672592    2.365271
 79    3.497015    2.672595    2.365271
 79    7.842535    5.181479    2.365271
 79   10.739550    5.181479    2.365271
 79   13.636560    5.181479    2.365271
 79    4.945525    5.181475    2.365271
 79   15.085070    7.690366    2.365271
 79   13.636560   10.199250    2.365271
 79   10.739555    0.163705    2.365271
 79   15.085070    2.672595    2.365271
 79   16.533580    5.181479    2.365271
 79    4.945525    0.163705    2.365271
 79   13.636560    0.163705    2.365271
 79    2.048507    0.163705    2.365271
 79   16.533580   10.199250    2.365271
 79    7.672265    6.787242    4.723923
 79   10.782532    6.829186    4.623498
 79   13.805995    6.810364    4.690347
 79    4.888569    6.853525    4.766741
 79    9.300410    9.355847    4.589197
 79   12.225039    9.442952    4.664813
 79   17.988602    9.361913    4.740552
 79    6.298047    9.407316    4.785812
 79    4.965377    1.898364    4.748396
 79    7.839830    1.836965    4.772017
 79   10.742896    1.764269    4.798015
 79    7.786247   11.930691    4.790162
 79    6.310765    4.318083    4.774605
 79    9.162149    4.298838    4.698141
 79   12.298581    4.251075    4.691202
 79   16.587331    6.852229    4.773269
 79   15.200862    9.418110    4.785865
 79   13.660157    1.819010    4.752251
 79   10.801260   12.054658    4.753772
 79   15.158792    4.310203    4.775339
 79   13.738642   11.935335    4.741348
 79   19.422866   11.875765    4.724928
 79    2.045205    1.857311    4.761845
 79   16.565670   11.888663    4.744603
 79    3.487548    4.349686    4.748532
 79    9.237980    6.078811    6.885129
 79   12.379920    5.942863    6.825823
 79    7.933074    8.556956    6.846726
 79    9.376505   10.983633    6.832298
 79   13.683076    8.540527    6.888376
 79   10.676039    3.574589    6.857651
 79   10.809898    5.280426    8.987953
 79   12.320105    7.553787    9.058315
 79   10.776301    8.552188    6.981943
 79   12.340344   11.038903    6.991944
 79   12.313684   11.054275   22.681735
 79   10.760859    8.507752   22.694529
 79   12.317383    7.547182   20.607986
 79   10.819130    5.273442   20.689893
 79   10.696971    3.565387   22.818357
 79   13.676152    8.534561   22.779835
 79    9.356143   10.960137   22.833703
 79    7.926152    8.537562   22.823980
 79   12.391873    5.935573   22.844100
 79    9.227402    6.051374   22.787088
 79    3.492418    4.345421   24.926093
 79   16.566491   11.882036   24.925619
 79    2.050716    1.855719   24.914859
 79   19.427271   11.870638   24.942070
 79   13.740956   11.942383   24.876649
 79   15.161094    4.306987   24.895713
 79   10.805214   12.053052   24.898521
 79   13.665875    1.812359   24.913899
 79   15.198784    9.417441   24.879722
 79   16.590419    6.852339   24.898656
 79   12.305022    4.248167   24.982577
 79    9.169685    4.289139   24.975178
 79    6.314353    4.311219   24.898573
 79    7.793198   11.923994   24.886547
 79   10.750237    1.758465   24.879871
 79    7.846406    1.831752   24.898839
 79    4.975434    1.886202   24.910409
 79    6.301858    9.401664   24.885384
 79   17.990665    9.360586   24.925722
 79   12.230378    9.453528   24.995965
 79    9.308132    9.348460   25.078539
 79    4.890919    6.850179   24.900053
 79   13.808284    6.812714   24.980580
 79   10.787491    6.823286   25.046599
 79    7.674402    6.779514   24.949319
 79   16.533580   10.199250   27.302760
 79    2.048507    0.163705   27.302760
 79   13.636560    0.163705   27.302760
 79    4.945525    0.163705   27.302760
 79   16.533580    5.181475   27.302760
 79   15.085070    2.672595   27.302760
 79   10.739550    0.163705   27.302760
 79   13.636560   10.199250   27.302760
 79   15.085070    7.690366   27.302760
 79    4.945525    5.181475   27.302760
 79   13.636560    5.181479   27.302760
 79   10.739550    5.181479   27.302760
 79    7.842535    5.181479   27.302760
 79    3.497020    2.672595   27.302760
 79   12.188060    2.672595   27.302760
 79    9.291045    2.672595   27.302760
 79    6.394025    2.672595   27.302760
 79    7.842535   10.199250   27.302760
 79   19.430591   10.199250   27.302760
 79    7.842535    0.163705   27.302760
 79   10.739550   10.199250   27.302760
 79    6.394028    7.690366   27.302760
 79   17.982080    7.690366   27.302760
 79   12.188060    7.690366   27.302760
 79    9.291042    7.690366   27.302760
 79   15.085070   11.035550   29.668030
 79    0.600000    1.000005   29.668030
 79    3.497015    1.000005   29.668030
 79   17.982085   11.035550   29.668030
 79   13.636560    3.508885   29.668030
 79   12.188060    1.000005   29.668030
 79   12.188060   11.035550   29.668030
 79   13.636560    8.526661   29.668030
 79   15.085070    6.017774   29.668030
 79    2.048510    3.508885   29.668030
 79   10.739550    3.508887   29.668030
 79    7.842535    3.508885   29.668030
 79    4.945525    3.508885   29.668030
 79    6.394028   11.035550   29.668030
 79    9.291045    1.000005   29.668030
 79    6.394025    1.000005   29.668030
 79    9.291042   11.035550   29.668030
 79    4.945521    8.526661   29.668030
 79   16.533580    8.526661   29.668030
 79   10.739550    8.526661   29.668030
 79    7.842535    8.526661   29.668030
 79    3.497010    6.017774   29.668030
 79   12.188060    6.017774   29.668030
 79    9.291042    6.017774   29.668030
 79    6.394028    6.017774   29.668030
 16    5.677104    0.542481    8.259098
 16   12.128564   11.870312   20.398738
  6    4.066001    1.063690    8.923766
  6   13.838876   12.162917   10.768621
  6    6.715059    0.547798    9.726221
  6   14.711525   12.219644   11.855696
  6    7.707014    1.537367    9.798967
  6    8.474921    0.661231   11.948513
  6    8.567655    1.591078   10.896394
  6    9.358262    0.735388   13.137946
  6   17.147211   11.985536   13.745265
  6    9.575692    1.929978   13.746017
  6   18.650675   12.013345   13.935550
  6   12.048214    0.305291   14.767188
  6   16.391374   11.743311   15.031384
  6   10.236099    2.170337   15.028682
  6   11.411259    1.353239   15.574709
  6    9.178973    0.008184   16.120639
  6   10.043985    1.198500   16.232261
  6   14.122367   11.988523   16.907158
  6   15.450073   12.327671   17.224365
  6   13.164144   11.814971   17.899791
  6   15.777371   12.486618   18.585630
  6   13.503573   11.999753   19.247096
  6   14.821134   12.324274   19.593665
  6    4.368648    1.072673   20.458480
  1    3.749184    0.410313    9.744617
  1   14.586563   11.496852   12.666618
  1    7.815012    2.264761    8.991337
  1   19.236463   11.289702   13.364898
  1   12.103971    1.945982   16.173963
  1    4.139418    2.107144    9.254918
  1    9.951321    1.727766   17.181556
  1   13.137101    0.237584   14.848748
  1    3.360446    0.981392    8.084697
  1   12.135133   11.570095   17.632348
  1   15.720575   10.879776   15.049655
  1    9.346969    2.355747   10.930162
  1    9.562038    0.183837   18.867377
  1    5.188297    1.718683   20.793327
  1   13.062237   11.394585   10.728568
  1   10.255703    3.218530   15.329321
  1   15.100877   12.451368   20.641168
  1    4.037603    1.354898   19.449582
  1   16.922050   11.163347   13.053208
  1    9.111470    2.814249   13.300272
  1   13.832701   11.900348   15.858696
  1    3.529242    1.130273   21.163868
 
E= -896.6272 eV
box:  14.485070 0 0   7.242535  12.544435 0 0 0  55.000000
Kpoints:  1  1  1
basis: NGX=  72 NGY=  72 NGZ= 270 NGXF= 144 NGYF= 144 NGZF= 540
