# Supplementary material for: Controlling piezoresistance in single molecules through the isomerisation of bullvalenes
Source: Nat Commun. 2023 Oct 3;14:6089. doi: 10.1038/s41467-023-41674-z (PMC10547723; doi:10.1038/s41467-023-41674-z)
Supplement: Supplementary file 4 — Source Data [file 41467_2023_41674_MOESM4_ESM.zip › Table S5 10-tip Bpp at d = 9.2; E= 0.05; fully relaxed.txt]

 79    6.394028    6.017774    0.000000
 79    9.291042    6.017774    0.000000
 79   12.188060    6.017774    0.000000
 79    3.497010    6.017774    0.000000
 79    7.842535    8.526661    0.000000
 79   10.739550    8.526661    0.000000
 79   16.533580    8.526661    0.000000
 79    4.945521    8.526661    0.000000
 79    9.291042   11.035550    0.000000
 79    6.394025    1.000005    0.000000
 79    9.291045    1.000005    0.000000
 79    6.394028   11.035550    0.000000
 79    4.945525    3.508885    0.000000
 79    7.842535    3.508885    0.000000
 79   10.739550    3.508887    0.000000
 79    2.048510    3.508885    0.000000
 79   15.085070    6.017774    0.000000
 79   13.636560    8.526661    0.000000
 79   12.188060   11.035550    0.000000
 79   12.188060    1.000005    0.000000
 79   13.636560    3.508887    0.000000
 79   17.982080   11.035550    0.000000
 79    3.497015    1.000005    0.000000
 79    0.600000    1.000005    0.000000
 79   15.085070   11.035550    0.000000
 79    9.291042    7.690366    2.365271
 79   12.188060    7.690366    2.365271
 79   17.982080    7.690366    2.365271
 79    6.394028    7.690366    2.365271
 79   10.739550   10.199250    2.365271
 79    7.842535    0.163705    2.365271
 79   19.430591   10.199250    2.365271
 79    7.842535   10.199250    2.365271
 79    6.394025    2.672595    2.365271
 79    9.291045    2.672595    2.365271
 79   12.188060    2.672592    2.365271
 79    3.497015    2.672595    2.365271
 79    7.842535    5.181479    2.365271
 79   10.739550    5.181479    2.365271
 79   13.636560    5.181479    2.365271
 79    4.945525    5.181475    2.365271
 79   15.085070    7.690366    2.365271
 79   13.636560   10.199250    2.365271
 79   10.739555    0.163705    2.365271
 79   15.085070    2.672595    2.365271
 79   16.533580    5.181479    2.365271
 79    4.945525    0.163705    2.365271
 79   13.636560    0.163705    2.365271
 79    2.048507    0.163705    2.365271
 79   16.533580   10.199250    2.365271
 79    7.671397    6.781514    4.727714
 79   10.776550    6.817317    4.623264
 79   13.804053    6.798056    4.692704
 79    4.886240    6.843443    4.767836
 79    9.296458    9.352831    4.588256
 79   12.226373    9.406631    4.646818
 79   17.989514    9.355626    4.742688
 79    6.298546    9.397528    4.786007
 79    4.959357    1.899577    4.736767
 79    7.841572    1.835154    4.768824
 79   10.743898    1.755928    4.801517
 79    7.778042   11.930455    4.788885
 79    6.311022    4.314655    4.775408
 79    9.163264    4.298042    4.699366
 79   12.290709    4.243529    4.692187
 79   16.584626    6.850502    4.777011
 79   15.204579    9.411788    4.792174
 79   13.652932    1.815358    4.756017
 79   10.784003   12.051739    4.735915
 79   15.153490    4.307010    4.780785
 79   13.742025   11.923313    4.710479
 79   19.422535   11.865633    4.726435
 79    2.035807    1.857441    4.762759
 79   16.568864   11.884399    4.747672
 79    3.481901    4.346607    4.750383
 79    9.240838    6.074978    6.890711
 79   12.372230    5.925553    6.830125
 79    7.929942    8.550173    6.850766
 79    9.366622   10.980030    6.824943
 79   13.687278    8.512373    6.889609
 79   10.665192    3.561222    6.862955
 79   10.801513    5.260744    8.995870
 79   12.301004    7.542069    9.057412
 79   10.774654    8.547797    6.974841
 79   12.325449   10.999833    6.929297
 79   12.302465   10.916148   22.753223
 79   10.745784    8.436757   22.696760
 79   12.329691    7.529649   20.600894
 79   10.784985    5.285461   20.703743
 79   10.681942    3.556394   22.819692
 79   13.712291    8.461865   22.778380
 79    9.338729   10.904687   22.850078
 79    7.898577    8.505624   22.826651
 79   12.393066    5.905874   22.840331
 79    9.174367    6.013823   22.790171
 79    3.488879    4.337797   24.921082
 79   16.566782   11.874541   24.928087
 79    2.050648    1.846076   24.917236
 79   19.428127   11.867719   24.939517
 79   13.729507   11.922785   24.894550
 79   15.163999    4.294512   24.893049
 79   10.792144   12.027773   24.909754
 79   13.668170    1.803838   24.914088
 79   15.197734    9.411291   24.878393
 79   16.585068    6.845985   24.892380
 79   12.303875    4.230526   24.981851
 79    9.159343    4.274808   24.981060
 79    6.303899    4.299327   24.891053
 79    7.793637   11.916511   24.888651
 79   10.745985    1.753135   24.884211
 79    7.838575    1.818637   24.898592
 79    4.968649    1.871090   24.915997
 79    6.296200    9.398291   24.888602
 79   17.987699    9.353503   24.923282
 79   12.235338    9.376640   25.017596
 79    9.304717    9.320634   25.082071
 79    4.882190    6.841704   24.898484
 79   13.805703    6.781756   24.988009
 79   10.770033    6.788562   25.044407
 79    7.661086    6.766019   24.961239
 79   16.533580   10.199250   27.302760
 79    2.048507    0.163705   27.302760
 79   13.636560    0.163705   27.302760
 79    4.945525    0.163705   27.302760
 79   16.533580    5.181475   27.302760
 79   15.085070    2.672595   27.302760
 79   10.739550    0.163705   27.302760
 79   13.636560   10.199250   27.302760
 79   15.085070    7.690366   27.302760
 79    4.945525    5.181475   27.302760
 79   13.636560    5.181479   27.302760
 79   10.739550    5.181479   27.302760
 79    7.842535    5.181479   27.302760
 79    3.497020    2.672595   27.302760
 79   12.188060    2.672595   27.302760
 79    9.291045    2.672595   27.302760
 79    6.394025    2.672595   27.302760
 79    7.842535   10.199250   27.302760
 79   19.430591   10.199250   27.302760
 79    7.842535    0.163705   27.302760
 79   10.739550   10.199250   27.302760
 79    6.394028    7.690366   27.302760
 79   17.982080    7.690366   27.302760
 79   12.188060    7.690366   27.302760
 79    9.291042    7.690366   27.302760
 79   15.085070   11.035550   29.668030
 79    0.600000    1.000005   29.668030
 79    3.497015    1.000005   29.668030
 79   17.982085   11.035550   29.668030
 79   13.636560    3.508885   29.668030
 79   12.188060    1.000005   29.668030
 79   12.188060   11.035550   29.668030
 79   13.636560    8.526661   29.668030
 79   15.085070    6.017774   29.668030
 79    2.048510    3.508885   29.668030
 79   10.739550    3.508887   29.668030
 79    7.842535    3.508885   29.668030
 79    4.945525    3.508885   29.668030
 79    6.394028   11.035550   29.668030
 79    9.291045    1.000005   29.668030
 79    6.394025    1.000005   29.668030
 79    9.291042   11.035550   29.668030
 79    4.945521    8.526661   29.668030
 79   16.533580    8.526661   29.668030
 79   10.739550    8.526661   29.668030
 79    7.842535    8.526661   29.668030
 79    3.497010    6.017774   29.668030
 79   12.188060    6.017774   29.668030
 79    9.291042    6.017774   29.668030
 79    6.394028    6.017774   29.668030
 16    5.724947    0.519361    8.027332
 16   12.060524   11.882022   20.544702
  6    4.181382    1.052554    8.833057
  6   13.888436   11.955208   10.432386
  6    6.800674    0.393268    9.448901
  6   14.658681   12.010699   11.591547
  6    7.785760    1.379085    9.593899
  6    8.362196    0.493123   11.797552
  6    8.556705    1.417938   10.752551
  6    9.095633    0.619016   13.073200
  6   16.764539   11.896714   13.814595
  6    9.344647    1.850413   13.594696
  6   18.271210   11.862588   13.929468
  6   11.741329    0.201755   14.646077
  6   16.058932   11.792724   15.147888
  6   10.010363    2.159045   14.860121
  6   11.187493    1.328213   15.406889
  6    8.951085    0.118429   16.179650
  6    9.839932    1.296662   16.132367
  6   15.063024   11.227513   17.934238
  6   15.342084   12.497328   17.386803
  6   14.132212   11.061382   18.957550
  6    7.481177    1.060824   17.987776
  6   13.456690   12.178588   19.476219
  6    6.552238    0.912696   19.017987
  6    4.223653    0.999357   20.955176
  1    3.836066    0.290835    9.541057
  1   14.493277   11.257973   12.364315
  1    7.942518    2.120112    8.806026
  1   18.798967   11.082842   13.375218
  1   11.933369    1.929778   15.929667
  1    4.364652    2.006261    9.343424
  1    9.856298    1.882422   17.053476
  1   12.830080    0.107730   14.668777
  1    3.449386    1.182115    8.023369
  1   13.918980   10.062438   19.353868
  1   15.324323   10.989108   15.245740
  1    9.330902    2.182245   10.851159
  1    7.692111    2.065156   17.616145
  1    4.979425    1.567757   21.510123
  1   13.155461   11.159203   10.295623
  1   10.089089    3.226620   15.069935
  1    6.080428    1.799283   19.436720
  1    3.912365    1.520506   20.040591
  1   16.458713   11.034266   13.208076
  1    8.991536    2.724507   13.037746
  1   15.590923   10.352775   17.549069
  1    3.356062    0.825903   21.606256
 
E= -896.8691 eV
box:  14.485070 0 0   7.242535  12.544435 0 0 0  55.000000
Kpoints:  1  1  1
basis: NGX=  72 NGY=  72 NGZ= 270 NGXF= 144 NGYF= 144 NGZF= 540
