# Supplementary material for: Controlling piezoresistance in single molecules through the isomerisation of bullvalenes
Source: Nat Commun. 2023 Oct 3;14:6089. doi: 10.1038/s41467-023-41674-z (PMC10547723; doi:10.1038/s41467-023-41674-z)
Supplement: Supplementary file 4 — Source Data [file 41467_2023_41674_MOESM4_ESM.zip › Table S5 10-tip Cmm at d = 9.2; E= 0.15; fully relaxed.txt]

 79    6.394028    6.017774    0.000000
 79    9.291042    6.017774    0.000000
 79   12.188060    6.017774    0.000000
 79    3.497010    6.017774    0.000000
 79    7.842535    8.526661    0.000000
 79   10.739550    8.526661    0.000000
 79   16.533580    8.526661    0.000000
 79    4.945521    8.526661    0.000000
 79    9.291042   11.035550    0.000000
 79    6.394025    1.000005    0.000000
 79    9.291045    1.000005    0.000000
 79    6.394028   11.035550    0.000000
 79    4.945525    3.508885    0.000000
 79    7.842535    3.508885    0.000000
 79   10.739550    3.508887    0.000000
 79    2.048510    3.508885    0.000000
 79   15.085070    6.017774    0.000000
 79   13.636560    8.526661    0.000000
 79   12.188060   11.035550    0.000000
 79   12.188060    1.000005    0.000000
 79   13.636560    3.508887    0.000000
 79   17.982080   11.035550    0.000000
 79    3.497015    1.000005    0.000000
 79    0.600000    1.000005    0.000000
 79   15.085070   11.035550    0.000000
 79    9.291042    7.690366    2.365271
 79   12.188060    7.690366    2.365271
 79   17.982080    7.690366    2.365271
 79    6.394028    7.690366    2.365271
 79   10.739550   10.199250    2.365271
 79    7.842535    0.163705    2.365271
 79   19.430591   10.199250    2.365271
 79    7.842535   10.199250    2.365271
 79    6.394025    2.672595    2.365271
 79    9.291045    2.672595    2.365271
 79   12.188060    2.672592    2.365271
 79    3.497015    2.672595    2.365271
 79    7.842535    5.181479    2.365271
 79   10.739550    5.181479    2.365271
 79   13.636560    5.181479    2.365271
 79    4.945525    5.181475    2.365271
 79   15.085070    7.690366    2.365271
 79   13.636560   10.199250    2.365271
 79   10.739550    0.163705    2.365271
 79   15.085070    2.672595    2.365271
 79   16.533580    5.181479    2.365271
 79    4.945525    0.163705    2.365271
 79   13.636560    0.163705    2.365271
 79    2.048507    0.163705    2.365271
 79   16.533580   10.199250    2.365271
 79    7.675606    6.791358    4.726359
 79   10.777943    6.815048    4.622712
 79   13.808230    6.785942    4.683679
 79    4.891558    6.853865    4.771280
 79    9.304776    9.358478    4.589777
 79   12.234362    9.391690    4.645461
 79   17.993667    9.357220    4.747535
 79    6.303373    9.405481    4.786541
 79    4.970862    1.901731    4.725934
 79    7.837900    1.833581    4.771121
 79   10.740504    1.753123    4.795916
 79    7.796998   11.923269    4.795005
 79    6.309331    4.323552    4.780270
 79    9.157583    4.299507    4.700400
 79   12.296838    4.234494    4.688212
 79   16.589714    6.848077    4.782107
 79   15.207908    9.410898    4.784784
 79   13.664001    1.807532    4.752935
 79   10.817854   12.049279    4.753342
 79   15.163347    4.297957    4.778028
 79   13.731900   11.917803    4.712952
 79   19.429113   11.871202    4.727842
 79    2.048658    1.849840    4.760532
 79   16.569607   11.879223    4.743463
 79    3.488449    4.351280    4.749959
 79    9.240877    6.080930    6.888340
 79   12.386621    5.913072    6.824849
 79    7.943429    8.567546    6.849774
 79    9.407962   10.987390    6.835278
 79   13.722168    8.479705    6.884284
 79   10.667173    3.563993    6.853900
 79   10.814212    5.270392    8.985932
 79   12.333851    7.534170    9.051465
 79   10.788785    8.532805    6.974009
 79   12.343796   10.950580    6.970672
 79   12.317153   10.958403   22.692189
 79   10.757047    8.478940   22.699316
 79   12.316657    7.554234   20.599217
 79   10.818245    5.277808   20.686766
 79   10.697918    3.564671   22.813023
 79   13.707482    8.487505   22.776775
 79    9.360187   10.937900   22.843594
 79    7.920928    8.523729   22.821555
 79   12.395638    5.926363   22.837914
 79    9.225095    6.038775   22.788915
 79    3.490984    4.342431   24.926949
 79   16.566537   11.884618   24.925473
 79    2.057050    1.849814   24.914295
 79   19.429642   11.873189   24.943720
 79   13.740679   11.940636   24.865411
 79   15.163031    4.294409   24.896925
 79   10.819214   12.049085   24.891482
 79   13.667512    1.810819   24.918347
 79   15.200686    9.418223   24.878890
 79   16.587561    6.852728   24.895582
 79   12.305883    4.242864   24.981801
 79    9.172678    4.285348   24.975349
 79    6.312387    4.312860   24.896007
 79    7.801788   11.922171   24.886786
 79   10.748847    1.761465   24.882299
 79    7.844904    1.833377   24.891517
 79    4.979610    1.886014   24.910661
 79    6.304338    9.403575   24.885906
 79   17.992185    9.362964   24.924531
 79   12.238994    9.431320   25.004939
 79    9.309513    9.337396   25.082649
 79    4.888791    6.851271   24.898778
 79   13.807236    6.799797   24.983517
 79   10.789472    6.814958   25.048271
 79    7.673341    6.777236   24.952208
 79   16.533580   10.199250   27.302760
 79    2.048507    0.163705   27.302760
 79   13.636560    0.163705   27.302760
 79    4.945525    0.163705   27.302760
 79   16.533580    5.181475   27.302760
 79   15.085070    2.672595   27.302760
 79   10.739550    0.163705   27.302760
 79   13.636560   10.199250   27.302760
 79   15.085070    7.690366   27.302760
 79    4.945521    5.181479   27.302760
 79   13.636560    5.181479   27.302760
 79   10.739550    5.181479   27.302760
 79    7.842535    5.181479   27.302760
 79    3.497020    2.672595   27.302760
 79   12.188060    2.672595   27.302760
 79    9.291045    2.672595   27.302760
 79    6.394025    2.672595   27.302760
 79    7.842535   10.199250   27.302760
 79   19.430591   10.199250   27.302760
 79    7.842535    0.163705   27.302760
 79   10.739550   10.199250   27.302760
 79    6.394028    7.690366   27.302760
 79   17.982080    7.690366   27.302760
 79   12.188060    7.690366   27.302760
 79    9.291042    7.690366   27.302760
 79   15.085070   11.035550   29.668030
 79    0.600000    1.000005   29.668030
 79    3.497015    1.000005   29.668030
 79   17.982085   11.035550   29.668030
 79   13.636560    3.508885   29.668030
 79   12.188060    1.000005   29.668030
 79   12.188060   11.035550   29.668030
 79   13.636560    8.526661   29.668030
 79   15.085070    6.017774   29.668030
 79    2.048510    3.508885   29.668030
 79   10.739550    3.508887   29.668030
 79    7.842535    3.508887   29.668030
 79    4.945525    3.508885   29.668030
 79    6.394028   11.035550   29.668030
 79    9.291045    1.000005   29.668030
 79    6.394025    1.000005   29.668030
 79    9.291042   11.035550   29.668030
 79    4.945521    8.526661   29.668030
 79   16.533580    8.526661   29.668030
 79   10.739550    8.526661   29.668030
 79    7.842535    8.526661   29.668030
 79    3.497010    6.017774   29.668030
 79   12.188060    6.017774   29.668030
 79    9.291042    6.017774   29.668030
 79    6.394028    6.017774   29.668030
 16    6.325259    0.274952    8.007204
 16   12.159170   11.894599   20.458847
  6    5.081007    1.554487    8.276378
  6    7.117193    0.105606    9.596426
  6   15.237575   11.572673    9.792245
  6    6.999131    1.085829   10.589808
  6   15.989990   11.491751   10.962926
  6    7.764890    0.995898   11.750312
  6   15.908567   12.483525   11.961832
  6   16.731588   12.440199   13.199027
  6   10.061970    1.038459   13.656750
  6   16.846947   11.137523   13.880934
  6   18.095951   10.692604   14.660541
  6   19.317356   11.503725   14.738811
  6   12.112450    0.295086   14.865743
  6   10.869577    1.153138   14.934874
  6   16.806457   11.012137   15.420166
  6    9.977212    0.826651   16.113739
  6   16.619961   12.172142   16.318761
  6   15.620266   12.019329   17.408122
  6   14.432465   11.300834   17.175922
  6    8.533487    0.079360   18.672277
  6   13.416399   11.246184   18.127814
  6    7.531528    0.015429   19.640327
  6   13.572669   11.894831   19.360661
  6    4.724532    1.114956   20.826119
  1    4.420866    1.300013    9.113210
  1    6.318718    1.926929   10.471964
  1   20.258384   10.950674   14.672587
  1    9.731821    1.652206   16.786419
  1    5.571318    2.523768    8.423765
  1    7.650611    1.755093   12.526311
  1   14.271018   10.826550   16.206392
  1   16.681141   10.654379   11.083890
  1    4.503591    1.587202    7.340300
  1    9.465580    0.597399   18.904602
  1   13.080107    0.800669   14.897778
  1   16.332160   10.322368   13.371563
  1   12.482899   10.729416   17.899262
  1    7.690378    0.479674   20.615191
  1   15.339311   10.806397    9.019991
  1    5.600748    1.514839   21.345359
  1   11.187148    2.199510   15.035456
  1    4.536993    1.653100   19.890025
  1    9.942734    1.949385   13.064126
  1   18.280236    9.619431   14.585736
  1   16.294932   10.111367   15.759559
  1    3.854281    1.189059   21.490306
 
E= -896.7659 eV
box:  14.485070 0 0   7.242535  12.544435 0 0 0  55.000000
Kpoints:  1  1  1
basis: NGX=  72 NGY=  72 NGZ= 270 NGXF= 144 NGYF= 144 NGZF= 540
