# Supplementary material for: Controlling piezoresistance in single molecules through the isomerisation of bullvalenes
Source: Nat Commun. 2023 Oct 3;14:6089. doi: 10.1038/s41467-023-41674-z (PMC10547723; doi:10.1038/s41467-023-41674-z)
Supplement: Supplementary file 4 — Source Data [file 41467_2023_41674_MOESM4_ESM.zip › Table S5 10-tip Cmp at d = 9.2; E= 0.13; fully relaxed.txt]

 79    6.394028    6.017774    0.000000
 79    9.291042    6.017774    0.000000
 79   12.188060    6.017774    0.000000
 79    3.497010    6.017774    0.000000
 79    7.842535    8.526661    0.000000
 79   10.739550    8.526661    0.000000
 79   16.533580    8.526661    0.000000
 79    4.945521    8.526661    0.000000
 79    9.291042   11.035550    0.000000
 79    6.394025    1.000005    0.000000
 79    9.291045    1.000005    0.000000
 79    6.394028   11.035550    0.000000
 79    4.945525    3.508885    0.000000
 79    7.842535    3.508885    0.000000
 79   10.739550    3.508887    0.000000
 79    2.048510    3.508885    0.000000
 79   15.085070    6.017774    0.000000
 79   13.636560    8.526661    0.000000
 79   12.188060   11.035550    0.000000
 79   12.188060    1.000005    0.000000
 79   13.636560    3.508887    0.000000
 79   17.982080   11.035550    0.000000
 79    3.497015    1.000005    0.000000
 79    0.600000    1.000005    0.000000
 79   15.085070   11.035550    0.000000
 79    9.291042    7.690366    2.365271
 79   12.188060    7.690366    2.365271
 79   17.982080    7.690366    2.365271
 79    6.394028    7.690366    2.365271
 79   10.739550   10.199250    2.365271
 79    7.842535    0.163705    2.365271
 79   19.430591   10.199250    2.365271
 79    7.842535   10.199250    2.365271
 79    6.394025    2.672595    2.365271
 79    9.291045    2.672595    2.365271
 79   12.188060    2.672592    2.365271
 79    3.497015    2.672595    2.365271
 79    7.842535    5.181479    2.365271
 79   10.739550    5.181479    2.365271
 79   13.636560    5.181479    2.365271
 79    4.945525    5.181475    2.365271
 79   15.085070    7.690366    2.365271
 79   13.636560   10.199250    2.365271
 79   10.739550    0.163705    2.365271
 79   15.085070    2.672595    2.365271
 79   16.533580    5.181479    2.365271
 79    4.945525    0.163705    2.365271
 79   13.636560    0.163705    2.365271
 79    2.048507    0.163705    2.365271
 79   16.533580   10.199250    2.365271
 79    7.673624    6.782597    4.720501
 79   10.779703    6.808424    4.624018
 79   13.812448    6.792297    4.686224
 79    4.892009    6.853758    4.774772
 79    9.292573    9.345710    4.589618
 79   12.220615    9.390900    4.643133
 79   17.990838    9.360789    4.747996
 79    6.298014    9.407700    4.786356
 79    4.962763    1.895615    4.713955
 79    7.830041    1.826134    4.767897
 79   10.738189    1.755737    4.796144
 79    7.788942   11.926773    4.789795
 79    6.307490    4.317746    4.783209
 79    9.155739    4.287905    4.700352
 79   12.300368    4.240330    4.687677
 79   16.592145    6.853934    4.781767
 79   15.204140    9.414227    4.783946
 79   13.659964    1.812214    4.753942
 79   10.794255   12.045953    4.748798
 79   15.165597    4.304564    4.780202
 79   13.720882   11.909619    4.712115
 79   19.422874   11.874265    4.728774
 79    2.042153    1.855849    4.758566
 79   16.563943   11.882112    4.742833
 79    3.489928    4.354243    4.749885
 79    9.229617    6.067117    6.884230
 79   12.396988    5.918520    6.826507
 79    7.922526    8.545174    6.850308
 79    9.377180   10.969887    6.830812
 79   13.702880    8.503587    6.879912
 79   10.677411    3.568213    6.853489
 79   10.815991    5.284801    8.979019
 79   12.335032    7.546864    9.051453
 79   10.771686    8.522648    6.975110
 79   12.298687   10.969130    6.967360
 79   12.344003   10.878403   22.742850
 79   10.754461    8.441913   22.696248
 79   12.339789    7.523581   20.610140
 79   10.793178    5.282082   20.703564
 79   10.674923    3.556172   22.822091
 79   13.747132    8.434288   22.776521
 79    9.360989   10.916754   22.844764
 79    7.908163    8.518699   22.829190
 79   12.398123    5.894471   22.842465
 79    9.180608    6.022786   22.788428
 79    3.492250    4.336150   24.920404
 79   16.567076   11.877383   24.925667
 79    2.061823    1.836721   24.915276
 79   19.429039   11.866672   24.943336
 79   13.736690   11.925838   24.894310
 79   15.170122    4.285498   24.888644
 79   10.813581   12.023175   24.901837
 79   13.674588    1.798760   24.915829
 79   15.201195    9.411490   24.879675
 79   16.586431    6.841965   24.889860
 79   12.306270    4.223279   24.983249
 79    9.160407    4.279118   24.982263
 79    6.307765    4.304399   24.890637
 79    7.800571   11.913819   24.886635
 79   10.749225    1.751348   24.883946
 79    7.842413    1.821855   24.896463
 79    4.976298    1.875403   24.924063
 79    6.297582    9.399093   24.889148
 79   17.988366    9.353467   24.924883
 79   12.245509    9.369471   25.013761
 79    9.312150    9.328885   25.081150
 79    4.884000    6.843738   24.897163
 79   13.807933    6.772155   24.990963
 79   10.774568    6.789404   25.043175
 79    7.664572    6.772920   24.959694
 79   16.533580   10.199250   27.302760
 79    2.048507    0.163705   27.302760
 79   13.636560    0.163705   27.302760
 79    4.945525    0.163705   27.302760
 79   16.533580    5.181475   27.302760
 79   15.085070    2.672595   27.302760
 79   10.739555    0.163705   27.302760
 79   13.636560   10.199250   27.302760
 79   15.085070    7.690366   27.302760
 79    4.945525    5.181475   27.302760
 79   13.636560    5.181479   27.302760
 79   10.739550    5.181479   27.302760
 79    7.842535    5.181479   27.302760
 79    3.497015    2.672595   27.302760
 79   12.188060    2.672595   27.302760
 79    9.291045    2.672595   27.302760
 79    6.394025    2.672595   27.302760
 79    7.842535   10.199250   27.302760
 79   19.430591   10.199250   27.302760
 79    7.842535    0.163705   27.302760
 79   10.739550   10.199250   27.302760
 79    6.394028    7.690366   27.302760
 79   17.982080    7.690366   27.302760
 79   12.188060    7.690366   27.302760
 79    9.291042    7.690366   27.302760
 79   15.085070   11.035550   29.668030
 79    0.600000    1.000005   29.668030
 79    3.497015    1.000005   29.668030
 79   17.982090   11.035550   29.668030
 79   13.636560    3.508885   29.668030
 79   12.188060    1.000005   29.668030
 79   12.188060   11.035550   29.668030
 79   13.636560    8.526661   29.668030
 79   15.085070    6.017774   29.668030
 79    2.048510    3.508885   29.668030
 79   10.739550    3.508887   29.668030
 79    7.842535    3.508885   29.668030
 79    4.945525    3.508885   29.668030
 79    6.394028   11.035550   29.668030
 79    9.291045    1.000005   29.668030
 79    6.394025    1.000005   29.668030
 79    9.291042   11.035550   29.668030
 79    4.945521    8.526661   29.668030
 79   16.533580    8.526661   29.668030
 79   10.739550    8.526661   29.668030
 79    7.842535    8.526661   29.668030
 79    3.497010    6.017774   29.668030
 79   12.188060    6.017774   29.668030
 79    9.291042    6.017774   29.668030
 79    6.394028    6.017774   29.668030
 16    6.273514    0.317100    7.963457
 16   12.140323   12.056327   20.648423
  6    5.067382    1.641858    8.197061
  6    7.038735    0.146280    9.563294
  6    6.946150    1.139305   10.546095
  6   15.108481   11.577406    9.777254
  6    7.697962    1.026962   11.713609
  6   15.846225   11.475061   10.954877
  6    8.554318   -0.062543   11.940561
  6   16.607895   12.427823   13.185234
  6   10.015836    0.996837   13.602077
  6   16.604387   11.154242   13.932202
  6   17.776694   10.629503   14.769405
  6   19.053258   11.343242   14.901472
  6   11.956898    0.132935   14.952359
  6   10.796455    1.101292   14.893802
  6   16.493505   11.097006   15.468667
  6    9.862602    0.898762   16.067854
  6   16.403162   12.307403   16.311790
  6   15.450663   12.255746   17.453950
  6   15.269648   11.103588   18.245109
  6    7.422917    0.835249   17.763884
  6   14.325645   11.062123   19.273106
  6    6.479103    0.809544   18.783960
  6   13.530429   12.186261   19.534490
  6    4.633104    1.223880   21.195907
  1    4.410743    1.432290    9.049659
  1   15.185108   10.801164    9.012495
  1   19.946961   10.715414   14.968864
  1    9.756171    1.734461   16.764569
  1    5.592540    2.599793    8.305499
  1   16.505027   10.613398   11.089250
  1   15.893427   10.222515   18.071769
  1    7.614557    1.796471   12.482815
  1    4.479971    1.661333    7.264672
  1    7.530083    1.739879   17.160219
  1   12.958874    0.554153   15.058042
  1   16.036978   10.363006   13.442954
  1   14.206926   10.156515   19.872823
  1    5.866077    1.692140   18.959031
  1    6.304561    2.007126   10.409890
  1    5.568519    1.677921   21.542469
  1   11.201603    2.119717   14.959553
  1    4.176463    1.807606   20.389411
  1    9.975737    1.891493   12.972755
  1   17.872558    9.543859   14.729679
  1   15.859111   10.279320   15.806746
  1    3.929715    1.147166   22.033891
 
E= -896.7817 eV
box:  14.485070 0 0   7.242535  12.544435 0 0 0  55.000000
Kpoints:  1  1  1
basis: NGX=  72 NGY=  72 NGZ= 270 NGXF= 144 NGYF= 144 NGZF= 540
