# Supplementary material for: Controlling piezoresistance in single molecules through the isomerisation of bullvalenes
Source: Nat Commun. 2023 Oct 3;14:6089. doi: 10.1038/s41467-023-41674-z (PMC10547723; doi:10.1038/s41467-023-41674-z)
Supplement: Supplementary file 4 — Source Data [file 41467_2023_41674_MOESM4_ESM.zip › Table S5 10-tip Cpm at d = 9.2; E= [0]; fully relaxed.txt]

 79    6.394028    6.017774    0.000000
 79    9.291042    6.017774    0.000000
 79   12.188060    6.017774    0.000000
 79    3.497010    6.017774    0.000000
 79    7.842535    8.526661    0.000000
 79   10.739550    8.526661    0.000000
 79   16.533580    8.526661    0.000000
 79    4.945521    8.526661    0.000000
 79    9.291042   11.035550    0.000000
 79    6.394025    1.000005    0.000000
 79    9.291045    1.000005    0.000000
 79    6.394028   11.035550    0.000000
 79    4.945525    3.508885    0.000000
 79    7.842535    3.508885    0.000000
 79   10.739550    3.508887    0.000000
 79    2.048510    3.508885    0.000000
 79   15.085070    6.017774    0.000000
 79   13.636560    8.526661    0.000000
 79   12.188060   11.035550    0.000000
 79   12.188060    1.000005    0.000000
 79   13.636560    3.508887    0.000000
 79   17.982080   11.035550    0.000000
 79    3.497015    1.000005    0.000000
 79    0.600000    1.000005    0.000000
 79   15.085070   11.035550    0.000000
 79    9.291042    7.690366    2.365271
 79   12.188060    7.690366    2.365271
 79   17.982080    7.690366    2.365271
 79    6.394028    7.690366    2.365271
 79   10.739550   10.199250    2.365271
 79    7.842535    0.163705    2.365271
 79   19.430591   10.199250    2.365271
 79    7.842535   10.199250    2.365271
 79    6.394025    2.672595    2.365271
 79    9.291045    2.672595    2.365271
 79   12.188060    2.672592    2.365271
 79    3.497015    2.672595    2.365271
 79    7.842535    5.181479    2.365271
 79   10.739550    5.181479    2.365271
 79   13.636560    5.181479    2.365271
 79    4.945525    5.181475    2.365271
 79   15.085070    7.690366    2.365271
 79   13.636560   10.199250    2.365271
 79   10.739550    0.163705    2.365271
 79   15.085070    2.672595    2.365271
 79   16.533580    5.181479    2.365271
 79    4.945525    0.163705    2.365271
 79   13.636560    0.163705    2.365271
 79    2.048507    0.163705    2.365271
 79   16.533580   10.199250    2.365271
 79    7.669432    6.784908    4.729773
 79   10.772935    6.811072    4.622210
 79   13.801883    6.788920    4.690485
 79    4.883538    6.847822    4.770009
 79    9.295797    9.357726    4.587437
 79   12.229291    9.390059    4.645086
 79   17.989664    9.355845    4.744936
 79    6.297894    9.400626    4.784820
 79    4.957690    1.902418    4.728405
 79    7.834931    1.833905    4.764229
 79   10.738531    1.751996    4.806595
 79    7.785657   11.927045    4.792046
 79    6.306610    4.318738    4.779419
 79    9.158102    4.296681    4.704226
 79   12.289614    4.236811    4.691686
 79   16.581031    6.849529    4.779786
 79   15.204541    9.410350    4.788498
 79   13.653573    1.811037    4.756840
 79   10.798742   12.050631    4.744412
 79   15.153879    4.301460    4.779872
 79   13.727082   11.913419    4.697254
 79   19.422971   11.868779    4.728108
 79    2.035891    1.853169    4.761318
 79   16.567298   11.880671    4.743223
 79    3.480288    4.349682    4.752666
 79    9.240749    6.081728    6.891097
 79   12.369314    5.922288    6.829089
 79    7.935605    8.563888    6.849557
 79    9.393393   10.989328    6.831280
 79   13.702167    8.494027    6.888341
 79   10.664476    3.562031    6.864957
 79   10.808410    5.267478    8.995404
 79   12.305647    7.549535    9.055424
 79   10.782260    8.549880    6.968611
 79   12.331307   10.984544    6.960787
 79   12.266548   10.917588   22.750108
 79   10.723106    8.453907   22.697042
 79   12.307600    7.546594   20.606992
 79   10.793822    5.282626   20.695687
 79   10.683118    3.559536   22.815413
 79   13.694745    8.479907   22.781990
 79    9.316080   10.927277   22.849770
 79    7.885754    8.511060   22.824826
 79   12.381413    5.918616   22.841916
 79    9.178451    6.020376   22.783722
 79    3.487955    4.341243   24.922133
 79   16.552462   11.879962   24.924611
 79    2.042767    1.852753   24.916663
 79   19.412765   11.870318   24.942473
 79   13.722118   11.928347   24.884138
 79   15.158891    4.300369   24.892505
 79   10.781451   12.035611   24.913477
 79   13.655237    1.812238   24.913772
 79   15.190049    9.412253   24.881154
 79   16.583561    6.846484   24.894234
 79   12.296187    4.240320   24.983437
 79    9.156478    4.273012   24.976151
 79    6.304194    4.301350   24.887681
 79    7.777382   11.926059   24.891780
 79   10.737097    1.755930   24.880331
 79    7.829730    1.819341   24.889122
 79    4.962107    1.876840   24.922245
 79    6.288712    9.402886   24.890031
 79   17.979904    9.357401   24.925926
 79   12.221880    9.391627   25.018378
 79    9.293265    9.327587   25.079744
 79    4.881605    6.846582   24.898222
 79   13.802052    6.790760   24.985876
 79   10.765433    6.795555   25.045313
 79    7.660587    6.767703   24.956704
 79   16.533580   10.199250   27.302760
 79    2.048507    0.163705   27.302760
 79   13.636560    0.163705   27.302760
 79    4.945525    0.163705   27.302760
 79   16.533580    5.181475   27.302760
 79   15.085070    2.672595   27.302760
 79   10.739555    0.163705   27.302760
 79   13.636560   10.199250   27.302760
 79   15.085070    7.690366   27.302760
 79    4.945525    5.181475   27.302760
 79   13.636560    5.181479   27.302760
 79   10.739550    5.181479   27.302760
 79    7.842535    5.181479   27.302760
 79    3.497015    2.672595   27.302760
 79   12.188060    2.672595   27.302760
 79    9.291045    2.672595   27.302760
 79    6.394025    2.672595   27.302760
 79    7.842535   10.199250   27.302760
 79   19.430591   10.199250   27.302760
 79    7.842535    0.163705   27.302760
 79   10.739550   10.199250   27.302760
 79    6.394028    7.690366   27.302760
 79   17.982080    7.690366   27.302760
 79   12.188060    7.690366   27.302760
 79    9.291042    7.690366   27.302760
 79   15.085070   11.035550   29.668030
 79    0.600000    1.000005   29.668030
 79    3.497015    1.000005   29.668030
 79   17.982090   11.035550   29.668030
 79   13.636560    3.508885   29.668030
 79   12.188060    1.000005   29.668030
 79   12.188060   11.035550   29.668030
 79   13.636560    8.526661   29.668030
 79   15.085070    6.017774   29.668030
 79    2.048510    3.508885   29.668030
 79   10.739550    3.508887   29.668030
 79    7.842535    3.508885   29.668030
 79    4.945525    3.508885   29.668030
 79    6.394028   11.035550   29.668030
 79    9.291045    1.000005   29.668030
 79    6.394025    1.000005   29.668030
 79    9.291042   11.035550   29.668030
 79    4.945521    8.526661   29.668030
 79   16.533580    8.526661   29.668030
 79   10.739550    8.526661   29.668030
 79    7.842535    8.526661   29.668030
 79    3.497010    6.017774   29.668030
 79   12.188060    6.017774   29.668030
 79    9.291042    6.017774   29.668030
 79    6.394028    6.017774   29.668030
 16    6.298063    0.354579    7.881980
 16   12.118106   12.074242   20.655223
  6    5.010972    1.520725    8.423534
  6    7.188176    0.110141    9.409899
  6   13.951742   11.835002   10.436423
  6    8.391888    0.808904    9.576242
  6   14.642896   11.761010   11.643113
  6    9.077643    0.720537   10.785813
  6    8.583771   -0.049574   11.856564
  6   16.533205   12.465930   13.161685
  6    9.839002    1.063261   13.647278
  6   16.579341   11.173495   13.872995
  6   17.814603   10.705745   14.668430
  6   19.031931   11.511928   14.800211
  6   11.831121    0.304034   14.932939
  6   10.593418    1.172822   14.955142
  6   16.504632   11.026405   15.399550
  6    9.693888    0.833149   16.123210
  6   16.346813   12.173218   16.324233
  6   15.425291   12.000487   17.472987
  6   14.227531   11.276171   17.332496
  6    8.434983    0.066034   18.719215
  6   13.268132   11.267213   18.341122
  6    7.491285    0.045345   19.745422
  6   13.497360   11.964015   19.535281
  6    4.905833    1.272752   21.163224
  1    4.378839    1.080926    9.203854
  1    8.789313    1.421489    8.762044
  1   19.976506   10.959615   14.783892
  1    9.466672    1.641632   16.819140
  1    5.506754    2.431878    8.782137
  1   10.019871    1.259370   10.902007
  1   14.005746   10.771954   16.390093
  1   14.230917   11.146758   12.444709
  1    4.415422    1.746669    7.526166
  1    9.393537    0.561505   18.888270
  1   12.797310    0.803963   15.022962
  1   16.103470   10.357003   13.330804
  1   12.314256   10.759756   18.185996
  1    7.718708    0.517474   20.704158
  1   13.033999   11.263743   10.283990
  1    5.806253    1.514052   21.739421
  1   10.915761    2.216414   15.073683
  1    4.820468    1.898906   20.266140
  1    9.717039    1.983205   13.067021
  1   17.991509    9.636238   14.569348
  1   15.981620   10.125812   15.727068
  1    4.026570    1.402859   21.809851
 
E= -896.9164 eV
box:  14.485070 0 0   7.242535  12.544435 0 0 0  55.000000
Kpoints:  1  1  1
basis: NGX=  72 NGY=  72 NGZ= 270 NGXF= 144 NGYF= 144 NGZF= 540
