# Supplementary material for: Controlling piezoresistance in single molecules through the isomerisation of bullvalenes
Source: Nat Commun. 2023 Oct 3;14:6089. doi: 10.1038/s41467-023-41674-z (PMC10547723; doi:10.1038/s41467-023-41674-z)
Supplement: Supplementary file 4 — Source Data [file 41467_2023_41674_MOESM4_ESM.zip › Table S5 10-tip Cpp at d = 9.2; E= 0.07; fully relaxed.txt]

 79    6.394028    6.017774    0.000000
 79    9.291042    6.017774    0.000000
 79   12.188060    6.017774    0.000000
 79    3.497010    6.017774    0.000000
 79    7.842535    8.526661    0.000000
 79   10.739550    8.526661    0.000000
 79   16.533580    8.526661    0.000000
 79    4.945521    8.526661    0.000000
 79    9.291042   11.035550    0.000000
 79    6.394025    1.000005    0.000000
 79    9.291045    1.000005    0.000000
 79    6.394028   11.035550    0.000000
 79    4.945525    3.508885    0.000000
 79    7.842535    3.508885    0.000000
 79   10.739550    3.508887    0.000000
 79    2.048510    3.508885    0.000000
 79   15.085070    6.017774    0.000000
 79   13.636560    8.526661    0.000000
 79   12.188060   11.035550    0.000000
 79   12.188060    1.000005    0.000000
 79   13.636560    3.508887    0.000000
 79   17.982080   11.035550    0.000000
 79    3.497015    1.000005    0.000000
 79    0.600000    1.000005    0.000000
 79   15.085070   11.035550    0.000000
 79    9.291042    7.690366    2.365271
 79   12.188060    7.690366    2.365271
 79   17.982080    7.690366    2.365271
 79    6.394028    7.690366    2.365271
 79   10.739550   10.199250    2.365271
 79    7.842535    0.163705    2.365271
 79   19.430591   10.199250    2.365271
 79    7.842535   10.199250    2.365271
 79    6.394025    2.672595    2.365271
 79    9.291045    2.672595    2.365271
 79   12.188060    2.672592    2.365271
 79    3.497015    2.672595    2.365271
 79    7.842535    5.181479    2.365271
 79   10.739550    5.181479    2.365271
 79   13.636560    5.181479    2.365271
 79    4.945525    5.181475    2.365271
 79   15.085070    7.690366    2.365271
 79   13.636560   10.199250    2.365271
 79   10.739550    0.163705    2.365271
 79   15.085070    2.672595    2.365271
 79   16.533580    5.181479    2.365271
 79    4.945525    0.163705    2.365271
 79   13.636560    0.163705    2.365271
 79    2.048507    0.163705    2.365271
 79   16.533580   10.199250    2.365271
 79    7.671019    6.786215    4.727538
 79   10.773806    6.814436    4.621973
 79   13.803235    6.789441    4.688559
 79    4.886597    6.849997    4.769654
 79    9.294900    9.357394    4.588800
 79   12.225702    9.393598    4.644367
 79   17.989151    9.357403    4.745003
 79    6.297568    9.403761    4.785180
 79    4.958277    1.902184    4.728563
 79    7.833238    1.833078    4.765496
 79   10.737238    1.752352    4.804216
 79    7.785737   11.928363    4.792580
 79    6.306552    4.318922    4.780459
 79    9.156366    4.297078    4.703565
 79   12.291392    4.237200    4.690842
 79   16.583966    6.850122    4.779759
 79   15.202837    9.409558    4.787135
 79   13.654906    1.811299    4.755545
 79   10.799610   12.050996    4.746486
 79   15.156364    4.301779    4.779006
 79   13.726321   11.912866    4.697856
 79   19.422351   11.870286    4.728759
 79    2.038758    1.853512    4.762339
 79   16.565604   11.880352    4.743766
 79    3.482750    4.351519    4.752798
 79    9.242728    6.082282    6.890336
 79   12.374073    5.920152    6.827715
 79    7.933317    8.561360    6.849523
 79    9.389072   10.990361    6.832165
 79   13.700524    8.493733    6.885885
 79   10.664115    3.561401    6.862041
 79   10.811585    5.264814    8.993065
 79   12.305592    7.548217    9.053187
 79   10.780071    8.550650    6.969069
 79   12.329751   10.979602    6.964981
 79   12.331113   10.889315   22.748869
 79   10.747460    8.445400   22.694710
 79   12.335458    7.529652   20.608869
 79   10.796892    5.282436   20.701984
 79   10.681801    3.557889   22.821206
 79   13.734118    8.446502   22.778015
 79    9.349457   10.917198   22.846697
 79    7.901478    8.514361   22.826935
 79   12.397856    5.901021   22.842203
 79    9.180685    6.021280   22.785571
 79    3.491331    4.338646   24.920031
 79   16.564128   11.877571   24.926325
 79    2.056238    1.842505   24.914796
 79   19.426282   11.867047   24.943046
 79   13.732391   11.926757   24.897481
 79   15.168187    4.290220   24.888713
 79   10.803347   12.025808   24.905320
 79   13.669763    1.802701   24.914390
 79   15.197720    9.412755   24.879956
 79   16.586932    6.844405   24.890361
 79   12.305275    4.228434   24.983954
 79    9.160602    4.276842   24.980015
 79    6.307260    4.302336   24.889758
 79    7.795735   11.917448   24.888609
 79   10.746677    1.751953   24.882916
 79    7.839959    1.821577   24.897615
 79    4.970822    1.875728   24.923904
 79    6.296254    9.399301   24.889036
 79   17.986420    9.354537   24.924692
 79   12.238142    9.373576   25.016048
 79    9.306071    9.327441   25.080293
 79    4.884364    6.844187   24.896501
 79   13.808089    6.777905   24.990474
 79   10.772433    6.790511   25.042711
 79    7.664269    6.769581   24.958471
 79   16.533580   10.199250   27.302760
 79    2.048507    0.163705   27.302760
 79   13.636560    0.163705   27.302760
 79    4.945525    0.163705   27.302760
 79   16.533580    5.181475   27.302760
 79   15.085070    2.672595   27.302760
 79   10.739555    0.163705   27.302760
 79   13.636560   10.199250   27.302760
 79   15.085070    7.690366   27.302760
 79    4.945525    5.181475   27.302760
 79   13.636560    5.181479   27.302760
 79   10.739550    5.181479   27.302760
 79    7.842535    5.181479   27.302760
 79    3.497015    2.672595   27.302760
 79   12.188060    2.672595   27.302760
 79    9.291045    2.672595   27.302760
 79    6.394025    2.672595   27.302760
 79    7.842535   10.199250   27.302760
 79   19.430591   10.199250   27.302760
 79    7.842535    0.163705   27.302760
 79   10.739550   10.199250   27.302760
 79    6.394028    7.690366   27.302760
 79   17.982080    7.690366   27.302760
 79   12.188060    7.690366   27.302760
 79    9.291042    7.690366   27.302760
 79   15.085070   11.035550   29.668030
 79    0.600000    1.000005   29.668030
 79    3.497015    1.000005   29.668030
 79   17.982090   11.035550   29.668030
 79   13.636560    3.508885   29.668030
 79   12.188060    1.000005   29.668030
 79   12.188060   11.035550   29.668030
 79   13.636560    8.526661   29.668030
 79   15.085070    6.017774   29.668030
 79    2.048510    3.508885   29.668030
 79   10.739550    3.508887   29.668030
 79    7.842535    3.508885   29.668030
 79    4.945525    3.508885   29.668030
 79    6.394028   11.035550   29.668030
 79    9.291045    1.000005   29.668030
 79    6.394025    1.000005   29.668030
 79    9.291042   11.035550   29.668030
 79    4.945521    8.526661   29.668030
 79   16.533580    8.526661   29.668030
 79   10.739550    8.526661   29.668030
 79    7.842535    8.526661   29.668030
 79    3.497010    6.017774   29.668030
 79   12.188060    6.017774   29.668030
 79    9.291042    6.017774   29.668030
 79    6.394028    6.017774   29.668030
 16    6.296903    0.343841    7.887736
 16   12.132183   12.056110   20.651580
  6    5.018224    1.525022    8.416308
  6    7.190048    0.106242    9.414412
  6   13.955902   11.846550   10.454497
  6    8.403957    0.791540    9.560585
  6   14.663271   11.772506   11.653119
  6    9.106637    0.701494   10.759621
  6    8.621221   -0.057957   11.841691
  6   16.587443   12.460143   13.137717
  6    9.970543    1.037355   13.575050
  6   16.559301   11.197898   13.908663
  6   17.754108   10.680426   14.729096
  6   19.023906   11.407185   14.832735
  6   11.913032    0.197597   14.894217
  6   10.736947    1.148325   14.873526
  6   16.469806   11.122309   15.443810
  6    9.816441    0.922362   16.055790
  6   16.372868   12.322779   16.300454
  6   15.432448   12.256880   17.448204
  6   15.266902   11.108991   18.248067
  6    7.397382    0.830730   17.757340
  6   14.331613   11.068009   19.285865
  6    6.461673    0.805674   18.785061
  6   13.523749   12.186285   19.543712
  6    4.605897    1.225869   21.186762
  1    4.392944    1.093321    9.205882
  1    8.794722    1.395483    8.735929
  1   19.926241   10.792082   14.851263
  1    9.708671    1.752369   16.759489
  1    5.519204    2.438428    8.761328
  1   10.059418    1.224299   10.853627
  1   15.893758   10.231095   18.074913
  1   14.252867   11.174364   12.468156
  1    4.415202    1.737971    7.519804
  1    7.487191    1.730953   17.145682
  1   12.911200    0.633517   14.955187
  1   16.023112   10.389104   13.409467
  1   14.230755   10.165677   19.899240
  1    5.847890    1.687340   18.961703
  1   13.025730   11.288612   10.325885
  1    5.534138    1.679785   21.555759
  1   11.126487    2.173829   14.945926
  1    4.169220    1.806809   20.365273
  1    9.899077    1.942752   12.966433
  1   17.862571    9.596065   14.671366
  1   15.858275   10.289014   15.788881
  1    3.879805    1.149808   22.007019
 
E= -896.8458 eV
box:  14.485070 0 0   7.242535  12.544435 0 0 0  55.000000
Kpoints:  1  1  1
basis: NGX=  72 NGY=  72 NGZ= 270 NGXF= 144 NGYF= 144 NGZF= 540
