# Supplementary material for: Controlling piezoresistance in single molecules through the isomerisation of bullvalenes
Source: Nat Commun. 2023 Oct 3;14:6089. doi: 10.1038/s41467-023-41674-z (PMC10547723; doi:10.1038/s41467-023-41674-z)
Supplement: Supplementary file 4 — Source Data [file 41467_2023_41674_MOESM4_ESM.zip › Table S5 10-tip D at d = 9.2; E= 0.36; fully relaxed.txt]

 79    6.394028    6.017774    0.000000
 79    9.291042    6.017774    0.000000
 79   12.188060    6.017774    0.000000
 79    3.497010    6.017774    0.000000
 79    7.842535    8.526661    0.000000
 79   10.739550    8.526661    0.000000
 79   16.533580    8.526661    0.000000
 79    4.945521    8.526661    0.000000
 79    9.291042   11.035550    0.000000
 79    6.394025    1.000005    0.000000
 79    9.291045    1.000005    0.000000
 79    6.394028   11.035550    0.000000
 79    4.945525    3.508885    0.000000
 79    7.842535    3.508887    0.000000
 79   10.739550    3.508887    0.000000
 79    2.048510    3.508885    0.000000
 79   15.085070    6.017774    0.000000
 79   13.636560    8.526661    0.000000
 79   12.188060   11.035550    0.000000
 79   12.188060    1.000005    0.000000
 79   13.636560    3.508887    0.000000
 79   17.982080   11.035550    0.000000
 79    3.497015    1.000005    0.000000
 79    0.600000    1.000005    0.000000
 79   15.085070   11.035550    0.000000
 79    9.291042    7.690366    2.365271
 79   12.188060    7.690366    2.365271
 79   17.982080    7.690366    2.365271
 79    6.394028    7.690366    2.365271
 79   10.739550   10.199250    2.365271
 79    7.842535    0.163705    2.365271
 79   19.430591   10.199250    2.365271
 79    7.842535   10.199250    2.365271
 79    6.394025    2.672595    2.365271
 79    9.291042    2.672592    2.365271
 79   12.188060    2.672592    2.365271
 79    3.497015    2.672595    2.365271
 79    7.842535    5.181479    2.365271
 79   10.739550    5.181479    2.365271
 79   13.636560    5.181479    2.365271
 79    4.945521    5.181479    2.365271
 79   15.085070    7.690366    2.365271
 79   13.636560   10.199250    2.365271
 79   10.739550    0.163705    2.365271
 79   15.085070    2.672595    2.365271
 79   16.533580    5.181479    2.365271
 79    4.945525    0.163705    2.365271
 79   13.636560    0.163705    2.365271
 79    2.048507    0.163705    2.365271
 79   16.533580   10.199250    2.365271
 79    7.670830    6.790485    4.724465
 79   10.776478    6.824904    4.620305
 79   13.804434    6.803800    4.687860
 79    4.886860    6.853634    4.768249
 79    9.294814    9.360922    4.589725
 79   12.224222    9.417230    4.651226
 79   17.985171    9.360373    4.742592
 79    6.292954    9.407488    4.784356
 79    4.964363    1.899009    4.734354
 79    7.834758    1.835683    4.773006
 79   10.737382    1.763076    4.798384
 79    7.777992   11.932063    4.787028
 79    6.306866    4.321387    4.779763
 79    9.155691    4.300332    4.700441
 79   12.296939    4.249421    4.690499
 79   16.585748    6.850420    4.777157
 79   15.198155    9.414370    4.785013
 79   13.655196    1.818047    4.751173
 79   10.789756   12.053353    4.741577
 79   15.157971    4.308927    4.776007
 79   13.731352   11.926539    4.724855
 79   19.417978   11.876229    4.726445
 79    2.040388    1.859614    4.759744
 79   16.563910   11.884713    4.743423
 79    3.485731    4.351004    4.751199
 79    9.239175    6.088454    6.885209
 79   12.378667    5.942182    6.825840
 79    7.925276    8.564278    6.848341
 79    9.362634   10.995628    6.832318
 79   13.687239    8.523608    6.889125
 79   10.673174    3.577913    6.854321
 79   10.810782    5.283568    8.984756
 79   12.307799    7.564465    9.059430
 79   10.768122    8.552860    6.972139
 79   12.291855   11.002598    6.959407
 79   12.212357   11.036293   22.686895
 79   10.731932    8.504845   22.686280
 79   12.329151    7.566340   20.609343
 79   10.828794    5.290012   20.702630
 79   10.700234    3.573932   22.825053
 79   13.652026    8.593212   22.780403
 79    9.284466   10.959707   22.841900
 79    7.902434    8.520794   22.821588
 79   12.396338    5.964089   22.848349
 79    9.221874    6.045618   22.793060
 79    3.490772    4.340585   24.923898
 79   16.556815   11.881814   24.927401
 79    2.036018    1.870843   24.911045
 79   19.413605   11.871068   24.942486
 79   13.722736   11.938323   24.850053
 79   15.154085    4.323839   24.896618
 79   10.765192   12.053166   24.910391
 79   13.653137    1.825278   24.915367
 79   15.198856    9.420608   24.880169
 79   16.594594    6.851622   24.900711
 79   12.305560    4.264578   24.981729
 79    9.162077    4.281456   24.975532
 79    6.309562    4.298940   24.897210
 79    7.766741   11.934981   24.900744
 79   10.743474    1.763245   24.883621
 79    7.836854    1.825081   24.897363
 79    4.962367    1.874322   24.907690
 79    6.297734    9.398318   24.887638
 79   17.990379    9.359885   24.926758
 79   12.211477    9.465273   25.002185
 79    9.294732    9.343446   25.076176
 79    4.891421    6.842939   24.898348
 79   13.812122    6.839644   24.975464
 79   10.788966    6.827228   25.047816
 79    7.672172    6.770050   24.953080
 79   16.533580   10.199250   27.302760
 79    2.048507    0.163705   27.302760
 79   13.636560    0.163705   27.302760
 79    4.945525    0.163705   27.302760
 79   16.533580    5.181475   27.302760
 79   15.085070    2.672595   27.302760
 79   10.739555    0.163705   27.302760
 79   13.636560   10.199250   27.302760
 79   15.085070    7.690366   27.302760
 79    4.945525    5.181475   27.302760
 79   13.636560    5.181479   27.302760
 79   10.739550    5.181479   27.302760
 79    7.842535    5.181479   27.302760
 79    3.497015    2.672595   27.302760
 79   12.188060    2.672595   27.302760
 79    9.291045    2.672595   27.302760
 79    6.394025    2.672595   27.302760
 79    7.842535   10.199250   27.302760
 79   19.430591   10.199250   27.302760
 79    7.842535    0.163705   27.302760
 79   10.739550   10.199250   27.302760
 79    6.394028    7.690366   27.302760
 79   17.982080    7.690366   27.302760
 79   12.188060    7.690366   27.302760
 79    9.291042    7.690366   27.302760
 79   15.085070   11.035550   29.668030
 79    0.600000    1.000005   29.668030
 79    3.497015    1.000005   29.668030
 79   17.982090   11.035550   29.668030
 79   13.636560    3.508885   29.668030
 79   12.188060    1.000005   29.668030
 79   12.188060   11.035550   29.668030
 79   13.636560    8.526661   29.668030
 79   15.085070    6.017774   29.668030
 79    2.048510    3.508885   29.668030
 79   10.739550    3.508887   29.668030
 79    7.842535    3.508885   29.668030
 79    4.945525    3.508885   29.668030
 79    6.394028   11.035550   29.668030
 79    9.291045    1.000005   29.668030
 79    6.394025    1.000005   29.668030
 79    9.291042   11.035550   29.668030
 79    4.945521    8.526661   29.668030
 79   16.533580    8.526661   29.668030
 79   10.739550    8.526661   29.668030
 79    7.842535    8.526661   29.668030
 79    3.497010    6.017774   29.668030
 79   12.188060    6.017774   29.668030
 79    9.291042    6.017774   29.668030
 79    6.394028    6.017774   29.668030
 16    6.010530    0.358329    8.116124
 16   11.799041   12.110774   20.546023
  6    4.658548    1.542342    8.400600
  6   13.767256   11.403918   10.426316
  6    6.648714    0.083371    9.764382
  6   14.448904   11.190152   11.629163
  6    7.411166    1.101672   10.347618
  6   15.275659   12.172360   12.206358
  6    8.063085    0.879656   11.557557
  6   16.179495   11.913600   13.394231
  6   16.317899   10.429606   13.854047
  6   10.144112    0.220387   13.440321
  6   17.593212    9.825757   14.254736
  6   18.551586   10.396295   15.005306
  6   15.527004   11.406510   14.719493
  6   11.134061    0.208568   14.348829
  6   18.449893   11.812863   15.526484
  6   15.969944   11.751355   16.097347
  6   17.262055   11.940707   16.447485
  6   13.691964   12.436669   16.969587
  6   14.940106   11.822572   17.169710
  6    5.516336   -0.019013   18.000926
  6   15.201622   11.277938   18.443361
  6   13.057758   12.009429   19.271676
  6   14.283704   11.374675   19.489926
  6    4.590186    1.342048   20.953963
  1    3.869414    1.112237    9.027534
  1   14.344065   10.206304   12.086775
  1    7.530068    2.059902    9.837864
  1   17.754482    8.808757   13.891407
  1   19.353651   12.045701   16.103988
  1    5.081379    2.449218    8.853194
  1   17.477081   12.198121   17.488816
  1   19.458107    9.832451   15.232043
  1    4.264318    1.780147    7.399409
  1    4.554709    0.464305   17.821353
  1   14.448028   11.280407   14.617161
  1    8.644280    1.699965   11.977120
  1   16.141236   10.753064   18.614960
  1    5.594537    1.650048   21.269319
  1   13.174250   10.603157    9.978757
  1   11.978778    0.883099   14.193276
  1   14.510534   10.954025   20.472704
  1    4.259583    1.907148   20.072145
  1   15.686451    9.747275   13.285658
  1   10.273442    0.895148   12.594076
  1    6.209173    0.327856   15.997857
  1    3.884913    1.478514   21.786720
 
E= -896.5579 eV
box:  14.485070 0 0   7.242535  12.544435 0 0 0  55.000000
Kpoints:  1  1  1
basis: NGX=  72 NGY=  72 NGZ= 270 NGXF= 144 NGYF= 144 NGZF= 540
