# Supplementary material for: Controlling piezoresistance in single molecules through the isomerisation of bullvalenes
Source: Nat Commun. 2023 Oct 3;14:6089. doi: 10.1038/s41467-023-41674-z (PMC10547723; doi:10.1038/s41467-023-41674-z)
Supplement: Supplementary file 4 — Source Data [file 41467_2023_41674_MOESM4_ESM.zip › Table S5 10-tip E at d = 9.2; E= 0.00; fully relaxed.txt]

 79    6.394028    6.017774    0.000000
 79    9.291042    6.017774    0.000000
 79   12.188060    6.017774    0.000000
 79    3.497010    6.017774    0.000000
 79    7.842535    8.526661    0.000000
 79   10.739550    8.526661    0.000000
 79   16.533580    8.526661    0.000000
 79    4.945521    8.526661    0.000000
 79    9.291042   11.035550    0.000000
 79    6.394025    1.000005    0.000000
 79    9.291045    1.000005    0.000000
 79    6.394028   11.035550    0.000000
 79    4.945525    3.508885    0.000000
 79    7.842535    3.508887    0.000000
 79   10.739550    3.508887    0.000000
 79    2.048510    3.508885    0.000000
 79   15.085070    6.017774    0.000000
 79   13.636560    8.526661    0.000000
 79   12.188060   11.035550    0.000000
 79   12.188060    1.000005    0.000000
 79   13.636560    3.508887    0.000000
 79   17.982080   11.035550    0.000000
 79    3.497015    1.000005    0.000000
 79    0.600000    1.000005    0.000000
 79   15.085070   11.035550    0.000000
 79    9.291042    7.690366    2.365271
 79   12.188060    7.690366    2.365271
 79   17.982080    7.690366    2.365271
 79    6.394028    7.690366    2.365271
 79   10.739550   10.199250    2.365271
 79    7.842535    0.163705    2.365271
 79   19.430591   10.199250    2.365271
 79    7.842535   10.199250    2.365271
 79    6.394025    2.672595    2.365271
 79    9.291042    2.672592    2.365271
 79   12.188060    2.672592    2.365271
 79    3.497015    2.672595    2.365271
 79    7.842535    5.181479    2.365271
 79   10.739550    5.181479    2.365271
 79   13.636560    5.181479    2.365271
 79    4.945521    5.181479    2.365271
 79   15.085070    7.690366    2.365271
 79   13.636560   10.199250    2.365271
 79   10.739550    0.163705    2.365271
 79   15.085070    2.672595    2.365271
 79   16.533580    5.181479    2.365271
 79    4.945525    0.163705    2.365271
 79   13.636560    0.163705    2.365271
 79    2.048507    0.163705    2.365271
 79   16.533580   10.199250    2.365271
 79    7.669511    6.790206    4.723658
 79   10.768672    6.812042    4.621701
 79   13.801775    6.793667    4.686091
 79    4.886230    6.854381    4.774220
 79    9.284776    9.352314    4.590941
 79   12.216132    9.389082    4.636295
 79   17.983898    9.360208    4.746409
 79    6.290377    9.406583    4.785528
 79    4.951420    1.901090    4.697387
 79    7.834533    1.830698    4.765679
 79   10.736795    1.758055    4.799869
 79    7.774701   11.929444    4.792761
 79    6.305668    4.323748    4.775750
 79    9.151910    4.294424    4.701773
 79   12.293224    4.243674    4.689604
 79   16.585181    6.852758    4.780942
 79   15.195849    9.411376    4.781759
 79   13.651201    1.814226    4.756812
 79   10.778728   12.048435    4.737912
 79   15.155881    4.306406    4.779396
 79   13.725330   11.920076    4.703051
 79   19.416233   11.873388    4.729970
 79    2.030834    1.858048    4.757181
 79   16.562595   11.882246    4.744514
 79    3.480960    4.357598    4.748111
 79    9.224819    6.077922    6.888487
 79   12.375404    5.926384    6.827705
 79    7.914654    8.557632    6.854723
 79    9.365310   10.987129    6.833859
 79   13.688888    8.500950    6.879899
 79   10.667936    3.571521    6.856016
 79   10.803080    5.280532    8.986081
 79   12.298197    7.560650    9.049909
 79   10.760327    8.540756    6.963468
 79   12.284342   10.981412    6.926032
 79   12.093445   11.006684   22.819048
 79   10.648391    8.584436   22.696109
 79   12.197341    7.622205   20.619931
 79   10.810420    5.275062   20.670154
 79   10.701627    3.578781   22.810853
 79   13.582638    8.603715   22.778968
 79    9.128729   11.040558   22.781223
 79    7.831393    8.496769   22.825017
 79   12.334290    5.993655   22.840767
 79    9.229626    6.059058   22.781449
 79    3.486222    4.365622   24.919495
 79   16.533341   11.877936   24.926971
 79    2.028163    1.912228   24.966379
 79   19.385216   11.889730   24.931901
 79   13.694345   11.954980   24.858371
 79   15.137951    4.338008   24.890446
 79   10.696053   12.066787   24.925406
 79   13.623373    1.843989   24.916513
 79   15.177137    9.421218   24.872912
 79   16.593928    6.859387   24.901948
 79   12.284071    4.283637   24.977445
 79    9.160253    4.280994   24.970114
 79    6.299070    4.303911   24.903171
 79    7.722594   11.949402   24.953853
 79   10.722692    1.766447   24.871475
 79    7.822067    1.831684   24.906534
 79    4.943350    1.869364   24.902221
 79    6.272948    9.410595   24.896180
 79   17.970878    9.367405   24.924774
 79   12.210063    9.380658   25.065392
 79    9.275017    9.432142   25.032136
 79    4.898311    6.857868   24.894895
 79   13.810537    6.828101   24.954798
 79   10.739418    6.840274   25.049130
 79    7.683564    6.775466   24.964642
 79   16.533580   10.199250   27.302760
 79    2.048507    0.163705   27.302760
 79   13.636560    0.163705   27.302760
 79    4.945525    0.163705   27.302760
 79   16.533580    5.181475   27.302760
 79   15.085070    2.672595   27.302760
 79   10.739550    0.163705   27.302760
 79   13.636560   10.199250   27.302760
 79   15.085070    7.690366   27.302760
 79    4.945521    5.181479   27.302760
 79   13.636560    5.181479   27.302760
 79   10.739550    5.181479   27.302760
 79    7.842535    5.181479   27.302760
 79    3.497015    2.672595   27.302760
 79   12.188060    2.672595   27.302760
 79    9.291045    2.672595   27.302760
 79    6.394025    2.672595   27.302760
 79    7.842535   10.199250   27.302760
 79   19.430591   10.199250   27.302760
 79    7.842535    0.163705   27.302760
 79   10.739550   10.199250   27.302760
 79    6.394028    7.690366   27.302760
 79   17.982080    7.690366   27.302760
 79   12.188060    7.690366   27.302760
 79    9.291042    7.690366   27.302760
 79   15.085070   11.035550   29.668030
 79    0.600000    1.000005   29.668030
 79    3.497015    1.000005   29.668030
 79   17.982080   11.035550   29.668030
 79   13.636560    3.508885   29.668030
 79   12.188060    1.000005   29.668030
 79   12.188060   11.035550   29.668030
 79   13.636560    8.526661   29.668030
 79   15.085070    6.017774   29.668030
 79    2.048510    3.508885   29.668030
 79   10.739550    3.508887   29.668030
 79    7.842535    3.508887   29.668030
 79    4.945525    3.508885   29.668030
 79    6.394028   11.035550   29.668030
 79    9.291045    1.000005   29.668030
 79    6.394025    1.000005   29.668030
 79    9.291042   11.035550   29.668030
 79    4.945521    8.526661   29.668030
 79   16.533580    8.526661   29.668030
 79   10.739550    8.526661   29.668030
 79    7.842535    8.526661   29.668030
 79    3.497010    6.017774   29.668030
 79   12.188060    6.017774   29.668030
 79    9.291042    6.017774   29.668030
 79    6.394028    6.017774   29.668030
 16    6.382484    0.119897    8.018022
 16    1.115141    0.019441   21.078059
  6    5.401863    1.649758    8.048159
  6    7.750341    0.215363   10.363539
  6   13.769949   12.421998    9.775391
  6    7.859666    0.234885   11.753955
  6   12.682712   12.026978   10.560981
  6   14.001631   12.460354   12.557950
  6   12.802915   12.057876   11.947802
  6    6.809953    0.112134   14.040501
  6   13.699707   11.409343   14.890207
  6    6.368811    1.458818   14.461789
  6   15.147086   11.910154   14.821951
  6   15.835229   12.470055   15.993608
  6   12.837695   11.504269   16.061268
  6    6.264196    1.922622   15.719417
  6    8.024709    0.674452   16.955265
  6    5.583336   -0.057489   16.994594
  6    6.574460    1.100422   16.951481
  6   10.457937   12.112527   17.678400
  6    4.522816   -0.025664   18.012577
  6    9.433293   12.135902   18.617462
  6    4.762525    0.425880   19.324083
  6    2.459646    0.025543   19.919279
  6    3.748405    0.448172   20.274874
  6    1.250605    1.693847   21.764868
  1    4.422793    1.484223    8.508791
  1    8.800468    0.530447   12.224542
  1   11.747881   11.726662   10.084518
  1   15.773526   11.291243   14.179979
  1    8.645216    1.027374   17.783079
  1    5.981305    2.412746    8.583480
  1    6.402268    1.733277   17.831317
  1   16.899800   12.238464   16.072673
  1    5.272743    1.956953    6.992764
  1    8.419083   11.847390   18.338533
  1   12.096285   10.705932   16.154326
  1   11.950889   11.783854   12.574806
  1    5.765178    0.745286   19.618893
  1    2.136446    1.783601   22.401983
  1    8.594346    0.500523    9.733871
  1    5.921964    2.950187   15.870334
  1    3.959064    0.789780   21.291220
  1   15.771141    2.406080   20.931229
  1   13.532611   10.522827   14.277747
  1    6.101849    2.129833   13.640525
  1   10.236326   11.823510   16.651003
  1   14.833914    1.863713   22.375021
 
E= -896.9157 eV
box:  14.485070 0 0   7.242535  12.544435 0 0 0  55.000000
Kpoints:  1  1  1
basis: NGX=  72 NGY=  72 NGZ= 270 NGXF= 144 NGYF= 144 NGZF= 540
